# Supplementary material for: Use of a cytochrome P450 humanized mouse model to refine schistosomiasis drug discovery
Source: Proc Natl Acad Sci U S A. 2026 Apr 10;123(15):e2600197123. doi: 10.1073/pnas.2600197123 (PMC13079396; doi:10.1073/pnas.2600197123)
Supplement: Supplementary file 2 — Dataset S01 (XLSX) [file pnas.2600197123.sd01.xlsx]

## Sheet: Data file S1
Dataset S1. log2 transformed transcript per million (TPM) counts for 9,890 S. mansoni coding genes in male (-M) and female (-F) worms derived from wild-type (WT) and 8HUM mice.
Transcript	WT-M1	WT-M2	WT-M3	8HUM-M1	8HUM-M2	8HUM-M3	WT-F1	WT-F2	WT-F3	8HUM-F1	8HUM-F2	8HUM-F3
Smp_005070.1	0	0	0	0	0	0	0	0	0	-8.06352	0	0
Smp_267230.1	0	0	0	-7.88717	0	0	0	0	0	-9.02919	0	0
Smp_345640.1	0	0	0	0	0	0	0	0	0	0	0	-7.15596
Smp_162810.1	0	0	0	0	0	0	-6.98594	0	0	0	0	0
Smp_000900.1	0	0	0	0	0	0	-6.90833	0	0	0	0	0
Smp_322910.1	0	0	0	0	-6.89711	0	0	0	0	0	0	0
Smp_328600.1	0	0	0	0	0	-6.80729	0	0	0	0	0	0
Smp_319240.1	0	0	0	0	0	0	0	0	-7.24157	-7.45862	0	0
Smp_061050.1	0	0	0	0	0	0	0	0	0	0	-6.31456	0
Smp_133620.1	0	-7.1794	0	0	0	-7.34731	0	0	0	0	0	0
Smp_018990.1	0	0	0	0	0	-7.03618	0	0	0	0	0	-7.5074
Smp_332490.1	-6.71983	0	0	0	-7.9568	0	0	0	0	0	0	0
Smp_046890.1	0	-6.15462	0	0	0	0	0	0	0	0	0	0
Smp_025830.1	0	0	0	0	0	0	0	-6.73481	0	0	0	-7.73036
Smp_121790.1	0	0	0	0	0	-5.96903	0	0	0	0	0	0
Smp_325630.1	0	0	0	0	0	0	0	-5.94902	0	0	0	0
Smp_204120.1	0	0	0	0	0	-5.92043	0	0	0	0	0	0
Smp_055740.1	-6.42588	0	0	0	0	-6.94733	0	0	0	0	0	0
Smp_129950.1	0	0	-8.76164	0	0	-9.85342	-8.0767	-7.74082	-7.88104	-10.406	-9.20535	-9.32331
Smp_151140.1	0	0	-6.36849	0	0	0	0	-6.93881	0	0	0	0
Smp_016550.2	0	0	0	0	0	0	-5.61939	0	0	0	0	0
Smp_242140.1	0	0	0	0	0	-5.5723	0	0	0	0	0	0
Smp_104000.1	-6.31951	0	-8.44473	0	0	-7.36029	0	0	0	0	0	0
Smp_349670.1	0	0	0	0	0	0	0	0	0	-5.42644	0	0
Smp_247360.1	-5.42074	0	0	0	0	0	0	0	0	0	0	0
Smp_198930.1	0	0	0	0	0	0	-5.39053	0	0	0	0	0
Smp_007450.2	0	0	0	0	0	0	0	-5.37596	0	0	0	0
Smp_150510.1	-6.02374	0	0	0	0	0	0	0	0	0	-6.64141	0
Smp_344050.1	0	0	0	-7.25981	0	0	0	-5.83873	0	-8.52696	0	0
Smp_159330.1	0	0	-6.61798	-7.96506	-8.3866	-8.29449	-7.84113	-8.76855	0	0	0	0
Smp_136200.1	0	0	-6.34168	0	0	0	0	0	0	-5.9907	0	0
Smp_320500.1	0	-5.91886	0	0	-6.30917	0	0	0	0	0	0	0
Smp_163930.1	0	-7.90816	-7.98576	-6.13654	0	-7.04835	0	0	0	0	0	0
Smp_242120.1	0	0	0	0	0	0	0	0	0	0	0	-5.05065
Smp_340520.2	0	0	0	0	0	0	0	-6.03808	0	0	0	-6.02882
Smp_092770.1	0	0	0	0	0	0	0	0	0	0	0	-5.01243
Smp_212360.2	0	0	-5.70508	0	0	0	0	-6.2794	0	0	0	0
Smp_058380.1	0	0	-6.0454	-5.86691	0	0	0	0	0	0	0	0
Smp_075040.1	-5.94351	0	-6.38926	0	0	-7.7365	0	0	0	0	0	0
Smp_184350.3	0	0	0	0	0	0	0	0	-4.91215	0	0	0
Smp_146760.1	0	0	0	0	-6.90539	0	-6.36219	-6.2911	0	0	0	0
Smp_074510.1	-5.97501	-6.84925	0	0	0	-6.67536	0	0	0	0	0	0
Smp_315610.1	-4.86149	0	0	0	0	0	0	0	0	0	0	0
Smp_327430.1	-6.02646	0	0	-7.21883	0	0	0	0	-7.89987	0	-6.90332	0
Smp_244900.1	0	0	0	0	0	-6.47098	-7.01177	-6.94911	-6.82092	0	0	0
Smp_331170.1	-5.4184	0	-7.10026	0	0	0	0	0	0	0	0	-7.48707
Smp_246270.1	-7.38443	-6.73666	0	-7.58312	0	-6.32736	0	0	-8.25738	0	0	0
Smp_337570.1	0	-6.96759	-6.04473	0	-6.2281	0	0	0	0	0	0	0
Smp_337050.1	0	0	0	0	0	0	0	-4.69175	0	0	0	0
Smp_072990.1	0	-6.63882	-7.71604	-6.47804	0	0	-7.35461	0	-8.15843	0	0	-8.27872
Smp_120380.1	0	0	0	-4.67102	0	0	0	0	0	0	0	0
Smp_164930.1	0	0	-4.66966	0	0	0	0	0	0	0	0	0
Smp_036590.1	0	0	0	0	0	0	0	-4.66944	0	0	0	0
Smp_104870.1	0	0	0	0	0	0	0	0	0	0	0	-4.63709
Smp_350300.1	0	-6.18118	-6.2576	-6.01812	0	0	0	0	0	0	0	0
Smp_144080.1	-5.49596	0	-7.51161	0	0	0	-8.15021	-8.07826	0	-8.15761	-7.95751	0
Smp_129610.1	0	0	0	0	0	0	-4.55575	0	0	0	0	0
Smp_017870.1	-6.21207	-7.56525	0	0	0	0	-8.28097	-7.20919	0	-6.70365	-7.08843	0
Smp_317970.2	-5.63795	0	0	-6.83041	0	-7.15946	-7.70817	0	0	0	0	-7.63207
Smp_006760.1	0	0	0	0	0	0	0	0	0	-4.44958	0	0
Smp_035430.1	0	-6.62209	0	-5.46008	0	0	0	-6.26812	0	0	0	0
Smp_346760.1	0	0	0	0	0	0	0	0	0	0	0	-4.418
Smp_345150.3	0	-5.01285	0	0	0	0	0	0	-5.92928	0	0	0
Smp_245600.1	0	0	0	0	0	0	0	-4.39132	0	0	0	0
Smp_128360.1	-7.66098	-6.56935	0	-6.85125	-8.42278	-6.33026	-8.85475	0	0	-8.86279	0	-7.801
Smp_343330.1	0	-5.81937	0	-5.6553	0	0	-6.53804	0	0	0	0	0
Smp_169780.1	0	0	0	0	0	-4.37022	0	0	0	0	0	0
Smp_322700.1	0	0	-6.83568	-6.59688	-6.01896	-6.92594	0	0	0	0	0	-7.39921
Smp_157540.1	-4.35727	0	0	0	0	0	0	0	0	0	0	0
Smp_158970.1	-6.16359	-7.57842	-6.59395	0	0	-7.74948	0	0	0	0	-6.3952	-8.22637
Smp_301250.2	0	0	0	0	0	0	0	0	-4.33261	0	0	0
Smp_103740.1	0	0	0	0	0	0	0	0	0	0	0	-4.30364
Smp_122980.1	-6.09266	-6.33958	-6.42514	-6.30426	0	0	0	0	0	0	0	0
Smp_029500.1	0	-7.99162	-7.06912	-7.83123	-8.25297	-8.16049	0	-8.63465	-6.51121	-7.71452	-7.51398	-7.6315
Smp_301730.1	0	0	-4.26521	0	0	0	0	0	0	0	0	0
Smp_035290.1	0	0	0	0	0	0	0	-7.74422	0	0	0	-4.36804
Smp_150030.1	0	0	0	0	0	0	-4.2159	0	0	0	0	0
Smp_306630.1	0	0	0	0	-4.98279	0	0	0	0	-5.46066	0	0
Smp_181450.1	0	0	0	0	0	0	0	0	0	0	-4.17718	0
Smp_316170.1	0	-4.85713	0	0	0	0	-5.57973	0	0	0	0	0
Smp_204880.1	0	0	0	0	0	0	0	0	0	-5.27347	-5.07792	0
Smp_122920.1	0	-5.96083	-7.03789	0	-5.6363	-7.12845	0	-7.6057	0	0	0	0
Smp_301660.1	0	0	0	0	0	0	0	0	0	0	-4.14183	0
Smp_303390.1	0	0	0	-4.61621	0	-5.94519	0	0	0	0	0	0
Smp_324120.1	0	0	0	0	0	0	0	-4.13193	0	0	0	0
Smp_134360.1	0	-4.1262	0	0	0	0	0	0	0	0	0	0
Smp_327470.1	0	-5.71968	-7.6604	-8.48604	-7.23286	-6.76949	-8.29087	0	0	-8.29812	0	-6.85944
Smp_012110.1	0	0	0	0	-4.11488	0	0	0	0	0	0	0
Smp_341850.2	-6.94947	-7.3029	-6.38022	0	-7.56361	0	0	-7.94715	-7.82272	0	-5.82648	0
Smp_035550.1	0	0	-4.10482	0	0	0	0	0	0	0	0	0
Smp_200540.1	0	0	0	0	0	-4.09609	0	0	0	0	0	0
Smp_142790.1	-6.39459	-6.74886	-6.82566	0	-7.00898	-6.82648	0	0	0	-7.47316	-7.27358	0
Smp_166890.1	-7.90816	-7.25981	-7.33724	-7.10046	-7.52191	-6.84278	-7.97628	0	-8.78055	-6.98302	-7.67802	-8.90021
Smp_175780.1	0	-5.98658	0	0	0	0	0	-6.47111	0	-6.59423	-5.36516	0
Smp_167220.1	0	-4.00326	0	0	0	0	0	0	0	0	0	0
Smp_170350.1	0	0	-7.79298	0	0	-6.49213	-6.3298	-6.90937	-7.00046	-7.06642	-7.00379	-8.23591
Smp_318140.1	-5.19021	0	0	0	-4.80559	0	0	0	0	0	0	0
Smp_087810.1	0	0	-3.97578	0	0	0	0	0	0	0	0	0
Smp_172440.1	0	0	0	0	0	0	0	-3.96581	0	0	0	0
Smp_332560.1	0	0	0	-3.95301	0	0	0	0	0	0	0	0
Smp_051280.1	0	0	0	0	0	0	0	-3.93179	0	0	0	0
Smp_347130.1	0	0	-5.66537	-6.74933	0	-7.07845	-8.62551	-8.55327	0	-6.63279	-6.43247	-8.54948
Smp_328730.1	0	-5.09759	0	0	0	-7.26534	-5.81393	-7.74236	0	-6.82141	0	0
Smp_333240.1	0	0	-5.59576	0	-5.7781	0	0	-6.17095	-6.0414	0	0	0
Smp_024500.1	0	0	0	0	0	0	0	0	0	0	-3.87701	0
Smp_211130.1	-4.44734	0	0	0	0	0	0	-5.46492	0	0	0	0
Smp_082370.1	0	0	-4.99204	-5.75345	-7.17543	-7.08255	0	0	-7.43496	0	0	0
Smp_154470.1	0	0	-5.21856	0	0	-5.30552	0	0	0	0	0	-5.78651
Smp_162290.1	0	0	-3.8306	0	0	0	0	0	0	0	0	0
Smp_011680.2	0	0	0	0	0	0	-7.90263	-4.50921	-5.38461	0	0	0
Smp_309730.1	0	0	0	0	0	0	0	0	-3.78844	0	0	0
Smp_329530.1	0	0	0	0	0	0	-5.83724	-4.69477	0	-5.84659	0	0
Smp_245710.1	0	-5.07199	0	0	-5.32858	0	0	-5.72608	0	0	0	0
Smp_154090.1	-5.22065	-5.4597	0	-5.37824	0	0	0	0	0	0	0	0
Smp_198020.1	0	0	0	-3.74935	0	0	0	0	0	0	0	0
Smp_347630.1	0	-6.04835	-6.12472	0	-6.30757	-6.214	-6.7665	-6.6963	0	0	0	0
Smp_345680.1	0	0	0	0	0	0	0	0	-3.7205	0	0	0
Smp_045250.1	0	0	0	0	-3.71558	0	0	0	0	0	0	0
Smp_317800.1	0	0	0	0	0	0	0	0	0	-3.71376	0	0
Smp_180360.1	0	0	0	0	0	0	0	0	0	-3.70591	0	0
Smp_162390.1	-3.66442	0	0	0	0	0	0	0	0	0	0	0
Smp_127580.1	0	0	0	0	0	0	-6.30654	-6.23754	-6.1084	-6.31502	0	-5.22918
Smp_334940.1	0	0	-6.64126	-6.40226	-5.82451	0	0	0	0	-7.28929	0	-4.88325
Smp_035090.1	0	0	0	-4.0453	0	0	0	0	-5.54874	0	0	0
Smp_165630.1	0	-6.01457	0	-5.82149	-5.29364	-6.16649	0	0	0	0	0	-6.61741
Smp_074370.1	0	0	0	0	0	0	0	0	-3.59297	0	0	0
Smp_019840.1	0	0	0	0	-4.45958	0	0	0	-4.73163	0	0	0
Smp_133210.1	0	0	0	-5.42843	-4.85142	0	0	0	0	-6.32112	0	-6.23525
Smp_010380.1	0	-6.42824	-5.50491	-6.26579	0	0	-6.1455	0	-5.94857	0	0	-7.06912
Smp_033400.1	0	0	0	-4.98699	-7.21111	-5.50675	0	-5.89077	0	-6.87883	0	0
Smp_346750.1	-5.82844	-6.59618	-6.67374	-8.02093	-6.85743	0	-6.8966	-7.82435	-7.70065	-8.90366	-6.7035	-7.23591
Smp_179710.1	0	0	0	0	0	-4.84564	0	-5.34444	-5.2094	0	0	0
Smp_347230.1	-4.15681	0	0	0	0	0	0	0	-5.03557	0	0	0
Smp_304880.1	0	0	-6.65617	0	-6.2011	0	0	-5.63458	-5.47239	-6.72364	-6.50007	0
Smp_177100.1	-5.04012	0	-5.47355	0	-5.65566	0	0	0	0	-6.12683	0	0
Smp_123810.1	0	-4.97674	0	-4.80906	0	0	0	0	0	0	0	-5.62018
Smp_244400.1	-3.4966	0	0	0	0	0	0	0	0	0	0	0
Smp_336050.1	-6.4885	-5.84261	-6.91964	-4.6809	-7.10304	0	0	0	0	0	0	-7.48294
Smp_175230.1	-7.68512	-7.03808	-8.11538	-6.87764	-6.71422	-5.62181	-8.75353	-6.68127	-8.55762	-7.7607	-6.97556	-7.09276
Smp_245360.1	0	0	0	0	0	0	-3.48518	0	0	0	0	0
Smp_242230.1	0	0	-4.3798	0	-4.55979	0	0	0	0	0	0	0
Smp_199020.1	-4.25179	0	0	0	0	0	0	0	0	0	-4.71085	0
Smp_069820.1	0	-5.28299	0	-5.11689	-5.54026	0	-6.00351	0	0	0	0	0
Smp_048650.1	0	0	-5.65683	-5.41618	-4.83922	0	0	0	0	0	-6.11069	0
Smp_129420.1	0	-4.39196	-4.46511	0	0	0	0	0	0	0	0	0
Smp_062070.1	0	-3.42531	0	0	0	0	0	0	0	0	0	0
Smp_205000.1	-4.89655	0	0	0	0	-5.41772	0	0	0	0	-4.78703	0
Smp_037590.1	0	0	-5.29863	0	0	0	-4.94422	-5.87629	0	0	-5.75563	0
Smp_331160.1	0	0	0	0	0	-3.41829	0	0	0	0	0	0
Smp_336300.1	0	0	0	0	0	0	0	-4.46903	0	0	-4.34852	0
Smp_062970.1	0	0	0	0	0	0	0	0	0	-3.38138	0	0
Smp_313310.1	0	0	0	-4.46651	0	0	0	0	0	0	0	-4.28097
Smp_214290.1	0	0	-3.36986	0	0	0	0	0	0	0	0	0
Smp_175340.1	0	-5.28299	0	0	0	-5.44574	-5.00351	0	0	0	-5.81466	0
Smp_204920.1	0	0	-3.34546	0	0	0	0	0	0	0	0	0
Smp_118040.1	-6.37004	0	-5.2162	-5.56238	0	-6.89145	0	0	0	-7.44876	0	-5.3648
Smp_074230.1	0	0	0	-4.55938	0	-4.88799	-5.45191	0	0	0	0	0
Smp_011860.1	-5.24775	-5.61218	0	-5.43753	-5.83898	0	0	0	0	0	0	-6.28895
Smp_092580.1	0	-5.73029	-5.22222	-6.56839	-5.99052	-5.89746	-7.447	0	0	0	0	-7.37076
Smp_141520.1	0	0	0	-3.31446	0	0	0	0	0	0	0	0
Smp_247160.1	-7.38443	0	-7.8149	-5.57691	-6.41365	-6.32112	-8.4533	-6.38118	0	-6.87561	-6.26036	-6.7925
Smp_127110.2	0	0	-3.30615	0	0	0	0	0	0	0	0	0
Smp_331690.1	0	-7.57842	-6.07068	0	0	0	-6.29415	-8.22205	-6.51306	-5.49414	-5.29398	-7.21818
Smp_139450.1	-4.93404	-6.54611	-6.10145	-5.44097	-6.27693	-7.77738	0	0	0	0	0	-8.24901
Smp_134950.1	0	0	0	0	0	0	0	0	0	-3.29022	0	0
Smp_028210.1	0	0	-5.0018	-4.76188	-6.18453	0	0	0	0	-6.65225	0	-6.56702
Smp_132590.1	0	-5.68773	-4.7636	0	0	-4.85217	0	0	0	0	0	-6.32957
Smp_319910.1	-5.18926	-6.33212	-5.6829	-6.5343	-7.56661	-6.38202	-7.54786	-8.84942	-9.70998	-10.8494	-7.72883	-8.76918
Smp_171720.2	-4.06956	-4.43325	0	0	0	0	0	0	0	0	0	0
Smp_345900.1	-4.21159	0	0	0	0	0	0	0	0	-5.30843	0	-5.21899
Smp_340490.1	0	-4.09182	0	0	-4.34323	0	0	0	0	0	0	0
Smp_181080.1	-4.7815	-4.75395	0	-6.04597	0	-6.37542	-7.98065	0	0	0	0	-7.98174
Smp_139100.1	0	0	0	0	0	0	-3.18521	0	0	0	0	0
Smp_012050.1	0	-3.18336	0	0	0	0	0	0	0	0	0	0
Smp_134800.1	-7.0155	-7.36909	-7.44624	-7.20791	-7.62979	0	-8.0849	-6.42824	-6.30392	-7.09236	-5.085	-6.00908
Smp_084320.1	0	-4.12298	-4.19517	0	0	0	0	0	0	0	0	0
Smp_036980.1	0	0	0	0	-3.15344	0	0	0	0	0	0	0
Smp_196160.1	0	0	-3.15258	0	0	0	0	0	0	0	0	0
Smp_167950.1	0	0	-4.4104	0	0	0	0	0	0	0	-4.87917	-4.98329
Smp_187940.1	0	0	0	0	0	-3.57482	0	0	0	0	0	-5.08265
Smp_069880.1	0	0	0	0	-3.89327	0	-4.37872	0	0	0	0	0
Smp_166790.1	0	0	-5.76973	-4.52939	0	-5.80809	-6.39569	-6.32158	0	0	0	-6.33561
Smp_008310.1	0	0	0	0	0	0	0	0	0	-3.08468	0	0
Smp_005720.1	0	0	0	0	0	-3.08204	0	0	0	0	0	0
Smp_131650.1	-5.77636	-7.13006	-7.20705	-6.96867	-5.39065	-4.97596	-6.84626	0	-7.64993	0	0	-6.77028
Smp_333400.1	0	0	-4.13533	0	-4.31778	0	0	0	0	-6.37207	0	0
Smp_332470.1	-5.75485	-6.10711	-5.76973	-5.07281	-7.14632	-6.53952	-6.94751	-8.01233	-9.21132	-8.82894	-9.21304	-8.33166
Smp_125080.1	0	0	0	0	0	0	0	0	-4.03219	0	-4.05182	0
Smp_012410.1	0	0	0	0	0	0	0	-3.03147	0	0	0	0
Smp_311870.3	0	0	0	0	0	0	0	-3.03147	0	0	0	0
Smp_317170.1	0	0	-3.0065	0	0	0	0	0	0	0	0	0
Smp_319070.1	0	-4.16444	0	0	0	0	0	-3.82941	0	0	0	0
Smp_059780.1	0	0	0	-4.58419	-4.0085	0	0	0	0	-5.48604	0	0
Smp_134160.1	-6.16369	-7.10145	0	-6.35615	-6.36266	-4.94835	-5.64696	-7.74422	-7.62096	-7.82402	-7.6238	-6.74128
Smp_102920.2	-4.8888	-6.24408	0	0	0	-6.41021	0	-6.89128	-5.76454	-5.96967	0	-5.30011
Smp_162300.1	-6.38202	-5.7047	-6.83898	-4.18836	0	-5.16576	0	0	0	-7.50478	0	0
Smp_173420.1	0	-4.28206	0	0	0	-4.43768	-5.00852	0	0	0	0	0
Smp_193750.2	0	0	-5.71991	-6.481	-4.58125	-5.81012	0	-7.28884	0	-7.36766	-6.16815	-6.28366
Smp_094480.1	0	0	0	0	0	0	0	0	0	0	-2.95	0
Smp_129630.1	-5.03547	-5.39338	0	-5.22777	-5.65102	0	-6.11349	0	0	-6.1222	0	0
Smp_139240.1	0	-2.92336	0	0	0	0	0	0	0	0	0	0
Smp_075330.1	0	0	0	0	0	-3.72872	0	0	0	0	-4.13786	0
Smp_180790.1	-5.4058	0	-4.68427	0	-6.03335	-4.99112	-6.57718	-6.29698	0	0	0	0
Smp_129230.1	0	0	0	0	0	0	-4.53717	-6.27258	-4.9786	-4.44502	0	0
Smp_202620.1	-4.77742	-6.13289	-5.20935	0	0	0	-5.85083	-6.78055	-5.65348	0	-6.65981	0
Smp_324300.1	0	-2.89622	0	0	0	0	0	0	0	0	0	0
Smp_036780.1	0	0	0	0	0	0	0	0	0	0	-2.89462	0
Smp_196150.2	0	-2.88307	0	0	0	0	0	0	0	0	0	0
Smp_141080.1	-6.49551	0	-5.34162	-5.68795	0	-7.017	-7.56634	0	0	-7.57374	-5.78914	-4.49002
Smp_334540.1	0	0	0	0	0	0	-2.82677	0	0	0	0	0
Smp_176010.1	0	0	-3.44296	0	0	-5.11419	0	0	0	0	0	-5.59681
Smp_334370.1	0	0	0	0	0	-2.82073	0	0	0	0	0	0
Smp_340620.1	-4.77292	-5.77865	-5.67484	0	-5.9594	0	-4.28842	0	0	0	0	0
Smp_071630.1	0	0	0	-4.05642	0	0	-4.39523	0	0	0	0	-4.87599
Smp_172130.1	0	0	-2.81547	0	0	0	0	0	0	0	0	0
Smp_058190.1	0	-5.8762	-4.36736	0	-5.13502	-6.0413	0	0	0	-6.60289	-6.40421	-6.51768
Smp_091360.1	-3.64839	0	0	-4.84067	0	-5.16945	0	0	0	0	0	0
Smp_150520.1	-5.60352	-5.95751	-4.71259	-5.21095	-7.21797	-6.12512	0	0	-7.47753	-7.68157	0	-6.59785
Smp_246150.1	0	-5.17418	-6.36778	-7.3753	0	-6.45926	-4.65748	-6.93192	-6.80939	-8.25693	-6.81101	-5.8136
Smp_343600.1	0	0	0	0	0	0	0	0	0	0	-2.78349	0
Smp_305590.1	0	-4.86048	0	-4.69216	-5.11624	0	0	-5.51655	0	0	0	-5.50432
Smp_169280.1	0	-3.83249	0	0	0	-4.99263	0	-4.48885	0	0	0	0
Smp_126450.1	-5.18584	-5.29863	-5.58741	0	0	0	0	0	-5.80438	-4.15974	0	0
Smp_027450.1	0	0	-6.92507	0	0	0	-7.56333	-5.03169	-8.36742	-4.04702	-5.78532	-5.48746
Smp_140420.1	-4.55047	0	-4.98188	-6.32783	0	-6.6569	0	-7.13654	-5.01042	-6.21507	0	0
Smp_337400.1	0	0	-3.47777	0	0	0	0	-4.08652	0	0	0	0
Smp_155210.1	-6.13077	-5.06787	-6.33689	-6.20769	-5.62914	-5.48248	-7.08216	-6.89883	-8.26534	-7.33026	-9.00379	-6.61982
Smp_306970.1	-6.42415	-5.15098	-4.44128	-5.5602	0	-5.86329	0	0	0	0	0	-5.27766
Smp_146720.1	-2.73572	0	0	0	0	0	0	0	0	0	0	0
Smp_163030.1	0	0	0	0	-3.17028	0	0	0	0	-4.66167	0	0
Smp_126670.1	0	0	-3.7529	-4.50937	-4.93382	0	0	0	0	0	0	0
Smp_047460.1	0	0	-3.71784	0	-3.73997	0	0	0	0	0	0	0
Smp_210370.1	0	0	-2.72553	0	0	0	0	0	0	0	0	0
Smp_010550.4	0	0	0	0	0	0	0	0	0	-2.71761	0	0
Smp_044260.2	-5.82084	-4.88692	-6.11149	0	-5.22772	0	-5.06188	-5.56081	0	0	0	-6.67802
Smp_168030.1	0	-4.61359	-5.27503	0	0	0	-4.59436	-6.84593	-5.71907	0	-6.72516	-6.83964
Smp_168000.1	0	0	0	-3.39227	0	-4.5687	0	0	0	0	-5.79762	0
Smp_214320.1	0	0	0	0	-3.45525	0	-3.95181	0	0	0	0	0
Smp_127990.1	-4.45973	-4.93289	0	0	0	-3.87728	0	0	0	0	0	-6.68527
Smp_136280.1	0	0	-4.30518	0	-5.48707	0	0	-5.88283	-5.75166	-4.95962	0	-5.87273
Smp_346120.1	0	0	-5.29472	-5.05313	-5.47663	0	-3.94033	-5.87239	0	0	0	0
Smp_331510.1	0	0	0	0	0	0	-2.63948	0	0	0	0	0
Smp_343770.1	0	-5.59193	0	-2.83227	0	0	0	0	0	0	0	0
Smp_128630.1	-5.07359	-5.53256	-5.1013	-5.48837	-5.63673	-5.4957	-8.62608	-9.29042	-8.43023	-8.63293	-8.75415	-7.55057
Smp_302020.1	-4.37911	0	0	0	-3.99571	0	0	0	0	0	-4.27716	0
Smp_068280.1	0	-3.4952	0	0	-3.75471	0	0	0	0	0	0	0
Smp_242830.1	0	0	-2.60524	0	0	0	0	0	0	0	0	0
Smp_031300.1	0	0	-4.92564	0	0	0	0	-4.5074	-5.37369	-4.58329	0	-5.49512
Smp_059290.1	-5.74244	-4.09806	0	0	0	-6.26379	-6.81604	-5.74584	-6.61869	-5.82411	-6.62508	-6.73928
Smp_328220.1	0	0	0	0	0	0	0	0	0	0	0	-2.58601
Smp_336700.1	-5.75735	-6.11169	-4.84133	-3.91958	0	-4.93713	0	0	0	0	0	0
Smp_245000.1	0	-6.9907	-5.48274	-4.50727	-4.25115	-5.5734	-7.70696	0	-7.51082	-6.71467	0	0
Smp_342970.1	-4.54385	-5.64631	-5.06101	-5.37094	-5.29994	-5.7002	-7.92209	-9.87358	0	-8.95357	-9.73681	-9.87087
Smp_029070.1	0	-5.20503	-5.28018	-4.03858	-4.46205	0	0	0	0	-5.93483	0	0
Smp_170430.1	0	-5.08858	-3.57856	0	0	-5.25033	0	0	0	-5.81905	0	-5.73174
Smp_329950.1	-5.21818	-3.25081	0	0	-6.83271	-6.73958	-7.28974	-6.21883	0	0	-7.09809	0
Smp_101450.1	-5.62415	-7.05294	-6.49148	-4.30703	-4.719	-5.53456	-5.64653	-8.85944	0	-8.94005	-8.7498	-8.86885
Smp_245060.1	-3.48028	-4.84104	0	0	0	-5.00125	0	-5.49733	0	0	0	0
Smp_130300.1	0	0	0	0	0	0	0	0	0	-2.48859	0	0
Smp_151180.1	-3.94724	-4.30258	0	0	0	0	0	-4.9439	0	-5.02243	0	0
Smp_093620.1	0	0	0	-4.47785	0	-5.8068	-4.77675	0	-4.57863	-6.37016	0	-5.28439
Smp_181290.1	0	-2.48019	0	0	0	0	0	0	0	0	0	0
Smp_168670.1	0	-4.1383	-4.79923	-3.97395	0	0	0	-6.37291	0	-6.45065	0	0
Smp_045960.1	0	0	0	0	0	0	0	0	-6.41476	-3.03566	-4.42189	0
Smp_302460.1	0	-5.35408	-6.43073	0	-3.44385	-5.52052	-7.07145	0	-6.87442	-7.07943	-6.88002	0
Smp_074460.1	-2.79543	0	0	0	0	-4.72585	0	0	0	0	0	0
Smp_158460.1	0	-4.10428	-4.17924	0	-5.361	-5.26607	0	0	0	0	0	-5.74739
Smp_079960.1	0	-3.18068	0	0	0	0	0	0	0	0	0	-3.7656
Smp_319090.1	0	-4.87972	-3.36922	0	0	-5.04016	0	0	0	0	-5.41488	0
Smp_015440.1	-5.26879	-5.15508	-5.3411	-4.82362	-5.8729	-5.23939	-6.74716	-7.39144	-9.59061	-8.77928	-9.59283	-6.71059
Smp_157740.1	0	0	0	-2.73062	-4.74302	0	0	0	0	0	0	0
Smp_328930.1	0	0	0	0	0	-4.39265	0	-3.90127	-3.7616	0	0	0
Smp_158440.3	0	-4.48103	0	-4.31	-4.73493	0	0	0	0	-5.21614	0	-5.12623
Smp_144250.1	0	0	0	-4.43653	0	-4.76466	-5.33049	-5.26546	0	0	-5.14413	-5.25044
Smp_087870.1	0	-3.86763	0	-4.28723	-5.71036	0	-4.58752	0	0	-6.18107	0	0
Smp_328330.2	0	0	0	0	0	-3.23498	0	-3.48152	0	0	0	0
Smp_102840.1	-4.41541	0	0	0	-3.44698	-4.93633	0	0	-5.2992	0	0	0
Smp_342280.1	0	0	0	0	-2.90488	0	-4.9643	-4.90125	0	0	0	0
Smp_245260.1	0	0	0	0	-3.83941	0	0	0	0	-2.94376	0	0
Smp_033950.1	-4.8568	-4.04045	-6.28749	-6.04921	-5.14913	-5.0564	0	0	-7.73036	0	-6.73404	-7.85042
Smp_194280.1	-3.77537	0	0	-4.96768	0	-5.29647	-4.85567	0	0	-5.86472	-5.66735	0
Smp_327230.1	0	-3.25801	0	0	0	0	-4.98471	-4.92152	0	0	0	-4.90422
Smp_124160.1	0	0	0	0	0	-2.29999	0	0	0	0	0	0
Smp_325690.1	0	0	-5.69713	0	0	0	0	0	0	-4.76407	-4.15072	-3.4559
Smp_007330.1	0	0	0	0	0	0	0	-2.84678	0	-3.91389	0	0
Smp_018460.1	-4.73174	-5.42155	-5.16142	-5.70388	-4.04637	-6.0324	0	-8.29585	-8.17126	0	0	-6.05909
Smp_001180.1	-4.42167	-4.78281	0	0	-5.03822	0	0	0	0	0	0	-3.42689
Smp_169460.1	-4.7846	0	-6.80068	-3.56192	-6.98393	-4.30606	0	0	0	0	-7.24857	-6.40544
Smp_069160.1	0	0	-4.29438	0	-3.47412	0	0	0	0	-4.95958	0	-4.86822
Smp_011640.1	-4.56112	-4.92139	0	0	-5.17736	0	-5.64364	-4.57687	0	0	-5.45622	-5.56504
Smp_345040.1	-5.58949	-6.57939	-4.17251	-3.66178	-8.02919	-4.80265	-8.48449	-8.43821	0	0	0	0
Smp_211030.1	-4.75108	-5.69945	-5.19622	-5.56812	0	-5.24223	-5.91206	-7.44097	-7.24113	-4.97039	-6.2383	-7.32864
Smp_156370.1	0	0	0	0	0	0	-3.26878	-3.21185	0	0	0	0
Smp_004070.1	0	-3.66314	0	0	-2.91089	0	0	0	0	0	0	0
Smp_061250.1	-3.7933	-4.70001	-4.87769	-5.45413	-7.30609	-6.47303	-7.7498	-9.3141	-6.56402	-8.35084	-7.57017	-8.27336
Smp_345230.1	0	0	0	0	0	0	0	-2.22398	0	0	0	0
Smp_149540.1	0	-2.78327	-3.85396	0	0	0	0	0	0	0	0	0
Smp_333370.1	0	-3.88427	-3.95545	0	0	0	0	-4.55419	0	-4.62625	0	0
Smp_201290.1	-5.15272	-4.54746	0	-4.29121	-5.82157	-5.64292	0	-6.1976	-6.04845	-6.2679	0	-6.12552
Smp_305740.1	0	0	0	0	0	0	0	0	-2.20043	0	0	0
Smp_333030.1	-4.85129	-6.79042	-5.28237	-5.04363	-3.59125	-5.37279	0	0	-7.31043	0	0	-7.43098
Smp_010450.1	0	0	0	-3.1152	-3.26135	0	0	0	0	0	0	0
Smp_089060.1	-5.18863	-4.54594	-5.62167	0	-4.80402	0	-6.26546	-6.19654	0	-4.68906	-6.07582	-6.1881
Smp_176090.1	0	0	-2.77086	0	0	-4.17932	-5.73974	0	0	0	0	0
Smp_313740.1	0	0	0	0	-5.65276	0	-5.11523	-5.04678	0	-6.12391	-3.6041	-4.45261
Smp_336700.2	0	0	-3.63788	0	-3.42543	0	0	0	0	-4.38362	0	0
Smp_038080.1	0	0	0	0	0	0	0	0	0	-2.17314	0	0
Smp_340150.1	0	-3.6689	0	-3.48908	0	0	0	0	-4.19543	0	0	0
Smp_308980.1	-4.28932	-4.40397	-5.39417	-4.38145	-5.7973	-4.97044	0	0	0	0	0	-7.87121
Smp_194940.1	0	0	0	0	0	0	0	0	-2.14377	0	0	0
Smp_342680.1	0	-4.45008	0	0	0	0	0	0	-2.97358	-4.1855	0	0
Smp_313530.1	0	-4.02562	-4.08583	0	-4.26698	-4.09239	0	0	0	0	0	0
Smp_241470.1	0	-4.49815	0	-5.33293	0	-5.66186	-5.21786	0	-5.01947	-5.22642	-6.02835	-4.55538
Smp_003930.1	0	0	-3.06988	0	0	0	-3.14847	0	0	0	0	0
Smp_021750.1	-4.40183	-5.75844	-3.83442	-5.59416	-6.017	0	-6.47727	-5.40782	-5.2794	0	0	0
Smp_135130.1	-3.94082	0	-4.37315	-5.71816	-6.14081	0	-5.60051	-6.53069	0	-5.60872	-5.40997	-6.5235
Smp_198680.1	0	0	-2.90858	-3.6657	0	0	0	0	0	0	0	-5.47811
Smp_326560.1	-2.68836	0	0	-3.65156	0	0	0	0	0	0	0	0
Smp_172520.1	-4.08564	-5.09784	-3.74605	-5.54241	-6.96092	-5.22869	0	0	0	-7.44122	0	-6.35721
Smp_001500.1	0	-4.76874	0	-3.09982	-5.40862	0	0	-4.58167	0	-5.78254	0	0
Smp_045590.1	0	-4.31715	-3.63209	-5.73835	-4.57605	-4.96696	0	0	0	0	0	-6.21464
Smp_078560.1	0	0	-4.01138	-3.76292	0	-4.093	0	0	-4.4453	0	0	0
Smp_315650.1	0	0	0	0	0	0	0	0	-2.05634	0	0	0
Smp_247740.1	-4.28313	-3.64517	-3.71907	0	-4.89991	0	0	0	0	0	0	0
Smp_335400.1	0	0	0	0	0	0	-4.73378	-4.67245	-4.52979	-4.74514	-3.55187	0
Smp_154520.1	-5.19094	-4.96061	-4.62231	-4.79835	0	-6.7124	-6.26268	-5.19168	-4.74391	-6.27035	0	-7.18631
Smp_018710.1	0	0	0	0	0	0	-2.94579	0	-3.12841	0	0	0
Smp_147250.1	0	-6.89436	-7.97193	0	0	-6.47804	0	-5.07836	-8.4139	-4.44734	-3.09504	-5.21229
Smp_017730.1	-2.01643	0	0	0	0	0	0	0	0	0	0	0
Smp_065060.1	0	0	-2.014	0	0	0	0	0	0	0	0	0
Smp_343930.1	0	0	-2.79764	0	-3.74747	0	-5.99493	0	-6.42093	0	-8.74484	0
Smp_105930.1	0	0	0	-2.63874	0	0	-4.12105	-5.05697	0	0	0	0
Smp_305720.1	-4.00458	-5.94555	-4.02177	-5.7819	-4.61957	-5.11089	0	-6.59395	0	0	0	-6.587
Smp_315890.1	-5.39623	-6.07106	-4.68903	-5.10323	-3.80866	-5.43241	-7.78659	-6.71422	-7.59061	-8.79394	0	-5.25132
Smp_349780.1	0	-2.00669	0	0	0	0	0	0	0	0	0	0
Smp_029740.1	-5.34262	-4.47182	-4.70174	-5.09567	-4.50488	-4.38793	-7.00342	-7.9172	0	-7.93474	0	-7.89746
Smp_097710.1	-3.94062	-5.0588	-4.75781	-4.65941	-5.47214	-4.84925	-7.51108	-7.43871	-7.90021	0	0	-7.43546
Smp_118220.1	-4.70809	-4.47881	-5.14015	0	-6.32297	-4.64451	0	-4.71172	-6.5845	-6.78994	-5.00597	0
Smp_176930.1	0	0	0	0	0	-1.97591	0	0	0	0	0	0
Smp_165150.1	-3.82298	-5.21084	-5.65116	-4.3133	-7.6427	-4.96506	-6.77422	-7.43846	-7.31571	-7.51847	-7.08686	-6.02046
Smp_148770.1	-5.00398	0	-3.65265	-3.99809	-5.42056	0	-6.879	-5.22372	0	0	-6.68795	-6.11369
Smp_093820.1	-3.9557	-3.31184	-4.38799	-5.73297	-6.15565	0	0	0	0	0	-6.42477	0
Smp_342670.1	-3.31512	-4.67197	-5.74786	-3.92251	-5.93034	-5.83642	0	0	0	0	0	0
Smp_310870.1	0	0	0	0	0	0	0	0	0	-2.7471	0	-3.1891
Smp_051530.2	-2.94124	0	0	0	0	0	-3.88027	0	0	0	0	-3.93234
Smp_242350.1	0	0	0	0	0	-1.92222	0	0	0	0	0	0
Smp_246400.1	-6.03486	0	-5.46638	-6.22723	-5.06453	-4.55629	-4.7852	-5.45147	-5.91015	-4.79306	-6.91563	-5.44561
Smp_145490.1	0	0	-4.53106	-4.15313	-3.70286	-4.36873	0	-7.1226	0	0	-5.60261	-6.08559
Smp_340080.1	-3.88185	-4.27316	-5.12779	-5.69026	-5.7973	-5.43428	-6.55544	-6.50151	-8.37794	-6.97974	-5.79578	-6.91302
Smp_140020.1	-5.40354	-3.95985	-4.54059	-5.01578	-5.093	-4.4447	-6.37028	-8.62039	0	0	-6.20642	-8.61755
Smp_329700.1	0	-4.61624	-3.27769	-4.45327	-6.46066	-4.36727	0	0	-5.72173	0	0	0
Smp_023550.1	0	0	0	-3.81559	0	0	0	-4.6868	0	-3.71401	-4.53684	-4.55789
Smp_316580.1	0	-2.62551	-5.28698	-6.04749	0	0	-6.92823	-6.85776	0	-5.35119	-5.15205	0
Smp_337110.1	0	0	0	0	0	0	0	0	-2.84165	0	-2.90846	0
Smp_038510.1	0	0	-4.87383	-4.63082	-4.05503	0	0	-3.13434	0	0	-5.33555	0
Smp_150430.1	-4.24529	0	-3.09643	0	-3.86216	-4.76611	0	0	0	0	0	0
Smp_023150.1	0	0	0	0	0	0	-4.53724	-3.47762	0	0	-3.35709	-4.45489
Smp_077580.1	0	0	0	0	0	0	0	0	0	0	-3.51042	-2.39756
Smp_060270.1	0	0	0	-2.49297	0	0	0	0	-4.19924	-4.4179	0	0
Smp_042920.1	-3.56076	-2.34352	0	0	0	0	0	0	0	0	0	0
Smp_047620.1	-4.67425	-5.02877	-4.10557	-4.86666	-5.87375	-3.45877	-7.33073	-7.25959	0	0	0	0
Smp_340650.1	0	0	0	0	0	0	0	0	0	0	-2.33765	-3.53719
Smp_151740.1	0	-2.91248	0	-2.71873	0	0	0	0	0	0	0	0
Smp_145670.1	-4.9913	-4.76133	-3.83794	0	-6.60598	-4.92774	-7.06371	-5.99309	0	-6.07165	-4.87231	-4.98718
Smp_321250.1	-5.16406	-4.1369	-5.59409	-2.81441	-5.77778	-5.68572	0	0	0	0	0	0
Smp_311200.2	-7.10502	-5.87341	-4.95063	-4.71244	-5.71922	-6.04159	-5.85233	-5.51741	-4.80822	-5.01173	-5.65959	-4.92845
Smp_241450.1	0	-4.21341	-4.28521	0	-4.46275	-3.36891	0	0	0	-4.53992	0	0
Smp_178850.1	-3.93514	-4.75528	-4.76262	-4.36468	-5.08387	-5.24365	-6.80793	-6.5602	-7.00009	-8.01868	-7.13614	-6.72868
Smp_323270.1	0	0	0	0	0	0	0	-3.62247	-4.34341	0	-2.63472	0
Smp_244470.1	-1.77854	0	0	0	0	0	0	0	0	0	0	0
Smp_176580.1	0	-3.40863	0	0	-3.15167	-4.35231	0	-6.19031	0	0	-5.49707	0
Smp_307800.1	-2.46856	0	0	0	0	0	-3.55779	-5.07855	0	0	0	0
Smp_135990.1	-2.97382	-4.82967	-4.68453	-6.25363	-5.35355	0	-6.13057	-5.73681	-7.93439	0	-6.93792	-6.46971
Smp_317580.1	0	0	-1.75234	0	0	0	0	0	0	0	0	0
Smp_129610.2	-4.7941	-5.15313	-3.64323	0	-3.41	-5.31519	0	-5.80656	0	-5.88325	0	0
Smp_322340.1	0	-2.17325	0	0	-4.74914	-4.65276	0	0	0	0	0	0
Smp_244620.2	0	-4.54594	-5.62167	0	-5.80398	0	-3.26551	-5.19659	-6.06719	0	-4.49086	-5.18805
Smp_019750.1	0	0	0	-4.21197	0	0	-5.1095	-3.46054	-4.90751	-5.11984	-3.92487	0
Smp_201330.1	-4.37539	-6.80583	-5.2295	0	0	-5.31835	-4.61433	-4.16812	-5.66273	-5.86565	-4.80482	-5.33456
Smp_212920.1	0	0	0	0	0	0	0	-4.0304	0	-2.51409	-3.90998	0
Smp_149750.2	0	-4.26232	-4.92423	-4.68557	-5.52264	0	-5.24195	-5.49258	-4.56003	-6.57154	-5.78683	-4.68035
Smp_194720.1	0	-2.1473	0	0	0	-4.89171	0	-5.38969	0	0	0	-5.3765
Smp_165590.1	-5.16245	-6.00806	-5.82198	-4.35146	-5.0142	-6.17387	-5.14351	-5.38823	-5.68053	-5.14698	-5.05074	-5.37351
Smp_015900.1	0	0	0	0	0	-3.85956	-5.29257	-3.00745	0	-3.45042	0	0
Smp_246540.1	0	-3.76076	-2.32629	0	0	0	0	0	0	-4.54389	0	0
Smp_300560.1	0	0	0	0	0	0	-2.77007	0	-2.55778	0	0	0
Smp_162060.1	0	0	0	0	-3.92638	0	-4.4111	0	-3.20494	-4.42356	0	-4.32809
Smp_102400.1	-4.8006	-4.15352	-4.1314	-3.71289	-5.41464	-4.42911	-8.67654	0	0	-8.68364	-6.48332	-7.01569
Smp_157450.1	-4.58741	-5.74786	-4.82517	-6.00222	-7.0088	-5.109	-4.76305	-4.69096	-6.26757	-5.88589	-4.3637	-5.58035
Smp_246920.1	0	0	-4.16093	-2.62635	0	0	0	0	0	-3.1899	0	0
Smp_030110.1	0	0	0	0	0	-3.22941	0	0	0	-3.84834	-3.6616	-3.7464
Smp_068120.1	0	0	0	0	0	0	-3.71535	-3.81222	0	0	-3.46557	-3.40908
Smp_017660.1	-5.0494	-3.82231	-5.48281	-5.24173	0	0	-6.12734	-5.0588	-4.34376	-4.55104	-4.93806	-6.04969
Smp_311700.1	0	0	-3.05683	0	-3.23071	-3.22178	0	0	0	0	0	0
Smp_129650.1	-2.58693	0	0	0	0	0	-4.68475	0	-4.48049	0	-4.50327	-4.60307
Smp_176420.1	-3.26069	-3.63539	-4.70926	-4.46552	-3.87271	0	0	0	0	0	0	0
Smp_161880.1	-6.62238	-5.69436	-5.40013	-5.53463	-5.13665	-5.62943	-4.66383	-4.90038	-4.97933	-4.7489	-5.1332	-4.4905
Smp_212140.1	0	0	-3.57806	0	-3.75504	-3.65443	0	-4.18697	0	-4.25677	0	0
Smp_165400.1	-5.80438	-3.57484	-4.65127	-5.99668	-4.83424	-6.32574	-4.87764	0	-6.68038	-4.30068	-5.1016	-5.80092
Smp_060750.1	-3.70166	0	0	0	0	0	-4.7971	-4.73527	-4.59349	0	-4.61472	-3.13095
Smp_004730.1	0	-3.6442	-4.71808	0	-4.89892	0	-3.78309	-5.30261	0	-3.7929	0	-5.28878
Smp_019690.1	-4.38007	-4.15802	-4.72761	-4.40951	-5.26196	-5.44028	-5.81954	-5.59068	-5.91624	-5.25693	-6.47175	-5.84967
Smp_043250.1	0	0	0	0	0	-4.28594	0	-1.74634	0	0	0	0
Smp_039010.1	0	0	0	-4.43048	0	0	0	-5.25947	-4.12366	-5.33462	-2.55388	-5.24529
Smp_068270.1	-7.26846	-3.92128	-5.11409	-3.55405	-4.29772	-5.7901	-5.53016	-6.26546	-4.97157	-7.34379	-6.14469	-6.67669
Smp_000680.1	-1.49876	0	0	0	0	0	0	0	0	0	0	0
Smp_318030.1	-6.54032	-6.89334	-6.97066	-6.14806	-7.15472	0	-4.14921	-4.36673	-3.95411	-5.80939	-3.55847	-4.83218
Smp_141000.1	-3.49489	0	0	0	-4.11391	0	-4.59475	-4.53463	0	-3.60656	0	-4.51266
Smp_191970.1	0	0	-2.52352	-4.6023	0	-4.93095	-3.90933	-5.42824	0	-5.50386	0	0
Smp_132080.1	0	-1.46753	0	0	0	0	0	0	0	0	0	0
Smp_029850.1	0	0	-4.79714	0	0	0	-3.12448	-4.38055	0	-3.13415	-5.25986	-5.36736
Smp_134470.2	-4.23414	0	0	0	0	0	-3.3207	-2.86502	0	-3.74567	0	0
Smp_160810.1	-5.96317	-4.39277	-4.27227	-4.46323	-7.73804	-3.34451	-6.39071	-5.53791	-7.9953	-5.95581	-6.19665	-4.65938
Smp_026420.1	-3.87858	-3.24391	0	0	0	-3.39917	-4.97071	0	-4.76804	0	0	-4.89017
Smp_211020.2	0	-3.7367	0	0	0	-3.01855	0	0	0	-4.00201	0	-3.18639
Smp_168170.1	0	0	0	0	0	0	0	-1.4244	0	0	0	0
Smp_121140.1	0	-4.34195	-2.41735	-4.17613	-4.01448	-5.50498	0	0	0	0	0	0
Smp_311770.1	-3.40709	-4.81024	-5.52523	-4.55043	-4.55707	-4.53875	-5.74778	-5.45293	-6.3298	-5.88053	-6.55449	-6.08726
Smp_337540.1	-4.12313	-3.33978	-3.70623	-5.05246	-4.47451	-4.64461	0	-7.44473	-6.31928	-7.5235	0	-7.43972
Smp_341220.1	0	-3.22395	-4.1076	0	-3.7055	-4.61193	-4.16447	-5.67935	-6.55205	-6.75758	0	0
Smp_179360.1	0	0	0	-2.63526	0	0	0	0	0	0	0	-2.18022
Smp_332280.1	-4.51579	-3.87201	-4.36317	-5.70809	-5.13082	-2.71518	0	0	0	0	0	-5.51352
Smp_343540.1	-5.15915	0	-3.53318	-3.29504	-3.7174	-4.31899	-6.19961	-6.11399	-5.97901	0	0	0
Smp_045060.1	0	-3.20996	0	-3.02257	-3.45258	0	0	0	0	-3.96373	0	0
Smp_180570.1	-3.20751	-4.23835	-4.62455	-2.85558	-5.08456	-5.99217	0	-8.78819	0	0	0	0
Smp_056930.1	0	0	0	-2.30799	0	-3.67708	0	0	0	-4.28293	0	-4.14191
Smp_348540.1	0	-2.94322	-4.37605	-4.15825	-4.43178	0	0	0	-4.76372	-4.81506	0	-4.80559
Smp_147460.1	-3.01076	-4.36879	-3.85927	-5.20306	-3.04139	0	0	0	0	0	0	0
Smp_103380.1	0	0	0	0	0	0	0	-1.35837	0	0	0	0
Smp_165000.1	-5.16452	-4.71043	-4.59506	-6.35686	-5.19369	-4.8787	-4.53319	-4.83976	-6.45255	-4.24102	-4.87096	-4.83584
Smp_329760.1	-1.79516	0	-3.24238	0	0	0	0	0	0	0	0	0
Smp_332600.2	-2.72751	0	0	0	-3.35022	0	0	-3.79835	0	0	0	-3.76331
Smp_329430.1	0	-5.36665	0	-3.68852	0	-3.73042	-4.61193	-5.07257	-6.85425	-6.53764	0	-2.96797
Smp_342200.1	0	-2.4892	-3.5641	-4.90703	-5.33073	0	-4.79562	0	0	-5.8047	-5.60753	0
Smp_027550.1	-2.45916	-4.7779	-4.56973	-4.25768	-5.45875	-4.59158	-7.90989	-8.10145	-10.3022	-7.91685	-9.30312	-7.61444
Smp_172660.1	-2.09438	0	0	-4.60858	0	-3.35228	0	0	0	0	0	-5.42155
Smp_079700.1	-4.22956	-6.90556	-4.66054	-4.15889	-3.70644	-4.26562	-6.62195	-5.55063	-4.84055	-5.62964	0	-5.22389
Smp_323420.1	-2.65364	0	0	-3.87538	0	0	-4.61695	-4.51151	0	-4.74484	-4.30697	0
Smp_210740.1	-3.43895	-3.89615	-4.31948	-3.45789	-4.72532	-4.89557	0	-7.553	0	-7.77359	-6.92612	-6.69003
Smp_346660.1	-3.88129	0	-3.65927	-3.16955	-5.615	-5.55796	-4.54881	-6.03108	0	-6.22734	-6.02938	-6.08755
Smp_160270.2	-2.78953	-4.73593	0	0	-3.99112	-4.89539	-4.45923	0	-5.25865	0	-4.27263	0
Smp_304890.2	-4.09345	-3.98734	-3.71668	-3.70087	-4.53771	-5.29308	-7.16276	-5.76886	-5.9666	-7.17002	0	-6.50177
Smp_089370.1	0	-3.89469	-4.55527	-3.3144	-5.73689	-4.64328	-5.19945	-5.13072	-6.00102	-6.17002	-4.85626	-6.11269
Smp_165530.1	-3.63896	-4.61936	-3.98649	-4.01194	-4.21103	-3.7245	-7.47188	-8.7209	-8.59841	-7.801	-8.60009	-6.5484
Smp_105680.1	-3.912	-2.85643	0	0	0	-2.84765	0	0	0	-4.01417	0	0
Smp_083240.1	-3.24768	-4.27895	-4.35624	-4.44006	-4.1614	-4.44731	-6.31663	-8.24463	-6.53563	-8.32424	-7.12381	-5.91886
Smp_246020.1	-3.82629	-4.87442	-5.42303	-3.87567	-5.28467	-5.05218	-4.5249	-5.83271	-5.89299	-5.45337	-5.70463	-4.74774
Smp_347110.1	-2.55946	-4.5019	-3.99261	-5.33678	-5.75984	-5.66566	0	-6.15288	-6.02327	-5.23021	-6.03212	0
Smp_022340.1	-5.53697	-5.87985	-5.95554	-4.69245	-6.15195	-5.00703	-4.26191	-5.50007	-4.80349	-5.00532	-3.80688	-3.92932
Smp_244950.1	0	0	-1.26269	0	0	0	0	0	0	0	0	0
Smp_053550.1	0	0	0	0	0	0	0	0	0	-2.35421	-2.17342	0
Smp_125420.1	0	0	0	0	0	-3.35018	0	-4.8599	-3.13476	-3.3485	-3.7393	0
Smp_159490.1	0	0	0	0	0	0	0	-2.04217	-3.46267	0	-3.50702	0
Smp_165200.2	-2.18286	-4.70711	-4.19903	0	-5.96723	-5.87425	0	-5.35278	-4.90535	-6.4316	0	-7.34755
Smp_336365.1	-3.1089	0	0	-2.7162	-3.14113	-4.62964	0	0	0	0	0	0
Smp_194840.1	-3.51182	-4.44926	-4.14831	-3.85624	-4.12575	-3.77042	-7.16442	-7.4139	-9.29042	-9.49382	-7.29291	-6.4107
Smp_323600.1	-4.88653	-2.91906	-4.73332	0	0	-4.08603	-3.95944	-4.88897	0	-4.38242	0	-5.8461
Smp_180160.1	-3.81756	0	-4.02046	-4.4119	-4.21333	0	-3.43175	0	-5.129	-5.46479	-4.29991	0
Smp_001170.1	-3.50867	-4.81068	-3.17458	-5.08158	-4.7472	-3.98686	-5.59367	0	0	-6.03571	-6.46218	-5.88666
Smp_158480.1	-3.44439	-4.20107	-4.55884	-3.29575	-4.46266	-4.24844	-6.30301	-7.6088	-7.22292	-7.42576	-7.48811	-7.1206
Smp_318100.1	-2.96876	-3.34573	-3.41401	-3.16081	0	0	0	0	0	0	0	0
Smp_140860.1	0	-3.84204	-2.97891	-3.15132	-5.16029	-5.01084	-4.62672	0	-5.42675	0	0	0
Smp_018980.1	0	0	-2.09015	0	0	0	-3.74725	-4.68583	-3.54335	0	0	0
Smp_314660.1	-4.33273	-4.94929	-3.88899	-3.02264	-5.21004	-2.97982	0	-7.91546	-7.79106	0	0	0
Smp_029820.1	-6.18936	-3.73664	-5.0358	-3.05982	-3.63403	-3.71083	-7.26113	-7.1901	0	-6.26879	0	-6.18463
Smp_153990.4	0	0	0	0	0	0	0	-1.19565	0	0	0	0
Smp_059930.1	-3.79144	-3.97519	-5.22033	-2.98383	-3.9463	-6.31295	0	-5.7897	-6.66507	-5.28389	0	-5.78532
Smp_163840.1	-2.55706	0	-3.40697	-4.74937	-5.17335	-3.4931	0	-5.57292	0	0	0	0
Smp_241860.1	-3.43654	0	-1.9094	-3.63095	0	0	0	0	0	0	0	0
Smp_047090.1	-2.43584	-4.01536	-3.35418	0	-4.27355	-5.76446	0	-6.25066	0	0	0	-6.24233
Smp_125550.1	0	-1.97766	0	0	0	-3.17228	0	0	0	-3.71461	0	0
Smp_158890.1	0	-2.72728	0	-4.19369	-3.62158	-3.45913	0	-5.05337	-4.87663	0	0	0
Smp_159630.1	-1.92665	0	0	-3.11871	0	0	0	0	0	0	0	-3.95682
Smp_041760.1	0	0	0	0	0	0	-4.26255	0	0	-4.27559	-2.50026	-2.59374
Smp_347830.1	0	-2.42279	-2.49156	0	0	-3.5669	0	0	0	0	0	0
Smp_156410.1	0	0	0	0	-4.29333	0	-4.76819	-3.70766	-2.9785	-4.78218	-3.58873	-4.68962
Smp_060030.1	0	0	0	-3.42743	0	0	-5.3217	0	0	-5.3316	-1.67642	0
Smp_152370.1	-5.29308	-3.64747	-3.72431	-3.31549	-4.32259	-4.00717	-6.36433	-7.29336	0	-7.37219	-7.17251	-4.9661
Smp_160290.1	0	0	-4.60405	0	-4.7846	-3.68836	-5.25506	0	0	-3.26512	-3.06959	-4.17548
Smp_202970.1	-3.52646	-4.33232	-3.71547	-3.5538	-5.01485	-3.53789	-7.05333	-8.56579	-7.85776	-8.06043	-9.44473	-5.24086
Smp_213900.1	0	0	-2.7061	0	0	0	0	-2.35242	0	0	0	-3.09854
Smp_022890.2	-5.29121	-3.67959	-5.06386	-2.84903	-7.14285	-3.85586	-7.59033	-4.8305	-5.15961	-6.36492	-4.70964	0
Smp_099090.1	-3.47082	-2.83165	0	-4.6631	-5.08726	-4.99176	0	0	0	-5.56388	-4.36733	-3.89059
Smp_068250.1	0	0	0	0	0	0	0	0	0	0	0	-1.09445
Smp_200190.1	-3.34526	-4.28861	-5.36391	-5.12255	-3.96061	-3.8664	-4.72101	-4.35603	0	-5.01793	0	-5.9313
Smp_317210.1	0	-1.6553	-2.71777	0	0	0	0	0	0	0	0	0
Smp_325680.1	0	0	0	0	0	0	0	0	0	-1.08849	0	0
Smp_308550.1	-3.21926	-2.99151	-4.65221	-4.41159	-5.83461	-3.41858	-6.29596	0	0	0	0	-5.2185
Smp_150410.1	-2.53287	0	0	0	0	-3.05215	0	0	0	0	-2.49468	0
Smp_058140.3	0	-2.959	0	0	-3.22765	0	-3.7064	0	0	-4.71786	0	-3.03986
Smp_159950.1	0	0	-2.54963	0	-1.71832	0	0	0	0	0	0	0
Smp_309570.1	-3.66579	-4.02287	-4.09868	-4.4431	-3.86607	-3.77201	-4.32719	-6.25815	0	-6.33561	0	-6.24978
Smp_140150.1	-3.25476	-5.61183	-2.68765	-4.44709	-3.54813	0	0	0	-6.133	-4.75466	0	-6.25385
Smp_345710.1	-3.36565	-3.72234	-2.99093	-3.97302	-5.98083	-4.30196	0	0	0	-5.44964	-6.25121	-6.36409
Smp_267020.1	0	0	0	0	0	-2.13263	0	0	-3.52777	0	-2.57026	0
Smp_181390.1	0	-2.86932	0	-2.69216	-4.11897	0	0	0	-3.3949	-4.61151	0	0
Smp_346880.1	-5.80543	-3.83889	-3.42992	-2.99775	-3.83524	-3.74182	-6.87866	-5.2234	0	0	0	0
Smp_169890.1	-1.69589	-3.86386	0	0	-4.11962	-5.02421	0	-5.51993	0	0	0	0
Smp_310520.1	-3.87075	-4.23615	0	0	0	0	-3.96301	-3.9	-4.76031	-2.97374	-3.77938	0
Smp_119920.1	0	-3.26683	-2.33457	-3.0805	0	0	0	0	0	0	-3.83101	0
Smp_067140.1	-3.44332	-4.2148	-4.87582	-4.05072	-3.25109	-3.6427	-6.51847	-6.44901	0	0	0	-4.44141
Smp_046190.1	-3.07063	-5.12286	-4.55582	-2.50389	-6.55898	-6.46664	-5.83609	-5.76344	0	0	-5.6427	-4.33168
Smp_313830.1	-2.56577	-3.81486	-4.59796	-4.55233	-4.06584	-4.08358	-7.18107	0	0	-6.0395	-5.8807	-5.85835
Smp_121810.1	-3.51416	-2.87472	0	-3.1215	-5.13052	0	-4.59723	0	0	0	-4.40997	-4.5185
Smp_326010.1	0	-1.37737	0	0	0	-3.84784	-4.43166	0	0	0	0	0
Smp_099170.1	0	-4.08988	-4.75077	-3.51034	-5.93324	-3.83927	-5.39399	-5.3247	-4.61098	-4.40238	-3.619	-6.31674
Smp_141130.1	-4.13769	-3.03317	-3.4543	-2.87392	-5.99732	-4.66124	-5.2062	-6.37974	0	0	0	0
Smp_244860.1	-3.3607	-4.45343	-2.79277	-3.55305	-3.9756	-5.20402	0	-5.68639	0	-6.76462	0	-6.67964
Smp_027870.1	-1.56622	0	0	0	0	0	-2.56483	0	0	0	0	0
Smp_180500.1	-3.61686	0	0	0	-4.23544	-2.55228	-3.71405	-4.6529	-3.50995	0	0	0
Smp_163580.2	-5.05812	-3.69322	-4.3882	-3.48628	-3.52624	-2.7662	0	0	-5.79802	0	0	-5.9732
Smp_213850.2	-5.54127	-4.57333	-4.16488	-4.41169	-3.98571	-3.47778	-6.61176	-4.54043	-4.83033	-5.03443	-4.09769	-5.95063
Smp_175090.1	-2.33042	-3.71043	-4.68728	-4.7915	-5.51167	-4.99511	-5.14985	-5.26718	-5.10165	-8.15843	-7.3565	-5.90384
Smp_210380.1	-2.90778	-3.68203	-3.34502	-4.10081	-3.94204	0	-5.99034	-4.3373	0	-5.99917	0	0
Smp_212990.1	-4.14466	-3.17741	-4.57608	-4.01511	-4.43731	-2.96566	-7.21646	-5.14566	0	-7.22421	-7.02487	-5.14005
Smp_084540.1	-4.1264	-5.47939	-4.41929	-5.05577	-6.06246	-5.38498	-4.34705	-4.63752	-3.73495	-4.71695	-4.15413	-3.85502
Smp_331900.1	0	-2.77186	-2.82653	0	0	-2.88603	0	0	-3.29479	0	0	0
Smp_060210.1	0	0	-1.55267	0	0	-2.43484	0	0	0	0	0	0
Smp_141660.1	-4.15334	-4.22618	-2.47123	-3.31295	0	-4.71395	-4.91128	-3.95693	0	0	0	0
Smp_243770.1	-3.80412	-4.39205	-4.68654	-3.54434	-5.02097	-4.11129	-5.10601	-4.67422	-5.1681	-5.79923	-5.89419	-3.98334
Smp_047360.1	-2.4042	0	0	0	0	0	0	0	-3.32651	-2.83498	-3.2896	0
Smp_078590.1	0	0	0	0	0	0	0	0	0	-0.898503	0	0
Smp_243630.1	-1.5693	0	0	-3.76039	0	0	0	0	-4.46091	-4.67344	0	-4.58267
Smp_101820.1	0	0	0	0	0	0	0	0	0	0	0	-0.888763
Smp_246000.1	-2.68057	0	0	0	-1.71861	0	0	0	0	0	-3.63369	0
Smp_177180.3	0	0	-3.71883	0	0	0	-3.33257	-3.01229	0	-2.46891	0	-3.97302
Smp_323430.2	-2.60888	-3.96484	-2.71915	-5.80124	-3.90194	-4.54527	-6.6832	-6.61317	0	-6.69122	0	-6.60626
Smp_244710.1	0	0	0	-1.70961	-4.83304	0	0	0	-5.09616	0	-4.51966	-2.9025
Smp_157310.1	0	0	-5.47759	0	0	0	-2.97478	0	0	0	0	-1.3265
Smp_308260.1	-3.09219	0	-1.87329	0	-3.93547	0	-4.4311	0	0	0	0	-4.40421
Smp_146840.1	-3.52079	-3.55507	-3.95315	-4.12817	-3.32848	-4.04211	-6.59548	-5.52576	-6.39787	-4.60374	-6.40507	0
Smp_304320.1	-2.83116	-3.37917	-3.45565	-3.43856	-4.86099	-3.35256	0	0	0	0	0	0
Smp_346990.1	-1.81345	-2.8439	-2.95951	0	0	0	0	0	0	0	0	0
Smp_343130.1	-3.82961	-4.1954	-4.26787	-4.02184	0	-3.35018	0	-4.8599	0	0	-3.15433	-3.84191
Smp_173110.1	0	-5.64299	-5.71884	-5.47836	-3.09392	-4.80725	-4.77723	-5.29302	-3.35672	-4.37061	-3.85033	-3.96295
Smp_068760.1	-2.08894	0	-2.54964	0	-2.71926	0	0	0	0	0	0	0
Smp_091750.1	0	-2.44966	0	0	-2.67925	0	0	-3.16364	0	-3.22332	0	0
Smp_072320.1	-3.62449	0	-2.47253	-3.81683	-5.82484	-3.73071	-4.70125	-5.21722	-5.08794	-6.29472	-6.09651	-6.20876
Smp_343640.1	0	0	0	0	0	0	0	-2.42986	-1.71296	-3.8283	0	0
Smp_267240.2	-1.34904	0	0	0	0	0	-2.55323	0	0	0	0	0
Smp_157980.1	-2.87987	-1.92326	0	-4.07211	0	0	0	0	-4.76933	-4.9827	-4.78827	0
Smp_162710.1	0	-4.32438	-3.39976	0	0	-3.90237	0	-5.97655	0	-4.46859	-1.94889	-4.96696
Smp_340240.1	-2.88846	-3.54158	-3.85975	-3.08084	-3.69535	-5.08809	-5.37315	-7.88649	-5.76188	0	-7.76572	0
Smp_137190.1	0	-1.63595	0	0	0	-2.76184	0	0	0	0	0	-3.2956
Smp_102430.1	0	0	-2.32689	0	-3.50246	-1.81526	0	0	0	0	0	0
Smp_196150.1	0	0	0	0	0	0	0	-2.40599	0	0	-2.2932	-2.45977
Smp_326360.1	-2.65434	-4.58104	-4.35116	-3.75701	-3.47875	-4.42148	-4.94956	-6.34731	-6.64718	-5.49877	-6.27414	-5.1429
Smp_130980.1	0	0	0	0	-3.18001	0	-1.68549	-3.63634	0	-3.70145	0	0
Smp_204280.1	0	-2.88965	0	0	-2.12364	-3.01356	0	0	0	0	-3.46646	0
Smp_082850.1	0	-4.31801	-3.39088	0	0	-4.474	0	-3.39566	-3.84189	-3.46975	-2.86	0
Smp_164700.1	0	-1.48881	0	0	0	0	0	0	0	0	-3.08202	-3.15021
Smp_105970.1	0	-2.09764	-2.16411	-2.90799	0	0	0	0	0	0	0	0
Smp_094950.1	0	0	0	0	-4.40257	0	0	-3.23098	-4.67521	-2.56739	-2.11038	0
Smp_091820.1	-2.5685	-4.03843	-3.70022	0	-3.42404	-3.62048	-5.34034	-6.26935	-5.55864	-7.34802	-5.14852	-5.67905
Smp_134060.1	0	0	0	-1.43623	0	-2.15407	0	0	0	0	0	0
Smp_341330.1	-2.36867	-4.89475	-4.38594	-2.73095	-5.15365	-6.05995	-4.61324	-6.54342	-6.41562	-6.62138	-6.42266	-4.53624
Smp_027940.1	0	0	-1.51371	0	-4.23468	-2.53703	0	0	-5.19448	0	0	0
Smp_212250.1	0	0	-1.30131	0	-2.33454	0	0	0	0	0	0	0
Smp_051010.1	-3.33427	-2.69598	-4.77	-3.52656	-3.95096	0	0	-5.35379	0	-3.42923	-5.23314	-5.34034
Smp_344730.1	0	0	0	0	0	-1.50902	-1.93288	0	0	0	0	0
Smp_242910.1	-3.14125	-3.50115	-3.89974	-3.66003	-6.08412	-3.98876	-6.54409	-6.47175	-5.34174	-4.96736	-3.53031	-5.46447
Smp_245290.1	-2.03043	0	-4.58779	0	0	-4.3491	-3.90727	-5.03855	-4.39696	-6.24037	0	-3.01207
Smp_168490.1	-2.70468	-2.80133	0	-2.3127	0	-3.39614	0	-7.22507	0	-6.94484	0	-6.12522
Smp_086220.1	-6.44851	-4.48078	-5.87968	-6.64097	-6.06304	-5.3851	-3.81895	-3.36066	-4.51546	-3.0676	-3.0199	-4.44316
Smp_342170.1	-2.45378	-3.65768	-3.05588	-3.49414	-4.23865	-3.33771	0	0	0	0	0	0
Smp_041060.1	-2.11398	0	0	-2.03714	0	0	0	0	-2.75363	0	0	0
Smp_310980.2	0	0	0	0	0	-0.673166	0	0	0	0	0	0
Smp_062900.3	-3.35211	0	-3.56139	-2.67	-4.96682	-2.65112	-6.00973	-5.93916	-6.81263	-5.43272	0	-4.93315
Smp_303070.1	0	-3.5174	0	-1.33533	-2.76369	0	0	0	0	0	0	0
Smp_126730.1	-3.14612	-3.50918	-3.58268	-3.33838	-3.17826	0	0	-5.16924	0	-5.24403	-5.04859	-4.15426
Smp_197690.1	-3.56282	-2.11675	-3.38281	-3.55522	-4.65675	-6.10462	-5.09739	0	-4.79802	0	-6.519	-6.52098
Smp_148200.1	0	0	0	0	0	0	-3.43351	0	0	-1.32428	0	-2.76568
Smp_170810.1	0	0	-5.09957	-4.85739	-5.28113	0	-3.74648	-3.67929	-3.22495	-2.9483	-3.97363	-3.34618
Smp_126140.1	-2.43024	-3.3181	-3.451	-3.59777	-4.25804	-3.5242	-6.65385	-6.47547	-6.99015	-6.90211	-10.1617	-7.28007
Smp_021830.1	0	0	-4.23805	-1.04086	0	0	0	-3.86168	0	0	0	-4.79574
Smp_122840.1	-3.05154	-4.98997	-3.06718	-4.15082	-2.61846	-2.89502	-8.02806	0	-7.83189	-8.03524	0	-6.36706
Smp_245370.1	0	0	-1.29282	0	0	0	0	0	0	-2.04926	0	0
Smp_329110.1	-3.80646	-3.16543	-3.24052	-3.41382	-2.61498	-3.74261	-5.88649	0	0	0	0	-5.80842
Smp_341960.1	0	0	0	0	-1.66412	-1.55224	0	0	0	0	0	0
Smp_130940.1	-2.13962	-4.50275	-4.57622	-4.33189	-4.75672	-3.07543	0	0	-5.02609	-4.23765	0	-4.14785
Smp_344930.1	0	-5.97229	0	0	-5.23129	-5.13766	-3.2311	-4.03561	-3.03356	-2.99824	0	-2.52615
Smp_160340.1	-3.14766	-3.50514	-4.5808	-2.75504	-5.76305	-3.66889	-6.22486	-6.15606	0	-5.23341	-3.71336	-4.56235
Smp_070680.1	-3.50381	-4.94938	-4.1265	-3.94133	-4.65828	-5.21807	-4.52696	-3.54459	-4.85217	-3.57851	-4.79298	-3.88108
Smp_128910.1	-2.48067	-3.37729	-4.65552	-3.24317	-6.99272	-4.41858	-3.77913	-5.21314	-5.53002	-7.48113	-5.08559	-4.90479
Smp_143860.1	-2.71768	-4.28175	-3.43731	-4.91007	-2.62114	-2.89138	-8.24507	-7.58755	0	-7.25209	-8.0516	-5.58436
Smp_002010.1	-2.74854	-4.48007	-3.70945	-3.55392	-3.36263	-2.92617	-5.93271	-5.86053	-8.32147	-6.20301	-6.73974	-5.44185
Smp_067590.1	-3.94439	-3.50896	-3.24929	-2.93339	-6.01793	-4.34046	-4.88752	-5.22087	-3.63274	-5.02046	-7.27962	-4.81178
Smp_144200.1	-1.85628	0	-2.29438	-4.04852	0	-3.37686	0	0	0	-4.95958	0	0
Smp_022130.1	-2.57638	-3.55728	-3.50918	-3.46392	-3.69292	-3.485	-6.41021	-5.65996	-6.95143	-6.41759	-6.53912	-6.65646
Smp_016340.1	-2.40863	-3.59646	-3.15735	-3.30927	-3.69065	-3.72217	-6.63322	-8.26091	-8.55327	-8.34098	-10.1404	-6.25826
Smp_056420.1	-2.7047	-3.48731	-4.60781	-3.18722	-5.38962	-5.32245	-5.23656	-5.18758	-3.52296	-4.84332	-5.04264	-5.22529
Smp_326180.1	0	0	-3.40174	0	0	0	-1.63224	-4.256	-2.58729	0	0	-4.61986
Smp_048760.1	0	0	-5.47759	0	0	0	0	-2.18103	-3.34818	-1.56674	0	0
Smp_342730.1	-2.0368	0	-3.2094	-2.96604	-3.97537	-2.87963	0	0	0	0	0	0
Smp_343350.1	0	0	0	0	0	0	0	-2.79113	0	-2.33171	-1.56046	0
Smp_014020.1	-4.85751	-5.21625	-4.29141	0	-3.88835	-3.79368	-4.93708	-3.86916	-4.738	-3.62405	-4.16349	-2.68914
Smp_006920.1	-4.84506	-4.46231	-3.53922	-5.62245	0	-5.95152	-4.04149	-3.62232	-3.39745	-4.33864	-3.13896	-3.61734
Smp_127450.1	0	0	-2.19203	0	0	0	0	-2.86557	-2.72949	0	0	-2.49068
Smp_151920.1	-1.40616	-2.7705	-4.42846	-4.18338	0	0	-5.08133	0	-4.87921	0	0	0
Smp_159100.1	-0.537474	0	0	0	0	0	0	0	0	0	0	0
Smp_344690.4	-2.98846	0	-3.26786	-4.7658	-4.188	-2.67983	-4.90825	-4.57433	-5.44838	-5.65297	-3.45353	-7.1537
Smp_127940.1	0	0	0	0	0	0	-2.63437	0	0	0	-0.905991	0
Smp_143070.2	-2.78703	-3.70365	-3.09525	-2.64062	-4.78807	-2.84151	-7.94253	-8.8702	-8.74669	-7.95	-8.74917	-6.54503
Smp_124860.1	-6.67286	-3.32628	-3.93386	-1.439	-3.19976	-4.87248	-7.74298	0	0	-6.75057	0	0
Smp_326760.1	-3.73458	-3.76825	-5.16654	-4.34198	-6.34943	-4.25594	-4.22321	-3.41607	-4.6108	-4.23126	-3.03226	-4.40948
Smp_162650.1	-1.33954	-4.08826	-4.3423	-5.36082	-5.87612	-4.27386	-5.84253	-6.19305	-6.91111	-6.19877	-4.78866	-5.97456
Smp_347650.2	-2.16432	-3.11655	-3.9905	-3.0005	-4.10019	-4.42288	-5.1759	-7.21904	-5.68053	-6.88359	-8.68305	-6.47868
Smp_337420.1	0	-2.73449	0	-1.30474	0	0	-4.21982	0	0	-3.23557	0	0
Smp_078520.1	-2.4586	-2.84632	0	-2.65095	-2.08337	0	0	0	0	0	0	0
Smp_082820.1	0	0	0	0	0	0	0	0	0	0	0	-0.475808
Smp_337800.1	0	0	0	0	0	0	-3.91511	0	-2.70449	-2.92981	-1.74227	-3.82894
Smp_041980.1	-3.16942	-2.71464	-4.20721	-4.19189	-3.35712	-3.29873	-5.23721	-4.5798	-5.04154	-5.785	-7.45888	-5.16163
Smp_175950.1	-2.70692	-2.90013	-3.41783	-2.66484	-3.60132	-4.14599	-7.86413	-6.79266	0	0	-7.67183	-5.20328
Smp_099890.1	-2.69594	-3.37587	-2.64396	-4.2102	-3.31152	-3.53905	0	-5.02764	0	-4.51979	0	0
Smp_063420.1	-2.72589	-3.55515	-2.79861	-3.1634	-3.092	-3.66253	-5.79418	-8.72212	-7.01345	-7.80132	-8.60121	-7.71846
Smp_181090.2	-3.72354	-3.98058	-4.16243	0	0	0	-3.2336	-3.17162	-3.61507	-4.80414	-2.636	-4.67565
Smp_043610.2	-4.33943	-2.69621	-2.6022	-2.72441	-3.14728	-3.2744	0	0	0	0	0	0
Smp_212930.1	-2.12389	-3.0658	-3.40469	-2.90119	-3.90907	-4.23013	0	-6.30073	-6.17189	0	0	-6.29268
Smp_154410.1	0	-2.92537	0	-2.73192	-1.57883	-3.05889	0	0	0	0	0	0
Smp_345860.1	-2.62331	-4.26509	-4.55636	0	-2.16966	-2.75164	0	0	0	0	-3.46873	-5.59311
Smp_350080.1	0	-2.26791	0	0	-0.908494	0	0	0	0	0	0	0
Smp_008620.1	-3.64503	-3.58717	-3.66294	-2.83738	-4.84535	-2.58133	0	-6.23754	0	-3.31506	-4.53182	0
Smp_334470.1	0	-3.17259	-0.65469	0	0	0	0	0	0	0	0	0
Smp_033010.1	-2.77537	-4.13449	-3.20951	-2.96768	-3.80632	-2.29646	-4.85567	0	0	0	0	0
Smp_212840.1	-3.51215	-5.33398	-4.58852	-4.17402	-5.12603	-4.39635	-3.50154	-3.20114	-3.44538	-4.84975	-5.55605	-3.00152
Smp_337900.1	-2.85074	-5.16556	-2.2085	-5.0114	0	-1.69952	-5.87841	0	0	0	0	-5.85459
Smp_062560.1	-3.73939	-3.10608	-4.1782	-2.9316	-4.35757	-3.25988	0	0	0	-3.84516	-3.06645	-4.75306
Smp_212960.1	-2.67437	-3.62156	-4.6954	-3.8306	0	-3.78018	-3.20014	-3.11322	0	0	-4.15956	-4.13335
Smp_151220.1	0	-4.4196	-2.90787	-2.24807	-4.67315	-2.99158	0	-4.08082	-4.94319	-3.57034	0	-5.06506
Smp_073400.1	0	0	0	0	0	-0.59278	0	0	0	0	0	-3.31759
Smp_157730.1	0	-4.10039	-4.17249	0	-3.35184	0	0	-3.76641	0	-3.83955	-1.27891	0
Smp_162600.1	-4.54483	-3.32023	-2.39477	-3.73712	-5.16111	-3.48084	-5.6275	-4.56085	0	0	-3.11821	-3.96391
Smp_016870.2	-3.49665	0	-3.52117	-2.05179	-4.70155	-2.2119	0	-4.81901	-4.97134	0	0	-5.0932
Smp_320480.1	-3.62841	-2.66637	-3.06304	-2.82071	-3.24456	-3.56448	-4.71021	0	-5.51049	-5.71945	0	0
Smp_349720.1	-3.39159	-2.84527	-3.64646	-2.42376	-4.37443	-5.47733	-5.50399	-4.67521	-4.12399	-4.56956	-5.14285	-6.74902
Smp_005900.1	0	-2.30427	-1.96042	-2.71231	-4.13906	-4.04043	0	0	0	-4.63114	0	0
Smp_130050.1	0	0	0	0	0	0	0	-3.04525	-1.86075	0	0	-1.40459
Smp_331410.1	-2.33057	-3.82115	-3.22043	-3.56735	-3.34521	-2.94234	-6.1218	-5.78667	-6.66273	-5.64371	-6.25088	-6.78293
Smp_087270.1	0	0	-1.29282	0	-1.44728	0	0	0	0	0	0	0
Smp_168550.1	-3.26133	-1.81619	0	0	-3.87817	-4.78218	0	0	-1.82463	0	0	0
Smp_344970.1	-3.62995	-2.66791	0	-3.82227	-2.66114	-4.15098	-3.38981	-4.64469	-5.512	-4.13599	-5.52397	-5.63329
Smp_145140.1	-1.29121	0	0	-2.01585	0	0	-4.23398	0	0	0	0	-3.81259
Smp_145680.1	-1.19581	-2.0805	0	0	0	0	-6.60444	-6.53309	-6.40788	-6.02703	0	-3.94326
Smp_000820.2	-2.41411	-3.4425	-3.14316	-3.48337	-3.27056	-3.04543	-6.17626	-6.10343	-6.64371	-6.84626	-6.77122	-5.34872
Smp_046690.2	-3.53282	-3.08164	-3.1578	-3.14021	-2.97793	-3.05415	-6.60753	-4.21579	-5.40985	-5.61571	-6.41698	0
Smp_128220.1	-4.58115	-4.9358	-3.42759	-4.35848	-3.78071	-3.36565	-3.06796	-4.58205	-4.04107	-5.66069	-3.58677	-3.46104
Smp_056390.1	0	0	0	0	-1.37622	-1.26442	0	0	0	0	0	0
Smp_122340.1	0	0	0	0	-1.67657	0	0	0	0	0	-1.02942	0
Smp_342710.1	0	0	0	0	0	-0.750016	0	0	0	-2.21727	0	0
Smp_055440.1	-2.04428	-2.8232	0	-4.23653	-3.07665	-2.56498	0	-5.06951	0	-5.14397	0	-5.05366
Smp_124020.1	0	0	0	0	0	0	-3.16769	-3.11191	0	-4.18118	0	-0.91336
Smp_010110.1	-2.3334	-3.83693	-2.01177	-3.28597	-5.35078	-4.01765	-4.35323	0	-6.5845	-8.82501	0	-4.41692
Smp_165660.1	0	0	-1.24429	-1.97333	0	0	0	0	0	0	0	-2.85225
Smp_160090.1	-3.81125	-4.1702	-2.43792	-3.00356	-3.42711	0	-5.89119	-5.82345	-4.69204	-3.90019	-3.11781	-4.81315
Smp_314650.1	0	-0.280645	0	0	0	0	0	0	0	0	0	0
Smp_350040.1	-2.69519	-2.80885	-2.8856	-4.02508	-2.76921	-3.35415	-7.22637	-5.15555	-6.02957	-7.23417	-6.03476	-5.56504
Smp_163140.1	-3.1208	0	-2.82813	-2.60717	-2.15236	-2.90423	0	-5.75267	-5.65843	-5.80745	0	0
Smp_202130.1	0	0	0	0	-1.52484	0	-2.09847	0	0	0	-1.97156	0
Smp_319900.1	-2.50152	-2.83576	-2.89632	-3.73714	0	-2.89999	0	-2.85189	0	-4.59047	0	0
Smp_026820.1	0	-2.89781	-3.0167	-3.77711	-3.34397	-2.96849	-4.18865	-4.67385	-4.55826	-4.7899	0	-3.17188
Smp_156910.6	-4.59597	-3.36275	0	-3.15555	-6.24201	-4.07619	-4.06111	-2.9675	-3.85379	-3.29968	-3.27861	-4.1599
Smp_306450.1	-3.47185	-4.27755	0	-2.76384	-2.21785	-1.99318	0	0	0	-5.0749	-4.15604	0
Smp_149820.1	0	0	-2.34455	-2.0975	-3.23356	0	0	-4.83411	-4.22861	-4.8984	-3.35749	-3.54382
Smp_127810.2	0	0	0	-1.28384	0	0	-3.24238	0	0	-3.26131	0	-2.15021
Smp_133830.1	-1.89637	0	-1.99231	-4.71119	-2.49736	0	-4.53717	0	0	0	-3.83076	0
Smp_161400.1	-4.81567	-6.17147	-4.66047	-6.00703	-5.42843	-4.33232	-3.18534	-3.46045	-3.51477	-2.38035	-2.67393	-4.80919
Smp_135570.1	0	-1.66665	-2.7393	-1.49362	0	0	-4.97833	0	0	0	0	0
Smp_324350.1	-2.89177	-2.77128	-2.50094	-2.91099	-4.93943	-3.67012	-5.40031	-5.32147	-6.23276	-5.41833	-4.67315	-4.98215
Smp_139150.1	-2.73181	0	-1.07492	0	0	-3.34606	0	-3.81388	0	0	0	-3.88715
Smp_152430.1	-2.91149	0	0	-0.78163	-3.53309	0	0	0	0	0	0	-3.94206
Smp_328060.1	-3.97272	-2.75117	-3.40831	-1.99174	-5.61168	-3.48353	-6.07495	-6.00629	-4.50895	-5.07383	-4.28515	-4.38984
Smp_169580.1	-3.25261	-3.1964	-4.27154	-4.0299	0	-3.35869	0	-3.26453	-5.71816	-3.34127	-4.72876	-2.37985
Smp_146610.2	0	0	0	0	0	-0.190762	0	0	0	0	0	0
Smp_052350.1	-3.49598	-2.21072	-2.62977	-3.20277	-4.09744	-2.3321	0	0	-5.18821	0	0	-5.57704
Smp_082810.1	-3.49149	0	-2.34704	0	-3.11052	-1.68983	-4.59144	-3.53132	0	-4.60324	0	0
Smp_011220.1	-2.81435	-3.90885	-2.24752	-3.32862	-2.94437	-2.19808	0	0	0	0	0	-6.13604
Smp_153220.1	-6.25462	-3.22026	-2.81844	-2.26599	-4.08772	-1.66187	0	0	-8.38419	0	0	-4.88334
Smp_327400.1	-2.82332	-4.40159	-3.47786	-4.23805	-3.66067	-6.15205	-3.38288	-4.04988	-4.5073	-3.90559	-2.92909	-4.04294
Smp_013600.1	-1.82062	-3.04575	-3.10441	-3.6201	-3.46161	-3.5771	-5.04425	-5.04116	0	-6.68186	-5.72509	-5.70035
Smp_342690.2	0	0	-5.04159	0	-5.44882	0	-0.89164	-5.69675	0	-3.82535	-2.73378	-4.21829
Smp_243670.1	0	0	0	0	-0.648252	0	0	0	-1.97899	0	0	0
Smp_045600.1	-2.77617	-2.84177	-2.57041	-2.23156	-3.10138	-3.66016	-6.01877	0	0	-7.02656	0	-6.94217
Smp_165790.2	-3.09384	-3.76998	-3.26194	-3.28622	-3.32978	-4.35231	-4.16478	-4.41547	-4.70516	-4.68702	-4.29466	-3.08852
Smp_150020.1	0	-3.94579	0	0	-4.19556	-2.44926	-4.67536	0	-2.47104	-2.63625	-3.49398	-3.01246
Smp_187800.1	0	-2.75204	0	0	0	-2.88105	0	-2.22009	-1.68753	-3.51715	0	0
Smp_333310.1	-2.09555	-3.60367	-3.01126	-3.14776	-2.56941	-2.67727	-7.77865	-8.70636	-7.58284	-7.78595	0	-8.70275
Smp_133900.1	0	-2.98615	-3.411	-1.98785	-2.88384	-4.96083	0	-4.11701	-4.31361	-4.71047	-4.99622	-3.62659
Smp_333270.1	-2.78411	-3.16446	0	-1.97616	-2.40646	-2.30353	0	0	0	0	0	0
Smp_327200.1	-4.4906	-5.00931	-4.10487	-3.60635	-4.69787	-4.1967	-3.39514	-3.42387	-3.26403	-3.66255	-3.64969	-2.78222
Smp_319110.1	-3.55217	-3.32754	-3.40209	-3.15951	-3.5835	-2.26582	-5.6348	-3.56808	0	-3.64414	0	-4.55619
Smp_303300.1	0	0	0	-1.73488	0	0	-3.91009	0	-1.19465	0	-4.12787	-4.31215
Smp_323560.1	-3.9123	-3.04618	-2.92965	-1.88226	-2.6529	-3.21123	0	-6.50242	-5.3744	-5.58035	0	0
Smp_055090.2	-2.15361	-3.09789	-3.17284	-2.60895	-4.35455	-2.67469	-5.81921	0	-5.61982	-4.82832	0	-5.74105
Smp_308470.1	-2.72513	-2.93474	-3.13369	-2.25875	-3.99279	-2.62038	-5.03476	0	-6.30221	0	-6.72562	-4.96209
Smp_325980.1	-3.44911	-2.79857	-3.37619	-1.88865	-4.63079	-4.51375	-4.06492	-3.86013	-5.25622	-4.46808	-6.91476	-5.43903
Smp_350120.1	-1.40363	0	-0.889941	0	0	0	0	0	0	0	0	0
Smp_144750.1	0	-1.99432	-2.36588	0	-1.29646	-4.71081	0	0	0	0	-5.16447	0
Smp_341200.2	-2.41645	-3.17817	-3.34586	-3.89231	-2.76263	-3.86788	-4.2973	-4.6957	-5.04173	-4.55287	-4.04497	-5.86229
Smp_069760.1	-3.07831	-2.4055	-3.83691	-1.46045	-5.44542	-3.58946	0	-5.70787	0	-7.69795	-5.56901	-4.98718
Smp_330590.1	-4.91628	-3.10155	-3.17809	-3.78675	-4.53106	-4.85275	-2.18172	-3.1112	-3.98459	-4.41202	-5.21282	-4.59054
Smp_146680.1	0	-0.793357	-5.82353	0	-4.00611	-5.91224	-6.46651	-6.39702	-2.36165	-6.47483	-6.27626	-6.38926
Smp_161820.1	-2.69396	-4.43962	-2.99331	-4.4713	-2.2742	-2.96398	-5.15555	-4.91376	-5.15205	-4.84104	-6.37794	-3.55607
Smp_301420.1	-3.50352	-3.19862	-3.17443	-3.48947	-3.75172	-4.08175	-3.9673	-3.8946	-3.98245	-4.00495	-3.68522	-3.98615
Smp_341250.1	0	-3.9347	0	-3.57443	-3.41582	-0.545746	0	0	0	0	0	0
Smp_012440.1	-2.35799	0	-3.2685	-1.39696	0	-3.38324	0	0	-3.79162	0	0	-3.61481
Smp_345480.2	-1.608	-3.44996	-2.52598	-2.6077	-3.22314	-3.93666	0	0	0	0	0	0
Smp_210400.1	-1.95417	-3.34225	-3.71384	-3.60298	-4.43197	-5.37201	-4.48042	-3.67063	-4.19572	-4.97978	-4.01994	-3.76531
Smp_267240.1	-2.79115	-3.78196	-2.16303	-3.2031	-3.62044	-3.0382	0	-4.13769	-5.16034	-5.69496	-4.88995	-4.42815
Smp_137080.1	-2.36053	-3.68425	-3.20823	-2.74552	-2.6538	-2.42239	0	-6.36682	0	0	-6.24616	-4.77406
Smp_003970.1	-4.55626	-3.3316	-2.40615	-2.74854	-3.58755	-1.90732	-5.63882	-4.57209	-4.43887	0	0	0
Smp_052740.1	-2.35248	-3.70825	-3.29914	-3.54485	-2.70437	-3.38842	0	-5.0933	-6.55084	-4.4345	-3.55748	-4.0865
Smp_315230.1	-3.65621	-4.01333	-3.35216	-2.26358	-5.85651	-3.76243	-2.41079	-3.66365	-5.11949	-4.00421	-4.54291	0
Smp_350240.1	-1.83714	0	0	0	0	0	-2.0069	-2.97048	-2.78303	0	-2.8524	0
Smp_211200.2	-2.79362	-3.17647	-2.78627	-2.41714	-3.35971	-3.02586	-5.74576	0	-6.66566	-5.63172	-5.55239	-3.9783
Smp_011660.1	-2.19956	-3.48169	-6.17272	-3.0111	-4.2887	-3.70084	-4.71649	-4.24537	-2.89945	-4.03233	-5.86447	-3.95733
Smp_135280.1	-2.00504	-2.62819	-3.43979	-3.19734	-3.20622	-3.11102	-5.67219	-4.60531	0	0	-4.48461	0
Smp_076050.1	0	-0.862712	0	0	-2.07788	0	0	0	0	-2.6517	0	0
Smp_040990.1	0	0	-2.65726	-1.67412	0	-4.32435	-3.31234	-3.83475	-4.69425	-3.9082	-3.12919	-4.81648
Smp_347500.1	-2.72353	-3.07719	-2.78236	-3.09649	-2.67039	-2.74757	-5.07349	-7.80906	-6.09957	-6.88837	0	-4.21987
Smp_340390.1	-1.7082	-2.93701	-3.32302	-2.65329	-3.74105	-3.21816	-5.81125	-6.32366	-7.20067	-6.55531	-6.2028	-6.64256
Smp_049580.1	-1.65877	-4.31017	-4.38227	-4.07614	-4.65123	-4.42846	-3.138	-4.96151	-4.1606	-3.59894	-3.69067	-5.14438
Smp_340670.1	0	-4.51026	0	-2.7545	-4.76431	0	-3.65004	-5.17028	-3.03357	-3.2451	-1.5902	-4.15534
Smp_323320.1	-4.29974	-1.85431	-2.41368	-2.492	-2.59456	-3.8206	-5.3854	0	0	0	0	0
Smp_343030.1	-2.49098	-2.35964	-4.18936	-2.80269	-3.43447	0	0	-3.02989	0	-3.51194	-3.61151	0
Smp_077000.1	-5.46384	-3.11751	-2.89489	-3.19675	-5.4933	-5.9853	-3.07517	-3.37586	-3.75308	-3.63535	-3.43562	-3.75793
Smp_141430.1	-1.79933	-3.29937	-3.16793	-2.81894	-4.01847	-3.25411	-5.24004	-5.09972	-5.24786	-6.07992	-6.33445	-4.71941
Smp_136490.1	-3.50766	-1.28425	-2.72718	-2.75356	-4.03117	-3.37322	0	0	0	0	0	0
Smp_125500.1	0	-0.819045	-2.49718	0	0	0	0	0	-5.58063	-4.95424	0	-2.63627
Smp_128560.1	-3.00576	-3.63152	-2.70415	-2.08259	-3.40074	-2.11346	-6.67109	0	-6.47419	0	0	-5.58991
Smp_000820.1	-3.18871	0	0	-1.38097	-2.80571	-2.38758	0	-3.21095	0	0	0	-5.19638
Smp_316360.1	-2.38579	-1.87431	0	-3.86071	-2.20204	-3.29032	0	-5.44505	0	-5.52364	-3.90922	0
Smp_126910.1	0	0	-1.32227	0	-1.49496	-2.97434	0	0	0	-3.6056	0	0
Smp_309210.1	-2.54921	-3.16114	-2.92912	-3.10661	-3.26869	-3.10521	-4.98147	-4.28077	-4.87612	-4.9886	-5.92542	-4.33564
Smp_245770.1	0	0	0	0	0	0	-1.96428	0	0	-1.2368	-2.35309	-3.46425
Smp_346730.1	-4.07298	-1.43662	-2.92494	-2.26523	-3.10529	-3.5937	0	0	0	0	0	0
Smp_318950.1	0	-2.43889	0	0	0	0	0	-1.28779	0	0	0	-1.40546
Smp_140580.1	-1.61931	-3.59377	-3.56733	0	0	-2.63131	0	-4.01826	0	0	0	-1.96139
Smp_246290.1	-3.73795	-4.10465	0	-3.93016	-3.35615	0	-4.83267	-2.7706	-4.66489	-3.25881	-1.48029	0
Smp_311870.5	-1.97242	-2.98097	-2.16393	-3.62419	-2.72504	-2.78323	0	0	0	0	0	0
Smp_159860.1	0	0	0	0	0	0	0	-1.0807	0	0	-0.971555	0
Smp_130730.1	-1.99434	-2.96397	-3.0228	-2.81697	-2.78118	-3.25914	-6.57994	-6.04998	-4.98316	-6.17282	-8.40409	-5.39035
Smp_150560.1	-3.68425	-6.06777	-5.99852	-3.65297	-5.21486	-4.08087	-2.74712	-2.89794	-2.42329	-3.44686	-3.4351	-3.81214
Smp_300090.1	0	-1.61442	0	-3.01179	0	0	-2.93881	-2.88592	-3.72843	0	-3.7656	-2.8528
Smp_346410.1	-3.71482	-1.75984	-2.56882	-2.32208	-4.33311	-3.23529	-4.81004	-4.74809	0	-4.82117	0	0
Smp_069220.1	0	0	-2.55396	-2.28825	0	0	-0.924637	0	0	-3.26548	0	0
Smp_046120.1	-2.42969	-3.52002	-2.21875	-2.05649	-3.51782	-3.42518	-5.3355	-6.48604	-6.36171	-6.15031	0	-4.74499
Smp_123860.1	-2.1155	0	0	0	0	0	0	-3.22564	-3.04798	-2.28613	-1.52143	0
Smp_036500.1	-1.65277	-3.23231	-3.6083	-4.33523	-2.90433	-2.22502	-4.02011	0	0	-5.33195	0	-5.49031
Smp_347450.1	-3.74596	-4.13959	-3.341	-2.45088	-5.49115	-5.85417	-2.35488	-3.71852	-4.11834	-3.00051	-5.09572	-3.62184
Smp_030250.1	-2.40557	-3.13885	-4.21555	-1.59794	-3.72063	-2.23514	-6.17804	-7.10721	-6.98119	-7.18589	0	-6.10155
Smp_029970.1	-3.0267	-3.06273	-2.65277	-2.41166	-2.0573	-3.22595	-6.10482	-5.03637	0	-6.11349	-5.91563	-6.02712
Smp_035110.1	0	0	-2.43849	-0.547381	-3.31211	-4.05383	0	0	0	0	0	0
Smp_124720.1	0	0	0	0	-1.89682	0	-2.41279	-1.78336	0	-2.43052	0	-3.32227
Smp_007670.1	-1.00549	-2.78473	-3.44276	0	0	-1.71882	0	0	0	0	0	0
Smp_064280.1	-2.02971	0	0	-2.22542	0	0	0	-2.14668	-2.96611	-3.20616	-3.02771	0
Smp_318710.1	-3.35959	-2.39439	-3.79226	-2.96698	-3.97478	-1.55896	-4.43531	0	0	-6.44373	0	-3.3581
Smp_194870.1	-2.21259	-2.81773	-2.42922	-2.40498	-2.66336	-2.98568	0	-7.85442	0	-7.93368	0	-5.52829
Smp_089870.1	0	-2.9106	0	-3.65652	-4.54039	-4.4437	-4.94684	0	-1.61843	-3.96721	0	-1.62696
Smp_074560.3	0	-1.75563	-2.81911	-2.55796	-1.99112	0	0	-3.45743	-3.28773	0	0	0
Smp_051070.1	0	-2.15227	-3.22506	-2.97812	-4.40739	-4.30643	-2.87972	-3.08341	-3.67658	-3.39376	-4.69668	-4.79887
Smp_166180.2	-2.28013	-2.60728	-2.92194	-1.68915	-3.25974	-3.28369	-6.75914	-8.21218	-6.94519	-9.29223	-6.62039	-6.88717
Smp_312580.1	-2.57598	-2.76209	-2.00823	-2.4464	-4.60493	-3.51235	-4.06545	-5.58056	-6.4528	-5.07364	0	-3.76609
Smp_170260.2	-1.5538	-3.32916	-3.40373	-2.42417	-2.00016	-4.0748	-5.63637	-5.56969	0	0	0	0
Smp_331460.1	-1.41104	-4.42982	-2.39064	-4.26637	-2.81446	-3.85841	-3.92562	-5.07797	-6.5355	-5.15611	-4.9572	-5.07111
Smp_139520.1	0	-4.03417	0	-3.84471	0	-2.82505	-1.9074	-3.09336	0	-2.42221	0	-2.11282
Smp_346110.1	0	0	-3.03462	0	0	0	-1.10755	-1.82418	-4.4883	-3.70401	-4.51098	-4.61087
Smp_211170.1	-2.32585	-3.69742	-3.76766	0	-3.67724	0	-3.42981	-4.37121	-2.22379	-3.44219	-2.66574	-4.3469
Smp_204160.1	-2.77434	-2.61045	-2.71436	-2.35258	-4.48055	-2.95799	-4.60374	-4.18524	-4.41129	-5.74484	-4.60989	-4.28428
Smp_343900.1	0	-3.5752	-4.64888	-3.4049	-1.50766	-3.73345	-3.71454	-2.91249	0	-2.7245	0	-3.63506
Smp_003230.1	-2.91993	0	-1.78567	0	-2.02337	-1.25816	0	0	0	0	0	0
Smp_121460.1	-2.98176	-3.60086	-1.29774	-1.8477	-2.99252	-4.08806	0	0	0	-6.64935	0	0
Smp_006730.1	-1.98814	-3.04431	-3.31328	-3.07358	-2.98155	-2.75051	-3.95507	-5.10736	-4.98001	-4.77052	-4.98658	-5.10061
Smp_301050.1	-1.17121	-1.76882	-2.32979	0	-2.86881	0	-5.83288	0	0	0	0	0
Smp_149420.1	-2.05812	-2.83692	-1.68777	0	-2.09047	-2.57884	0	0	0	0	0	0
Smp_146830.2	0.131014	0	0	0	0	0	0	0	0	0	0	0
Smp_333200.1	0	-0.692812	0	-1.06684	0	0	0	0	0	0	0	0
Smp_333520.1	-2.45293	-2.96015	-2.04809	-3.24423	-3.44444	-2.44236	-4.1259	-4.64094	-6.51345	-4.71907	-6.52019	-6.63408
Smp_026300.2	0	-2.00513	-2.65975	-1.40911	-3.8371	-2.73696	0	0	0	-3.3366	0	0
Smp_309860.1	0	-1.04652	-1.10186	0	0	0	0	0	0	0	-2.66045	0
Smp_335110.1	-2.39562	-3.09282	-1.76707	-4.05575	-5.77209	-2.39961	-4.92625	0	-4.08292	-4.93562	0	-3.1179
Smp_345820.1	-1.48812	-2.78928	-3.27393	-1.73231	-3.06217	-3.85377	0	0	0	0	-6.0414	0
Smp_126520.1	0	0	0	0	0	0	0	-1.49043	0	0	-0.395997	0
Smp_123260.1	-2.39233	-2.03581	-2.88669	-3.30442	-2.95585	-3.02081	-4.45951	-4.87485	-5.75073	-5.46875	-3.90604	-6.6064
Smp_131810.1	-1.25091	-3.21522	-3.28259	0	-3.45791	-2.35535	0	0	0	-3.9689	-3.78095	-3.86849
Smp_347720.1	-3.67194	-2.45437	-2.11118	-2.27919	0	-4.19237	-3.76798	-4.7064	0	-2.77925	-4.58582	-3.68667
Smp_198980.1	-0.943724	-2.34976	0	0	0	-2.46753	-3.10637	-3.06789	0	0	0	0
Smp_213440.1	-1.63931	-2.66117	-2.3869	-2.71651	-3.91977	-2.29918	-6.17272	-6.12411	0	0	-5.82157	0
Smp_005260.2	-2.51063	-2.57494	-2.58788	-2.06558	-3.04696	-2.80976	-6.75073	-5.09424	-5.55436	-5.75828	-7.55843	-4.50471
Smp_124430.1	0	0	-1.00317	-2.32304	-1.17315	0	0	0	0	0	0	0
Smp_076370.1	0	-1.41304	0	-1.17912	-1.61606	0	0	0	0	0	0	0
Smp_138590.1	-2.67758	0	0	0	-0.715649	0	0	0	-2.59008	-2.81728	-3.63086	0
Smp_349770.1	0	-2.86129	-4.13148	-3.65938	-2.59515	-2.08282	0	0	-2.26343	-2.88899	0	-2.87364
Smp_002080.1	-1.98253	0	0	0	-2.615	0	-3.14265	-3.10343	-2.92118	0	-1.39963	0
Smp_036920.1	0	-1.63826	-1.93396	-2.68933	-3.6993	-2.01781	0	0	-3.96912	0	-4.98585	0
Smp_144840.1	-2.90895	-1.70201	-3.35485	-1.51605	-3.53057	-2.42852	0	0	0	0	0	0
Smp_082660.1	0	0	0	-0.105417	0	0	-2.11475	0	0	0	0	0
Smp_212710.1	-1.65991	-2.19056	0	0	-0.666874	0	0	0	0	0	0	0
Smp_137250.1	-2.54034	-2.70121	-2.83979	-1.51034	-2.96193	-2.86925	0	0	0	-4.6878	-5.48778	-5.34133
Smp_241410.1	0	0	0	0	-3.43917	-3.33647	-3.9362	-3.88334	0	-2.95078	-1.4411	-1.52824
Smp_332650.1	0	0	0	0	0	0	0	0	-0.971168	-1.23516	-2.0793	0
Smp_097180.2	0	-2.12866	-3.19536	0	-2.37015	-2.26694	-2.86927	0	-3.65814	0	0	-2.19781
Smp_039490.1	-2.53258	-3.5634	-2.57687	-2.33793	-4.43749	-2.30652	-3.71959	-5.65704	-4.30042	-4.72734	0	-3.05826
Smp_330770.1	0	-1.90399	-3.97524	-1.14228	-2.54817	-2.4704	0	0	0	0	0	-4.55212
Smp_246110.1	-3.36111	-3.72736	-2.57344	-1.61014	-3.6468	-1.2374	0	0	0	0	0	-6.73681
Smp_347000.1	0	-1.45579	-3.52545	-3.11078	0	0	-4.192	0	0	-1.88343	-2.43055	-3.10773
Smp_213145.1	-1.82282	-2.88069	-2.40176	-2.9155	-2.69574	-2.89112	-4.27322	-4.55344	-6.40886	-5.65777	-5.86053	-5.21555
Smp_072790.1	0	0	0	0	0	0	0	0	0	0	0.27271	0
Smp_055670.1	-1.65963	-2.20462	-2.24184	-2.32636	-3.45688	-3.47791	-4.95774	-5.50249	-7.76446	-5.64537	-7.76823	-7.77738
Smp_150550.1	-2.69906	-2.31907	-3.71685	-2.01694	-1.8993	-2.34587	0	0	0	0	0	-3.69797
Smp_072980.1	0	-1.71498	-3.44351	-1.25648	-2.52693	-2.3404	0	-5.23688	0	0	0	-6.81555
Smp_075470.1	0	0	0	0.156246	0	-3.15436	0	0	0	0	0	0
Smp_080620.1	-2.00788	-2.53242	-3.28725	-1.72631	-3.98503	-2.45133	-5.24951	-7.17856	-5.0527	-4.67234	-6.05784	-4.58814
Smp_340960.1	0	-1.02474	0	-3.65446	-2.08141	-2.98252	0	-3.44494	0	-2.26241	0	0
Smp_340300.2	-0.78901	0	0	0	0	-1.34401	0	0	0	0	0	-1.93035
Smp_243660.1	0	0	0	0	-2.50172	-0.495939	0	0	0	0	0	-1.51551
Smp_104730.1	0	-1.32645	-2.69459	-4.00398	0	-4.12085	0	-4.48413	-1.84574	-4.70953	-4.03141	-2.82129
Smp_340510.1	-2.24338	-1.36443	-3.31846	-3.03656	-2.4992	-4.45818	-2.94765	-4.95331	0	0	0	-4.9439
Smp_349180.1	-4.39608	-2.08814	-2.02035	-2.58844	-2.4258	-2.80202	-4.24616	-4.66098	-4.85651	-4.73951	-5.27716	-5.39199
Smp_122190.1	0	0	0	0	0	0	-1.71819	0	0	-1.15606	0	-1.03671
Smp_323920.1	0	-3.20868	-2.69622	-3.03524	-1.87593	-2.04165	-4.9358	-4.87294	-4.73293	-4.94657	-2.75234	-3.85513
Smp_066260.1	-2.68002	-2.45081	-2.11209	-1.78492	-2.973	-2.20138	-6.75384	0	0	-5.76196	0	-5.09207
Smp_011000.1	-2.01333	-3.47388	-3.34457	-2.62075	-3.85	-3.25476	-3.64259	-3.73142	-3.88688	-3.19759	-3.69806	-3.56656
Smp_139930.1	-2.89874	-2.27694	-1.34474	0	-2.52041	-3.41829	-4.01508	0	-3.80549	-4.02929	-3.84082	0
Smp_164750.1	0	-0.827971	-3.21715	0	0	-3.30949	0	-4.00645	-1.45314	0	0	-3.79704
Smp_043200.1	-2.72916	-2.49858	-2.42343	-1.75161	-2.6807	-3.02824	-4.57801	-5.72929	-5.18868	-4.80813	0	-3.98713
Smp_328510.1	-2.06129	-2.90199	-2.84099	-1.41715	-2.89845	-2.22012	-6.94164	0	0	0	0	-4.86497
Smp_144350.1	0	0	-2.33457	0	0	-0.823021	-2.42019	-2.95136	-3.79546	-4.0194	0	-3.91962
Smp_144490.1	-0.670638	0	-3.30369	0	-2.56509	-1.36407	0	0	0	0	0	0
Smp_241420.1	0	-3.94262	0	-2.76633	-3.19287	-3.09448	-1.35031	-4.61144	-3.46788	-3.68379	0	-2.00554
Smp_044160.1	-2.59525	-2.45154	-2.84679	-2.69981	-2.60629	-2.83494	-3.82922	-4.86287	-3.80868	-4.28346	-3.51297	-5.11009
Smp_325640.1	-3.00254	-3.37893	-3.44741	-3.1946	-3.62369	0	-2.53057	-4.06036	-2.32194	-2.12924	-2.93996	0
Smp_126200.1	0	-2.12609	-2.05414	-1.73342	0	-2.95543	0	-2.53788	0	-2.84449	-4.0511	-4.82533
Smp_130340.1	0	0	0	-1.23487	0	0	0	-1.22002	0	0	0	-1.14094
Smp_341790.1	0	-2.60419	-1.08897	-1.83847	0	-1.75129	0	-4.28007	0	-4.35046	0	0
Smp_166610.1	-0.365124	0	-0.897503	0	0	0	0	0	0	0	0	0
Smp_098320.1	0	-3.07455	0	0	-4.3258	0	-2.61254	-2.39328	-4.15205	-1.75008	-2.00564	-2.3885
Smp_024110.1	-2.51316	0	-1.40807	-1.54497	-2.47598	-2.03916	0	0	0	0	0	0
Smp_148870.1	0	-3.7367	-1.3548	-1.4127	-1.71151	0	0	0	0	-4.01101	0	-3.17562
Smp_201700.1	-2.71195	-3.23216	0	-3.10655	-3.12345	-1.86554	-3.79756	0	-1.30354	0	-3.51746	0
Smp_153340.1	0	-0.642286	0	0	0	-3.40414	0	0	-2.20665	0	-2.74806	-2.11873
Smp_153920.1	-1.47942	-3.25523	-2.32962	0	-3.51087	-2.67846	-3.9779	-2.91151	-4.36269	0	-5.37578	-2.67673
Smp_001780.1	-5.05885	-1.20427	-2.5835	-3.44387	-2.28119	-3.5803	-6.13107	-5.47534	-4.34913	-4.33154	-2.76958	-4.73262
Smp_314210.1	-1.78596	-2.15694	-2.22741	-3.56308	-1.40544	-2.81358	0	0	0	0	0	0
Smp_047740.1	-2.05325	-2.36586	-1.80571	-2.46803	-2.47476	-2.94921	-5.25165	-4.85776	-5.05558	-5.93713	-8.05889	-6.59074
Smp_174720.1	-1.74744	-2.68016	-2.08144	-2.41628	-2.91505	-2.5576	-4.40865	-5.67153	-5.54874	-5.68423	-5.77312	-5.10686
Smp_104960.1	-0.678005	-3.10166	-4.21451	-4.15249	-5.27207	-3.4665	-3.209	-3.39784	-4.41252	-4.75493	-5.32951	-4.14418
Smp_021070.1	-2.26327	-1.96898	-2.18201	-2.94102	-2.36421	-2.78447	-6.14837	0	-4.36486	-5.15704	-4.3741	-4.48578
Smp_026560.2	-1.89563	-1.10996	-2.73219	0	-4.71055	-1.47965	-5.01257	-6.11538	0	-6.19274	0	0
Smp_348100.1	-1.28241	0	-4.04404	-1.21157	-3.22296	-3.1247	0	0	-4.49762	-4.71327	-2.93521	0
Smp_336400.1	-3.47247	-2.34251	-2.52585	-1.52733	-3.08729	-2.73083	-3.86773	-4.4755	-5.67043	-4.29076	-6.67669	-3.79098
Smp_135480.1	-3.62861	-1.841	-2.35809	-1.94139	-5.34731	-3.36659	-4.42625	-4.17028	-3.59353	-4.8344	-3.57515	-3.28169
Smp_322010.1	-3.74925	-2.52109	-2.445	-1.20463	-2.04255	-3.53356	0	-6.34075	0	-4.41846	-3.8981	-5.33282
Smp_042280.1	0	-0.963068	0	0	0	-0.58737	0	0	0	0	0	-2.54691
Smp_018620.1	-1.22229	-2.33069	-2.08911	-2.50152	-3.34774	-2.72254	-5.77115	-6.47624	-7.16049	-7.75602	-6.80599	-5.69555
Smp_349290.1	-0.287837	-3.48706	-3.87265	-3.70519	-3.92518	-2.77137	-4.58094	-7.24551	-7.70696	-7.32516	-6.70968	-5.36778
Smp_026270.1	-3.81687	-2.5885	-2.6645	-2.42426	-6.017	-4.92314	-2.47729	-2.9484	-3.69443	-3.02618	-3.28706	-3.0782
Smp_139200.1	-3.42532	-2.73628	-2.12444	-1.05008	0	-2.18527	-4.38046	0	0	0	0	-2.7753
Smp_012380.1	-1.52619	-4.34376	-3.41915	-2.17794	-2.79389	-3.92183	-3.74213	-3.67381	-3.54338	-3.48785	-4.87502	-3.40133
Smp_345565.1	-3.41296	-2.20875	-5.2854	-5.0395	-3.27931	-2.46856	-2.2732	-3.29363	0	-2.41677	0	-2.09819
Smp_174690.1	0	0	0	0	0	0	0	0.47294	0	0	0	0
Smp_170560.1	0	-0.607278	-1.15802	0	0	0	-2.8637	0	0	0	0	-2.70248
Smp_071050.1	0	-4.18471	0	0	0	0	0	-1.52743	-3.70906	-1.33792	-1.14379	-3.83128
Smp_349850.1	0	0.482133	0	0	0	0	0	0	0	0	0	0
Smp_328150.1	-1.21729	-1.02741	0	-2.4108	0	0	-2.36329	0	0	-3.38138	0	0
Smp_053420.1	-1.08418	0	0	-1.30473	0	-1.6303	-2.30746	0	0	0	0	0
Smp_000630.1	-2.05961	-1.00526	-2.31161	0	-1.59003	0	-3.9927	-4.44936	0	-5.56149	-7.37434	0
Smp_083030.1	-2.78729	-2.1535	-3.22579	-4.00148	-3.40533	-3.30782	-2.88108	-3.81864	0	-1.8298	-2.38914	0
Smp_181040.1	-1.70513	-1.70313	-2.6256	-3.11982	-2.32149	-2.03347	0	-4.52902	0	-5.605	0	-5.51682
Smp_345130.1	-1.15933	0	-2.92184	-3.67343	0	-2.41655	-3.58142	-2.93644	-4.3765	-3.00832	-2.40087	0
Smp_312390.1	0	-0.825709	0	0	0	0	-3.83347	0	0	-3.88745	-1.49027	-1.4467
Smp_342070.1	-2.78583	-2.0779	-3.25838	-1.73007	-3.77782	-2.48294	0	-3.14672	-3.06205	-5.18621	-4.407	-3.62782
Smp_144990.1	-1.5811	-2.00483	-2.96695	-1.34582	-3.27273	-2.73595	-5.23048	0	-5.05381	-6.32922	0	-7.41218
Smp_194270.1	-2.22246	0	0	0	-1.35334	0	0	-0.745089	-2.09626	0	0	-17.6
Smp_346930.2	-0.721321	-3.13691	-2.79783	-3.55751	-1.58805	-2.88647	-6.44084	-6.37147	0	0	0	0
Smp_168200.1	0	0	0	0	0	-1.97246	0	0	0	-0.497179	0	-1.0645
Smp_156550.1	0	-1.93285	-3.39901	-1.55532	-3.50038	-3.28959	0	-4.46683	-1.86165	0	-2.66111	-3.71397
Smp_267010.1	-1.65213	-3.3291	-1.70525	-2.58146	-2.34083	-2.17355	-4.72463	-5.39102	0	-5.05448	-4.85517	-6.96994
Smp_195060.1	0	-3.10891	-1.37368	0	-3.36044	-2.26274	-4.83691	-3.77479	-3.04857	0	-4.65421	-1.43393
Smp_090930.1	0	0	0	0	-3.57587	0	-4.35305	0	0	0	0	0.39857
Smp_160210.1	-3.48468	0	-2.92523	-1.67685	-2.10372	-0.835008	-3.58478	-4.52473	0	0	0	0
Smp_102340.1	-2.21699	-1.59009	-1.65975	-1.82415	0	-2.73696	0	-4.26626	0	0	-4.14581	-4.24032
Smp_334070.1	-1.62918	-3.40411	-1.60437	-2.01413	-1.7859	-3.15022	-4.71096	0	0	-5.72021	0	-5.6325
Smp_036020.1	-1.80503	-3.1588	-2.82085	-1.99741	-2.8668	-3.32655	-3.19706	-4.25104	-5.00069	-3.46457	-3.34174	-3.89858
Smp_151490.1	-3.22355	-2.84555	-1.68936	-0.75542	-3.72793	-3.7435	-4.8885	0	-5.67661	0	-5.70005	-3.222
Smp_155640.1	0	0	0	0	0.569423	0	0	0	0	0	0	0
Smp_124940.1	0	0	-3.14353	0	0	0	0	-5.27302	-1.85164	0	0	0.0975636
Smp_011990.1	-2.0682	0	0	-2.31301	-1.30436	-0.640056	0	0	0	0	0	0
Smp_064650.1	0	-2.51828	-3.17534	-1.34377	-2.76976	-2.257	-3.83128	-4.76922	-4.62786	-4.84237	-2.64862	-3.16526
Smp_124590.1	-1.80321	-2.65496	-1.73186	-3.58054	-2.04844	-3.32469	-4.65181	-4.58063	-4.26257	-2.823	-6.26723	-5.06101
Smp_200090.1	-4.61504	-2.5952	-2.43053	-1.80382	-1.9215	-2.89837	-5.18773	-4.99779	-4.33978	-3.56644	-2.90035	-3.44593
Smp_096750.1	0	-1.97563	-2.48232	0	-3.24619	-3.11225	0	-3.21561	-4.52065	-2.41678	-1.54302	-2.6432
Smp_349500.1	-2.88035	-2.66056	-2.12655	-2.32159	-1.50415	-1.92906	-5.46613	-5.13037	-6.49291	-5.52543	-6.66493	-3.87605
Smp_141010.3	-1.91719	-2.27258	-1.79543	-2.43148	-2.97945	-2.88605	-5.89729	0	-4.37809	-5.32031	0	-2.297
Smp_124490.1	-1.46707	-3.00164	-2.98553	-1.19233	-3.38365	-2.32116	-5.30312	-5.23173	-5.84361	-4.82529	-5.43284	-5.22696
Smp_123530.1	-1.29133	-2.05995	-1.72207	-2.42482	-2.79011	-3.00552	-5.62408	-5.06695	-6.16483	-7.95357	-7.75353	-5.54807
Smp_048940.1	-0.907373	-3.07416	-1.97914	-2.58511	-3.00881	-2.42844	-5.79562	0	-4.01122	-4.80474	0	-5.71733
Smp_053800.1	-1.49482	-1.85841	-2.19474	-4.27205	-3.69703	-3.60051	-3.1686	-2.78234	-3.96689	-2.8569	0	0
Smp_159750.1	0	-1.18302	-2.08821	-0.557015	-5.43997	-3.76027	-5.90401	0	0	-5.91293	0	-4.82595
Smp_123120.1	-3.14369	-2.28959	-1.6937	-1.36925	-2.80988	-1.86633	-6.52496	0	-4.63293	-6.25187	0	-5.16722
Smp_014080.1	0.606828	0	0	0	0	0	0	0	0	0	0	0
Smp_034850.1	0	0	-2.7061	0	0	0	0	-3.34984	0	-0.241893	-1.23018	0
Smp_143930.1	0	0	0	0	0	0	0	-2.48913	-0.281628	-1.53853	0	-2.41652
Smp_086270.1	-0.634075	-2.63202	0	-2.50185	0	-3.3243	-2.27739	0	0	-2.66125	0	-3.47647
Smp_328540.1	0	0	-3.23812	0	-6.00564	-3.58986	-3.88104	-2.14863	-1.41011	-2.38687	-2.02787	-2.1409
Smp_331630.2	-2.13423	-1.76416	-2.15812	-2.9114	-2.75249	-1.6547	0	-4.75236	-4.6108	0	-4.63175	-3.73316
Smp_128330.1	-2.19845	-3.59181	-2.63284	-2.43312	0	-1.95206	-2.03017	-4.24206	-2.50969	-4.31534	-4.12724	-4.23702
Smp_135880.1	-1.68679	0	0	0	0	-2.83015	0.125466	0	0	0	0	0
Smp_164950.1	-1.3396	-2.11305	-2.7733	-4.11689	-4.54026	-2.86076	-1.83359	-5.93536	-3.48269	-4.42737	-4.22972	-4.34066
Smp_176110.1	0	0	0	0	0	0	0	0	0	0	0	0.638435
Smp_012150.1	-2.30965	-1.74255	-2.30257	-1.43965	-2.56092	-2.00308	-7.40629	-6.41612	-6.92139	-6.19116	-6.79778	-5.10855
Smp_172730.1	0	0	0	0	0	0	0.649508	0	0	0	0	0
Smp_172190.1	-4.82308	0	-3.933	-5.01546	-4.43787	-6.34449	-2.50394	-2.30235	-1.94413	-1.95005	-1.34758	-3.49762
Smp_021300.1	-2.71808	-2.13411	-2.48985	-2.11062	-2.83651	-2.30405	-4.41368	-3.3378	-4.98252	-3.20284	-3.51771	-3.9576
Smp_326410.1	-2.36856	-2.13868	-2.06325	-3.14589	-2.3203	-2.08262	-3.7042	-3.95554	-3.82904	-3.5746	-6.83469	-4.14219
Smp_167400.1	-1.89071	-2.5752	-2.32696	-2.4049	-2.02223	-3.14849	-4.29951	-4.23441	-5.09833	0	-2.5288	-3.63506
Smp_123460.1	-2.00563	-2.68438	-2.05985	-1.82191	-2.34843	-2.67891	-4.08155	0	-4.62049	-3.24194	-5.21346	-4.0043
Smp_125490.1	0	0.656717	0	0	0	0	0	0	0	0	0	0
Smp_333730.1	-1.43643	-2.4815	-2.64162	-1.80995	-3.49395	-1.73531	-4.82775	-5.02618	-5.92148	-6.03609	-6.67905	-3.4534
Smp_334350.1	-3.88042	-5.23906	0	0	-5.49622	-4.40156	-2.25933	-2.08444	-1.76076	-2.50922	-1.12722	-4.29684
Smp_092500.1	-1.36907	-2.67776	-1.71204	-2.43217	-2.59087	-2.16273	-5.43784	-5.04387	-4.43453	-4.86023	-5.92305	-5.5547
Smp_105480.1	-2.65833	0	-1.89521	-2.05947	-2.84695	-1.0672	0	-4.73458	-4.49151	-5.53838	0	-2.25833
Smp_330100.1	0	0	0.680885	0	0	0	0	0	0	0	0	0
Smp_154620.1	-3.55807	-1.77623	-2.3404	-1.28444	-1.48363	-2.50163	0	-5.81913	0	-6.49759	-4.81462	-5.57932
Smp_337145.1	-0.610812	0	0	0	0	0	0	0	-0.618234	0	0	-1.74558
Smp_210300.1	-1.42264	-1.68028	-1.9625	-2.61499	-1.84533	-2.42933	-6.30654	0	0	-6.31502	0	-6.22918
Smp_092850.1	-3.57723	-1.61549	-2.01203	-0.682071	-2.87121	-5.09809	-3.07461	-5.59123	0	0	0	-5.58104
Smp_347180.1	0	-1.13596	-1.17725	0	0	-1.2185	0	0	0	0	0	-1.80605
Smp_203600.1	0	0	0	0	0	0	-2.21779	0	-1.97899	-2.24281	-0.501792	-2.11789
Smp_006810.1	-1.15475	-2.67986	-3.01943	-1.85407	-2.43692	-2.26113	-3.98243	-4.59001	-5.20036	-4.66845	-5.2062	-5.32083
Smp_325760.1	-3.0896	-3.90304	-4.17267	-3.41948	-4.35606	-3.9006	-2.9757	-2.12192	-2.10115	-1.92673	-3.72694	-1.98881
Smp_324270.1	-2.90647	-1.76247	-1.91371	-0.787588	-3.3961	-2.70179	-6.27839	-6.27693	-6.33993	-6.43846	-6.40715	-4.26707
Smp_333560.1	-1.4306	-2.57486	-1.94068	-3.54896	-1.33924	-1.74046	-5.16747	0	-6.55504	0	0	-5.67558
Smp_210510.1	-1.59771	0	-3.04753	-1.20488	-0.636376	-3.11691	0	0	0	0	0	0
Smp_034680.1	-2.25043	-1.5361	-2.54519	-1.24115	-2.48693	-2.09371	-6.64689	-5.57697	0	-5.65501	0	-4.98489
Smp_331260.1	0	0	0	0	0	0	-2.21779	0	-0.394032	-2.24281	-1.08675	0
Smp_325970.1	0	-3.01556	-3.08137	-2.82415	-2.2554	0	-2.75844	-1.74717	-2.54585	-1.45188	-3.58783	0
Smp_210770.1	-2.96686	-2.3314	-2.40434	-4.1591	-2.99945	-1.90256	-3.47252	-4.99383	-3.85525	-2.26062	-2.87321	-2.65533
Smp_044810.1	0	-0.785166	0	0	0	-1.40042	0	0	-2.95322	0	-1.85841	-1.73871
Smp_337660.1	-0.883885	0	0	0	0	0	0	-2.32703	-1.78206	-1.99143	-1.84559	-3.28481
Smp_062270.1	0	-3.29732	-2.78769	-2.80938	-1.4672	-1.23219	-5.01779	-4.94964	-3.49702	-4.44166	-2.36948	-3.355
Smp_332510.1	-0.411873	-2.90803	-1.98324	-4.06361	-1.90212	-3.07051	-4.95071	0	0	-4.95962	0	-5.87273
Smp_213480.1	-1.68277	-1.70756	-2.70817	-0.791742	-6.23113	-3.22904	-4.05484	-4.76435	-4.19863	0	0	-4.32603
Smp_213650.1	0	-2.26048	-1.22981	-2.09688	-2.89801	-3.12632	-2.97879	-3.60913	-3.67433	-4.33669	-5.4604	-2.35438
Smp_063070.1	0	0	0	-0.165617	0	0	-1.91807	-0.947022	0	0	0	0
Smp_044020.1	0	0	0	0	0	0	0.48587	0	0	-1.858	0	0
Smp_001160.1	-1.70248	-2.36039	-1.65826	-2.99798	-1.71353	-2.02049	-3.80094	-4.59158	0	0	-6.3452	-3.95949
Smp_342490.1	-3.29286	-4.23645	-3.72576	-0.982682	-4.49359	-3.81401	-4.37222	-3.5673	-2.05069	-3.64414	-2.59858	-2.1788
Smp_050380.2	0	0	0	0	0	0	0	0	0.761029	0	0	0
Smp_156630.1	0	0	0	0	0	0	0.222831	0	0	-0.910345	0	0
Smp_318070.1	-0.447448	-2.56083	-3.28971	-2.01432	-3.46931	-2.27603	-5.00815	-5.62779	-7.89059	-5.70523	-4.50448	-4.78166
Smp_320050.1	0	0	0	0.770096	0	0	0	0	0	0	0	0
Smp_329200.1	-2.13807	-2.60356	-2.1355	-2.16054	-3.0297	-2.81166	-2.69574	-3.45652	-3.2883	-3.67798	-2.90943	-4.28293
Smp_022400.1	-3.53081	-1.72134	-2.96564	-0.816218	-5.14714	-2.24442	-4.61366	-5.54705	-5.41365	-3.62305	-5.42638	-2.21308
Smp_131770.2	-4.10828	-3.12798	-3.16463	-0.422594	-2.64052	-3.30545	0	0	-3.6212	-2.67213	-2.91111	-3.83953
Smp_097660.1	0	-2.53352	-0.652899	-0.673067	-1.75113	0	0	0	0	0	0	0
Smp_147960.1	0	-2.58291	0	-2.40978	-2.09715	-1.79554	-4.17259	-3.68205	-2.10199	-1.49436	-3.81799	-3.81789
Smp_311970.1	-2.24498	-2.89385	-2.82704	-2.43738	-3.05745	-2.72597	-3.60899	-2.28191	-2.83685	-2.73481	-3.18245	-3.04438
Smp_160600.2	-2.1458	-2.09755	-1.58466	-2.33802	-1.34899	-3.25125	-3.82564	-4.7636	-3.6222	0	0	-3.74456
Smp_158150.1	-1.67737	-4.23525	-4.34652	0	0	0	-2.27404	-3.45751	-1.71747	-1.54646	-2.28248	-2.33715
Smp_210830.1	-1.64003	-2.3416	-2.41447	-2.22125	-1.99455	-1.17878	0	0	0	0	0	-2.65049
Smp_327800.1	0	-0.760106	0	-0.551042	0	0	0	-3.0634	-1.87962	-3.12169	0	0
Smp_163210.2	-3.09932	-1.61333	-2.05157	-2.72151	-2.14689	-0.859297	-4.61123	0	0	-3.623	-4.49196	0
Smp_083870.1	-1.26307	-2.22513	-1.51582	-1.01116	-2.56005	-2.9605	0	-7.19094	0	0	0	0
Smp_242630.1	-1.92585	-1.54946	-2.62392	-2.11814	-2.80524	-4.03179	-4.59388	-2.35743	-3.80886	-5.60331	-2.40667	-3.93023
Smp_096410.1	-1.48109	-1.7727	-2.0687	-1.75011	-2.47727	-2.06628	-4.70629	-4.74925	-5.40373	-5.82894	-5.89145	-4.20184
Smp_013790.1	-0.700378	-2.77902	-3.16083	-3.0551	-3.15136	-3.28795	-1.83718	-3.87163	-3.66242	-3.86254	-5.02952	-3.91548
Smp_040110.1	-3.08642	-1.74755	-3.23055	0	-1.77183	0	-2.34914	-3.37649	-2.20119	-2.48032	-3.53873	-2.23042
Smp_019170.1	-1.8162	-2.36153	-1.55199	-2.0833	-3.15159	-0.72851	0	0	0	0	0	-4.84917
Smp_047900.1	-5.29715	-0.541324	-1.80659	-1.40244	-2.41683	-2.38379	0	0	-4.46919	-6.54409	0	0
Smp_171580.1	-1.71729	-1.80916	-1.51657	-1.98366	-2.84651	-2.23872	-5.11149	-4.4558	-4.32954	-4.31198	-5.91999	-3.57553
Smp_316660.2	-2.34214	-2.42182	-2.07432	-1.82622	-1.33728	-1.05954	0	0	0	0	0	-4.59681
Smp_330730.1	-0.802547	-2.97707	-3.02094	-2.18053	-1.85067	-0.97462	0	0	0	0	0	0
Smp_317470.3	-1.85583	-1.81911	-1.72246	-1.20125	-3.36639	-1.27605	0	0	0	0	-5.39338	0
Smp_021160.1	-1.7362	-4.42189	-3.49512	-1.92845	-3.09047	-4.57884	-3.14728	-2.27572	-2.62354	-2.15756	-3.96243	-2.25999
Smp_049920.1	0	0	0	0	-0.330135	-0.0323813	0	0	0	0	0	-3.55607
Smp_159990.1	-1.91996	-2.86554	-1.77006	-2.37529	-3.53634	-3.0259	0	-1.71421	-5.38799	-2.5975	-3.40087	-2.50935
Smp_031270.1	0	0	0	0	0.671366	0	0	0	-1.89225	0	0	0
Smp_062890.2	-0.739801	-2.68653	-2.76054	-1.70968	-2.61955	-1.52372	-4.41012	0	0	-4.41985	-4.22378	0
Smp_345810.1	-1.37827	-1.89557	-1.81887	-1.24765	-2.96133	-1.93593	-4.74217	-5.78803	-6.46856	-5.71938	-7.07068	-5.34086
Smp_058320.1	-2.25934	-1.0366	-1.37346	-1.12968	-2.06883	-3.78018	0	0	0	0	0	-5.26623
Smp_153890.1	-2.36471	-2.39949	-0.587914	-2.09763	-1.65798	-3.56407	-3.85544	-5.371	-5.24244	-6.44876	-6.25022	-4.3632
Smp_178810.1	-1.41113	-2.3594	-2.29933	-2.88858	-1.96065	-1.3518	-4.32644	-4.32461	-5.20099	-4.72604	-5.71839	-2.86167
Smp_201940.1	-1.49648	-2.04979	-1.60964	-3.1038	-1.41242	-1.31701	-4.57973	0	0	0	0	-5.50099
Smp_062890.1	-1.79257	-4.93183	-1.00966	-2.37589	-5.11553	-0.306083	0	0	0	-4.91916	0	0
Smp_302920.1	0	-2.08609	-4.15812	-1.32644	0	0	0	-2.43042	-2.02583	-3.10455	-0.631764	0
Smp_337500.1	-1.33389	-1.72019	-3.2859	-2.41746	-2.9782	-3.36946	-2.63229	-4.1783	-4.15157	-3.71166	-1.99441	-3.84776
Smp_200900.1	-1.40677	-1.79047	-2.99977	-1.39909	-3.51414	-2.00615	-4.90994	-4.82894	-3.60858	-2.8524	0	-3.51199
Smp_021370.1	-0.52115	-2.37561	-1.87248	-2.3098	-2.02739	-2.63824	-4.35175	-5.90479	0	-5.94466	-5.78389	-6.18484
Smp_210650.1	-2.69578	-1.914	-3.34599	-1.0126	0	-3.73993	0	-2.23524	-3.68505	-2.18727	-2.18894	-3.83444
Smp_327220.1	-1.5758	-2.105	-1.3726	-3.93803	-1.77672	-2.2668	-3.82631	-3.75883	-5.62693	-3.83537	-4.05316	-3.74811
Smp_065810.1	-1.52791	-1.86457	-2.29449	-2.12947	-1.45846	-1.93638	-4.536	-4.04211	-3.9143	-6.1215	0	-4.61737
Smp_341090.1	-1.18531	-1.90098	-1.67715	-0.875198	-3.3255	-2.45151	-6.42402	-7.35202	-7.2281	-7.43147	-8.23113	-5.34819
Smp_176140.1	-0.97054	-1.74989	-1.82687	-1.76331	-1.8916	-2.13974	-5.59576	0	0	0	0	-7.51953
Smp_083450.1	-1.38713	-2.59544	-1.67	-1.74935	-2.36598	-1.61863	-3.63962	-5.57292	-3.43968	0	-4.4522	0
Smp_124350.1	-0.915364	-2.27476	-1.57207	-1.74511	-1.87929	-2.43644	-4.80353	-5.73612	0	-5.81263	0	-5.72532
Smp_142700.1	-1.79978	-1.70565	-1.6598	-1.652	-2.20077	-1.72587	-5.6487	-4.91877	-5.48049	-5.13203	-6.57141	-4.12384
Smp_104500.1	-1.70836	-1.39429	-1.88247	-3.22254	-2.32574	-2.22906	-3.53491	-5.05582	-4.91794	-5.13021	0	-1.86994
Smp_157390.1	-1.62107	-1.84478	-2.19704	-2.3984	-1.87317	-1.28689	-3.91583	-5.01508	-4.88875	-5.50865	-6.89436	-3.68728
Smp_013815.1	-1.80581	-0.801657	-2.03054	-1.54466	-2.7744	-2.80276	-5.12039	-5.6474	-4.93496	-4.40363	-5.52663	-4.25652
Smp_022170.1	0	-3.67083	-0.93357	-2.49103	-1.33369	-3.81895	0	-1.76025	-4.19734	-2.41603	-3.22471	-4.32051
Smp_130410.1	-1.54914	-2.90668	-2.10784	-3.32644	-5.74956	-2.05888	-1.81906	-2.44218	-3.42801	-2.88464	-6.02186	-2.54889
Smp_153140.1	-0.85528	-2.33727	-0.965855	-2.04762	-3.05536	-1.96155	-5.51543	-6.44587	0	-6.52377	0	-5.43834
Smp_194900.1	-1.47208	-1.98324	-1.63245	-1.67985	-3.98122	-2.96478	-2.99663	-5.27486	-4.05644	-2.39021	0	-3.19704
Smp_162310.1	-1.11379	-2.93343	-2.00803	-1.76552	-2.86754	-0.846301	0	-4.5888	-5.45571	0	0	-3.99208
Smp_341030.1	0	-0.392658	0	-1.75795	0	0	-0.41953	-2.71103	0	0	0	0
Smp_170300.1	-1.38425	-1.88218	-1.60419	-1.34636	-2.34599	-1.68578	-5.82967	-6.63824	-6.85659	-6.87849	-9.76541	-4.88351
Smp_315720.1	-4.68899	-4.04857	-3.53846	-3.88132	-3.72008	-3.6251	0	-2.11793	-2.98567	-1.7793	-0.881741	-1.44391
Smp_056620.1	-1.6068	-0.444608	0	0	0	-1.13794	-2.79266	-2.76101	0	0	-2.64425	0
Smp_340840.1	-1.72017	-1.50215	-1.52551	-1.08885	-2.90689	-2.17306	-5.04306	-4.97719	-6.42216	-5.05736	-6.02402	-5.13639
Smp_213260.1	0	-2.38648	-1.23232	-3.92924	-4.11389	-0.152893	0	0	-2.87216	-3.3255	0	-3.24568
Smp_331240.1	-2.64056	-1.99881	-2.81113	-1.83288	-0.934284	-1.39619	-4.45615	-3.97288	0	-4.46495	0	-3.37834
Smp_171660.1	0	-4.07002	-2.799	-1.6692	0	0	-2.8308	-1.06054	-2.09419	-2.86408	-2.59757	-1.67222
Smp_035180.1	-1.93448	-2.1672	-1.77991	-2.12687	-1.50228	-0.968402	-4.71934	-6.86952	-6.74576	-7.53389	-8.33352	-4.05858
Smp_333540.1	-1.58209	-2.15826	-1.03371	-2.04577	-2.04029	-1.53245	-5.45958	-7.70998	-6.58505	-5.46709	0	-4.12042
Smp_136990.1	-0.596964	-1.57688	-1.4834	-2.53934	-2.83339	-3.52045	-5.87968	-4.00201	-3.87506	-5.30272	-5.10363	-4.48103
Smp_100040.1	-1.62462	-2.12396	-1.54162	-1.62434	-2.93116	-2.0148	-4.76737	-7.01868	-4.30732	-3.28978	-2.89781	-3.84282
Smp_158380.1	0	0	0	-1.35182	0	0	-1.09212	0	-2.144	0	0	-0.125246
Smp_152940.2	-1.46977	-1.65935	-1.81723	-1.94889	-2.71972	-2.38975	-3.17716	-3.53835	-4.53019	-6.38552	-3.25243	-3.27671
Smp_162640.1	-1.3241	-1.48276	-2.27902	-2.04183	-3.27375	-0.927104	-5.72113	-3.63693	-5.51741	0	-5.52019	-4.32742
Smp_074330.1	-1.85647	-1.4619	-1.58034	-1.20549	-2.58995	-1.81293	-4.11271	-4.50082	-5.79066	-6.5798	-5.37998	-5.49596
Smp_008430.1	-1.82637	-1.73042	-1.63153	-1.55078	-1.68989	-1.85106	-5.38739	-4.86229	-4.91615	-4.99862	-6.11999	-3.88735
Smp_129340.1	-1.44207	-2.80306	-1.2924	-1.31242	-1.35811	-2.37804	-5.52596	0	-3.74068	-5.5355	-5.33905	0
Smp_326580.1	-5.41488	-2.96408	-3.26249	-3.02228	-6.03004	-3.61428	-3.32036	-1.72034	-2.20494	-2.79815	-3.13009	-0.506238
Smp_180170.1	-1.54481	-1.61473	-1.82713	-1.32207	-1.52338	-1.77636	-5.79562	-5.7283	0	-4.80474	0	0
Smp_130520.2	-1.40303	-1.343	-1.77575	-1.05107	-2.43275	-2.50941	-3.89053	-5.40489	-6.86346	-5.48339	0	-4.66197
Smp_340870.1	-1.65034	-1.87604	-1.71608	-0.842744	-2.72998	-2.38609	-4.57618	-4.69641	-4.32158	-5.26147	-5.38293	-3.4131
Smp_083380.1	0	-0.739514	-2.13338	0	0	0	0	0	0	-1.47915	-0.520078	-2.38672
Smp_335500.1	-1.15284	-1.80348	-1.33945	-1.1932	-2.20054	-2.18121	0	0	-5.78341	-6.9885	-5.20429	-5.90392
Smp_159790.1	0	-3.66158	-2.82634	-0.251024	0	-0.979649	0	0	0	0	0	-0.972537
Smp_172510.2	0	0	-0.736249	0	-2.4884	-0.37826	0	0	-1.79792	-2.04195	0	0
Smp_145350.1	-2.02945	-1.8034	-1.66992	-1.79932	-1.81887	-2.03452	-3.60829	-3.7342	-4.57915	-3.5871	-4.8635	-3.1798
Smp_148480.1	-1.73317	-1.61121	-1.88067	-1.59112	-1.54933	0	-3.24071	-3.25716	-2.88351	-4.52856	-5.55138	-3.25183
Smp_144550.1	-3.80293	-1.75979	-2.36797	-2.1304	-5.44134	-4.34661	-1.51183	-1.86804	-3.68615	-2.5844	-2.39485	-2.50534
Smp_344010.1	-3.24081	-3.22457	-3.36726	-2.99174	-4.21496	-4.21063	-1.48291	-2.02815	-2.3708	-2.34127	-1.17643	-2.90572
Smp_327820.1	-0.769027	-1.97055	-1.47258	-1.85243	-1.72172	-1.80178	-6.24452	-7.34168	0	-7.8365	-6.22098	-7.01681
Smp_346680.2	-2.2615	0	-2.11891	-0.868671	-1.88142	-1.78151	-3.36712	-4.30917	-4.16065	-2.7948	-2.18867	0
Smp_334190.1	0	0	-1.57339	-1.31719	-3.33291	-3.22941	-3.83321	0	0	0	0.145745	0
Smp_146150.1	-2.73694	-1.09872	-1.43575	-0.964475	-3.35365	-1.52085	-5.40727	-5.34162	-5.20652	0	-5.22098	-3.74315
Smp_010450.2	0	0	0	0	0	0	0.428376	0	0	0	0	-0.361281
Smp_132450.1	-0.554917	0	-0.456271	0	0	-1.85152	0	0	-2.21549	0	-4.00636	-2.61736
Smp_303290.1	-0.84097	-1.40668	-1.37473	-1.03328	-2.04189	-5.26896	-5.82844	0	0	-5.83749	0	-5.75026
Smp_343240.1	-1.59597	-1.69945	-1.89635	-1.3733	-1.79562	-1.38043	-6.06072	-4.40516	-5.27878	-6.06864	-5.28439	-4.17684
Smp_068680.1	-1.51492	-2.54778	-2.28344	-2.59181	-2.54458	-4.03637	-2.36455	-2.57754	-2.51556	-2.27283	-2.65838	-2.92551
Smp_322760.1	-1.415	-2.34049	-1.59268	-1.25281	-1.90817	-1.7111	-3.76935	-4.22486	-4.9953	-5.68334	-4.8978	-4.25025
Smp_128350.1	-1.70604	-1.12354	-1.18002	-1.90812	-2.34555	-2.23467	0	-1.85124	0	0	0	0
Smp_010550.1	-1.78099	-1.3394	-1.68448	-2.3604	-2.78228	-2.93057	-3.54587	-3.1116	-3.93459	-2.85821	-2.25383	-3.69225
Smp_009810.1	-1.56204	-2.21127	-1.55175	-1.16947	-1.7818	-1.38003	-5.17465	-5.51748	-5.97883	-5.44498	-5.56654	-4.22448
Smp_163460.1	-0.353893	-0.696393	0	-1.81279	0	0	-2.72311	-2.61784	0	0	0	-2.47621
Smp_134500.1	-0.580729	-1.97062	-1.91454	-2.11414	-1.51476	-2.35701	-3.89522	-4.85596	-4.49502	-5.32609	-5.01616	-6.3054
Smp_161800.1	-0.129987	-0.985713	-3.70932	-3.35348	-2.05038	-2.18397	0	0	-3.7545	0	-4.28248	0
Smp_315730.1	-0.244386	-3.9994	-2.02143	-0.284709	-4.03905	-2.73942	0	0	0	0	0	0
Smp_302810.1	0	0	-0.112629	-0.829944	-1.26466	0	0	-1.83026	0	0	0	0
Smp_065170.1	-1.55134	-1.75874	-1.57062	-1.91358	-1.52992	-2.24234	-4.21714	-5.73474	-4.01772	-4.22623	-2.61401	-4.72387
Smp_015100.1	-1.94146	0	-0.465765	-0.934003	0	0	-1.55312	0	-3.12152	-3.28653	-3.00476	0
Smp_120670.1	-2.19423	-2.30904	-1.99832	-3.03866	-3.68362	-2.85309	-2.72768	-3.19822	-2.5302	-3.27636	-1.89302	-1.40287
Smp_180800.1	-1.08373	0	0	-1.27266	-1.73383	-1.54799	-2.27679	0	-2.00994	-2.24443	0	0
Smp_149980.1	-1.44884	-1.41929	-1.12298	-2.53426	-1.7647	-1.08555	-6.22648	0	-5.02806	-6.23504	0	0
Smp_142950.1	-1.05358	-1.94802	-1.39704	-1.40466	-2.16543	-2.25317	-4.2494	-4.31542	-4.92748	-3.80951	-5.19464	-5.04773
Smp_144720.1	-1.51782	-1.51208	-1.43598	-1.61063	-1.77048	-1.52452	-5.4011	-4.33183	-6.20312	0	-6.21111	-4.00192
Smp_050470.1	-2.02374	-3.30419	-3.24351	-3.29411	-4.07884	-3.62321	-2.8195	-1.78017	-2.28835	-1.35079	-3.24433	-1.40874
Smp_244820.2	-1.46593	-1.99262	-2.15357	-1.93926	-2.49591	-2.132	-3.26491	-3.43624	-2.91733	-3.13455	-2.63259	-3.27184
Smp_145910.1	-1.92002	-1.91308	-0.989444	-0.710276	-2.02032	-1.72519	-6.801	-6.73082	0	0	0	-6.72425
Smp_163320.1	-1.57759	-0.951482	-1.28389	0	-2.78293	-2.68246	-2.68589	0	-3.06358	-4.28386	-4.09345	-1.86515
Smp_007290.1	0	-3.75147	0	-2.71064	0	-3.45436	-4.8505	-1.24082	-1.16576	-2.55085	-1.16423	-1.36981
Smp_194770.1	-1.43298	-2.97222	-1.46394	-1.2692	-1.88411	-2.20596	-3.06147	-4.07816	-3.95201	-4.83485	-3.37242	-3.48749
Smp_245150.6	-2.08998	-4.0423	-2.5292	-2.86714	-3.29333	0	-1.601	-3.70932	-1.98221	-1.97483	-1.41881	-2.10466
Smp_127660.1	-2.17351	-1.25084	-1.82436	-1.20305	-3.41544	-1.64895	-3.8591	-2.70662	-4.78882	-3.50539	0	-3.156
Smp_138300.1	-0.501441	-1.74538	-1.66423	-2.13011	-2.01129	-2.40224	-4.0149	-5.08006	-5.13944	-4.67344	-4.60254	-4.22642
Smp_350370.1	-1.96324	-0.368383	-1.42787	0	0	0	-2.12462	0	-1.90286	-3.14437	0	-2.03127
Smp_334980.1	-2.21417	0	-2.07207	-0.821203	-2.24952	-1.41199	-4.32121	-4.26351	-2.52929	-4.33395	-2.55647	-2.65257
Smp_212830.1	-1.33566	-1.90262	-1.22698	-1.12947	-1.95048	-1.73152	-5.28344	-4.79811	-6.67109	0	-6.67728	-3.79168
Smp_181270.1	0	0	0.849336	-1.1135	0	0	0	0	0	0	0	0
Smp_141290.3	-3.57345	-3.19393	-2.13209	-2.54339	-3.77383	-3.09468	-1.53507	-2.70725	-1.78922	-2.6591	-2.13904	-1.69857
Smp_000790.2	-2.76993	-1.99696	-2.92439	-1.66672	-1.2093	-2.83614	-3.49829	-3.58426	-3.27643	-2.81201	-2.2909	-2.12739
Smp_041550.1	1.18324	0	0	0	0	0	0	0	0	0	0	0
Smp_052790.1	-2.74368	-1.30297	-0.860525	-2.93589	-2.77689	-1.26417	-3.25334	-3.77618	-3.63494	-3.84938	-3.07063	-4.75727
Smp_068070.1	-3.25706	-1.14673	-2.10967	-0.162323	-3.54964	-1.97567	-3.52812	-5.26901	0	-4.02465	-4.14826	-4.6758
Smp_337360.1	-1.08158	-2.66921	-2.32684	-1.75924	-1.50669	-0.950104	-4.98088	0	0	-4.99158	0	-2.09304
Smp_055870.1	0	-3.4431	-1.19007	0	-1.68862	0	-2.59382	-1.53792	-1.6488	-1.38486	-3.00246	-3.09445
Smp_063000.2	-1.44603	0	-0.959192	-0.0899167	-2.12216	-1.99103	0	0	0	0	0	0
Smp_345800.1	0	-1.67169	-1.73936	-1.48518	-0.32995	-1.81265	0	-3.94149	0	-3.00945	-3.82115	0
Smp_337080.1	-1.00942	-1.36525	-2.0854	-1.32207	-1.80878	-2.58968	0	-3.19784	-3.07038	-6.73543	-4.21456	-4.32849
Smp_043170.1	-0.497826	-3.44318	-1.13278	-0.95057	-1.67883	-2.70528	-4.49906	0	-4.96065	0	0	0
Smp_030730.1	0	0	0	0	-1.57497	0	0	0.597663	-1.08695	0	0	0
Smp_170980.1	-3.94342	-4.30817	-4.38103	-2.5507	-4.56102	-4.46406	-1.334	-3.38597	-2.51017	-1.1381	-1.04297	-1.7842
Smp_335890.2	0	-2.04049	-1.92225	-3.67942	-5.10353	-3.00809	-2.76312	-1.59716	-3.37033	-1.258	-1.06143	-3.16978
Smp_324410.1	-1.9624	-0.783606	-1.31982	-3.73876	-4.1654	-3.06557	-2.0603	-1.77715	0	-2.98194	-2.87917	-4.5634
Smp_166530.1	-0.833488	-0.500336	0	-1.93681	-2.62168	0	-3.08938	0	-1.44623	0	0	-2.71991
Smp_170620.1	0	0	0.166123	0	-1.57497	-1.46276	0	0	-1.90738	0	0	-2.04684
Smp_160830.1	-3.07647	-3.32469	-3.18826	-2.60639	-3.52236	-3.94635	-2.06001	-1.59896	-2.07391	-1.62261	-2.43923	-1.42404
Smp_098890.2	-0.78203	-1.49832	-1.54627	-0.974413	-1.56625	-2.63698	-7.82926	-7.75758	-6.04797	-6.25187	-7.63695	-6.16825
Smp_151020.1	-0.933306	-1.75756	-1.40542	-1.43762	-2.19428	-1.7667	-4.17522	-3.9345	-4.17098	-5.59806	-5.98366	-4.29141
Smp_142890.1	-1.02272	-1.50621	-1.45316	-1.67232	-2.45312	-1.28424	-4.73094	-5.03737	-4.91346	-4.97928	-7.23852	-3.49758
Smp_120080.1	-2.01716	-2.39398	-1.71199	-1.60716	-1.83351	-1.84694	-2.75211	-3.35392	-4.15624	-3.49999	-2.52806	-2.71404
Smp_096010.1	-2.90726	-1.63485	-2.18235	0.353049	0	-1.98433	-4.20684	-4.34614	0	0	0	-4.53677
Smp_005020.1	0.257042	0	-1.98722	-1.75224	0	-0.879866	0	0	0	0	0	-3.93989
Smp_246600.2	-2.54921	-2.91238	-2.57081	-0.547904	-2.16635	-3.01392	-5.22216	-5.15755	-2.21334	-3.64734	-2.1846	-1.83581
Smp_149730.1	-0.957238	-2.06779	-1.44371	-1.65655	-2.86757	-0.807233	-3.97849	-4.71569	-5.58845	0	0	-3.5391
Smp_157210.1	0	0	0	0.485337	-0.0512885	0	0	0	0	0	0	0
Smp_163980.1	-3.47223	-1.20719	-0.93868	-0.693101	-1.46993	-2.60886	0	0	0	0	0	-2.47886
Smp_016780.1	-1.40518	-3.27104	-1.84174	0	0	0	-1.02595	-1.55606	-2.12298	-2.60395	-2.56536	-2.22189
Smp_182890.1	-1.43593	-1.38497	-1.28816	-0.753709	-4.63831	-2.95663	-4.11064	0	-3.90866	-2.79908	0	-2.44562
Smp_024380.1	-2.26423	-1.39717	-1.82157	-0.684003	-2.21605	-0.911161	-4.92226	0	0	-5.93025	0	-3.52365
Smp_347710.1	-3.54891	-1.73637	-1.93666	0	-4.06927	-4.022	-3.09123	-1.40936	-2.98302	-2.17599	-0.908209	-2.06638
Smp_079920.1	-1.25272	-1.427	-1.4955	-0.521767	-2.29828	-2.27134	0	-3.39488	-6.38395	-6.74283	0	-5.9105
Smp_341830.1	-1.48326	-2.04492	-1.38362	-1.67548	-2.10126	-1.95856	-2.57673	-3.13988	-3.11065	-2.87238	0	-3.81785
Smp_157950.1	-0.431715	-1.79826	-1.385	-0.775933	-2.37179	-2.27414	0	0	0	0	0	0
Smp_137970.1	-1.78412	-0.740071	-2.22557	0	-0.988564	-0.719288	0	0	0	-2.89921	0	-4.38926
Smp_171090.1	-2.58278	-1.69088	-1.76709	-1.02024	-2.02785	-2.6447	-2.19775	-2.49983	-3.65223	-3.85799	-4.88155	-2.67333
Smp_191310.1	-2.7833	-3.14776	-1.62505	-0.355614	-3.40917	-0.45909	0	-2.84852	-3.673	0	0	0
Smp_323190.1	-1.24413	0	-1.73599	0	0	0	-0.135667	-2.41852	0	0	0	-0.771591
Smp_173140.1	-3.28718	-2.65928	-1.40739	0	0.26293	-1.22226	-2.80717	0	0	0	0	0
Smp_242860.2	-1.88057	-1.52527	-3.34048	-0.880503	-2.40785	-2.99552	-3.04172	-2.78325	-2.64468	-2.70317	-3.09736	-2.70259
Smp_212190.1	0	-0.564982	-0.613672	-1.335	0	-1.66059	0	0	0	-1.36123	0	0
Smp_267320.1	-2.28691	-3.00518	-1.14474	-1.63769	-1.20603	-2.3986	-3.40686	-3.55743	-2.26505	-5.32539	-1.89364	-5.38654
Smp_066830.1	-1.42367	-2.09181	-3.079	-1.33589	-2.84636	-1.75227	-2.30759	-3.91663	-3.78745	-2.61563	-1.86988	-3.23021
Smp_141010.1	-1.61437	-1.5234	-2.97653	-1.24801	-4.03028	-2.3385	-3.18332	-2.44505	-2.87637	-2.52975	-3.58774	-1.85378
Smp_070030.1	-2.49843	0	0	-0.680125	-0.540415	0	0	0	-4.02177	-4.29715	-1.20375	-1.28676
Smp_179460.1	-3.10155	-0.476354	-1.96044	-3.29366	-1.13727	-0.81405	0	-4.15529	0	0	0	-2.54248
Smp_150840.1	0	0	0	0	0	0	-0.0733325	0	-0.123605	0	0	-0.773573
Smp_048160.1	-3.69724	-0.363924	-1.13631	-1.88944	-1.99363	-4.2177	-1.62285	0	-3.58915	0	-2.61041	0
Smp_336330.1	0	-2.5296	-4.18671	-2.35521	-2.78116	-2.26845	-3.84249	-2.45841	-3.05419	-0.683627	-0.710798	-3.76149
Smp_139580.1	-3.9459	0	0	0	0	0	-2.03688	-0.973367	-1.51262	-1.34699	-1.04539	-1.25614
Smp_334680.1	-0.351965	-2.29611	-1.75018	-1.41977	-2.9748	-2.25189	-2.94825	-3.65706	-3.63054	-4.40379	-5.13604	-3.25135
Smp_171060.1	-1.18104	-1.85554	-1.52332	-1.2814	-2.02591	-2.19743	-3.15694	-3.81858	-3.56085	-3.65832	-3.61476	-3.33961
Smp_317620.1	0	0	-4.61144	0	0	-4.69578	0.026657	0	0	-1.10979	-0.122675	0
Smp_064520.1	-0.401238	-3.05701	-2.50575	-1.5377	-1.98626	-2.17734	-4.76442	-4.65588	-2.58182	-3.17029	-1.96856	0
Smp_311860.2	0	-1.53556	0	-1.30473	-0.741906	-1.6303	0	0	0	-0.747265	0	-2.20822
Smp_140000.1	0	-0.598407	-2.67081	-3.00968	0	-1.53065	-3.9107	-2.52611	-3.70772	-1.59963	-1.4055	-2.50801
Smp_139030.1	-1.65999	-1.37331	-1.66594	-0.767636	-2.75348	-2.10918	-3.01595	-2.96375	-4.83473	-4.20394	-3.74327	-3.50265
Smp_073470.1	0.00225029	-1.13474	0	-3.75721	-0.886217	-2.18688	0	-4.60785	-4.45334	-4.73144	-4.50242	-4.6537
Smp_342030.1	-3.03587	-2.16806	-1.46723	-1.04062	-2.36093	-1.301	-4.1075	-3.03655	-3.17375	-3.47783	-2.91575	-2.34306
Smp_099030.1	0	0	0.356819	0	0.134607	0	0	0	0	0	0	-2.92732
Smp_144390.1	0	-4.15724	-4.23232	-4.99057	0	0	-1.97144	-0.903762	-2.09414	-1.56539	-0.882579	-1.04534
Smp_346890.1	-0.399799	-0.518364	-1.58489	-2.91379	-2.34447	-1.24106	0	0	0	0	0	0
Smp_346770.1	-3.26858	-2.21229	-1.4801	-1.23851	-1.76891	-2.56731	-4.34816	-2.28029	-2.41212	-2.2416	-2.42261	-2.85513
Smp_332120.1	-2.32402	-2.02949	-2.10512	-1.73875	-2.15736	-1.74571	-3.20868	-3.55495	-4.01026	-2.1298	-1.93171	-1.73882
Smp_133740.1	-0.272991	-1.31038	-1.27753	-2.58875	-2.23333	-1.9703	-3.36848	-4.61943	-7.07865	-4.11319	-7.08353	-3.87705
Smp_344690.2	-1.14021	-1.61951	-1.15603	-1.11021	-1.69564	-1.63199	-3.88835	-4.13873	-4.79154	-5.48087	-7.60289	-4.39724
Smp_154850.1	0	1.36057	0	0	0	0	0	0	0	0	0	0
Smp_343680.1	-0.165593	-1.06463	-1.45308	-1.60821	-2.53416	-2.00884	-5.47521	-5.4667	-5.99585	-8.00601	-8.80551	-5.75337
Smp_344720.1	-1.67967	-0.992635	-1.61562	-0.526494	-2.98798	-2.01811	-6.24365	-4.87037	-3.30907	-4.3027	-6.10056	-2.72474
Smp_074780.1	-3.69572	-0.740914	-2.54842	0	0	-3.21554	-1.6214	-3.14081	-1.7798	-2.21756	-1.02401	-2.38817
Smp_213530.1	-0.665162	-0.909794	-2.33978	-2.25256	-0.388431	0	-1.99362	0	0	0	0	0
Smp_313990.1	-2.90528	-0.764067	-2.04512	-0.224162	-3.19571	-1.46128	-3.19188	-5.24748	-3.85052	-3.46573	0	0
Smp_068100.1	-1.47825	-2.04763	-1.29205	-1.70899	-2.43944	-1.95649	-3.90883	-2.60447	-3.01915	-2.44912	-2.83344	-2.69439
Smp_336290.1	0	-0.51181	0	-0.00078504	0	0	0	-3.9936	-2.25479	-1.90237	-3.26541	-2.02718
Smp_103710.1	0	0	1.37718	0	0	0	0	0	0	0	0	0
Smp_332600.4	-2.40211	-1.65982	-2.64245	-1.94119	-2.12438	-2.14575	-2.82677	-1.96929	-2.6285	-1.90236	-2.009	-2.62381
Smp_316490.2	-1.02283	-1.03421	-1.64162	-1.0492	-1.40988	-3.20143	-3.64407	-3.79528	-5.66984	-3.4591	-5.67448	-3.79018
Smp_337520.1	-0.734179	-3.31696	-1.51703	-1.92648	-1.45739	-1.25517	-4.62426	-3.5576	-3.83933	-2.82627	0	-2.3757
Smp_082360.1	0	0.39985	0.396321	0	0	0	0	0	0	0	0	0
Smp_195090.1	-0.878146	-1.15316	-1.22673	-1.09141	-1.67125	-1.62915	-5.31928	-5.38016	-6.03628	-6.62593	-7.31824	-4.95841
Smp_150420.1	-0.338998	-0.745926	0	0	-0.972823	0	0	-3.04981	0	-3.0883	-2.93125	-1.40928
Smp_072370.1	-2.52331	-1.46991	-3.3764	-0.537506	0	-3.48402	-3.13672	0	0	-2.33916	0	-0.105211
Smp_026320.1	0.497175	0	0	-1.94819	-0.908594	0	-2.62953	-2.90912	-2.71033	0	0	0
Smp_093440.1	-3.78858	-0.688204	-1.13522	-0.45733	-3.40447	-1.98775	-3.54684	-2.6312	-4.08456	-4.29279	0	-3.79064
Smp_033610.1	-1.03936	-2.09274	-2.23021	-2.04986	-2.61506	-2.14274	-2.85664	-2.76107	-2.00901	-2.98475	-2.14075	-2.21585
Smp_024150.1	-0.691401	-1.25909	-0.874714	-0.700791	-2.92379	-2.46548	0	-5.16789	0	-3.95771	0	-3.87796
Smp_336850.1	-2.83289	-3.19172	-2.94493	-1.94166	-1.86376	-2.18408	-2.21222	-1.75739	-1.80663	-1.75167	-1.63667	-3.02726
Smp_329080.1	-2.53676	-0.425928	-1.21283	-1.73523	-0.947356	-1.23969	0	-3.53789	0	0	0	0
Smp_146690.1	-0.716555	-1.21143	-1.14962	-0.724466	-1.39906	-2.88987	-6.25297	0	0	-5.26147	0	-4.59054
Smp_346250.1	0	0	0	0	0	0	-2.93991	-1.31647	-0.463482	-0.476105	-1.28494	-1.70074
Smp_340470.1	-1.19604	-2.03747	-1.21323	-1.53278	-1.20334	-1.20281	-3.66272	-3.78548	-4.88019	-5.08593	-5.47207	-2.88534
Smp_075130.1	-1.77941	-1.24234	-0.809544	-1.07868	-1.61679	-1.58455	-4.3392	-5.00629	-5.46358	-4.08434	-3.66312	-4.58419
Smp_040360.1	-3.0267	-0.925229	-1.2902	-0.36104	-1.47234	-1.96292	-2.93487	-5.03637	0	-3.79158	0	-6.02712
Smp_333990.1	-0.702104	-1.68561	-1.6365	-2.07504	-0.978128	-0.696246	0	-4.4707	-5.08065	0	-6.67183	-6.78611
Smp_333630.1	-1.43799	-1.31176	-0.670543	-1.49279	-2.37586	-0.75744	-4.25542	-5.7728	0	0	-4.6521	-4.17723
Smp_159890.1	0	0	0	0	0	0	0	0	0	0	1.43783	0
Smp_169550.1	-0.730191	-2.47262	-1.92758	-1.92255	-2.11053	-1.53169	-2.98398	-3.36109	-2.37136	-3.19842	-3.52982	-2.1703
Smp_337650.1	-0.794262	-0.780904	-2.14563	-1.26669	-2.32757	-1.94343	-2.79113	-3.30812	-4.1771	-3.64801	-5.77233	-3.8831
Smp_156290.1	-0.505398	-1.76517	-2.2807	-0.439023	-2.45411	-1.15911	-3.967	-5.10557	0	-6.38709	-6.18863	-4.74945
Smp_085480.1	-1.34756	-0.75521	-1.79861	0	-1.99841	-0.0927386	0	0	0	-2.52762	0	-3.36228
Smp_350260.1	-1.39153	-1.39865	-1.15922	-0.536624	-2.13781	-0.980537	-5.80599	-6.63365	-6.83288	-6.37243	-8.41982	-4.16284
Smp_180310.1	-1.65038	0	0	-0.812688	0	-1.3478	-1.9741	-2.98516	-2.82901	-2.91157	-2.79903	-0.587257
Smp_311860.1	-3.24116	-0.395606	-1.9079	-1.11158	-3.00817	-5.08441	-1.63759	-2.31982	-4.43997	-1.78779	-4.86203	-3.23869
Smp_319230.1	-0.95943	-1.24	-1.99485	-1.59238	-2.01456	-3.26939	-3.03104	-2.62306	-2.91226	-2.76317	-1.95794	-3.88066
Smp_062980.1	0	-1.67274	0	0	-1.92059	-3.82088	-2.08351	-1.02515	-1.39188	-1.24799	-0.904651	-4.32242
Smp_077180.1	0	0.540645	0	-1.89587	0	0	0	0	-0.557302	0	-1.44626	0
Smp_244620.1	-0.38723	-1.60233	-2.35619	-0.913988	-1.21667	-1.95912	-3.51434	-4.25261	-4.12351	-5.33015	0	-4.24433
Smp_088700.1	-1.55212	-2.29178	-2.62377	-1.09607	-4.09678	-1.9251	-3.15182	-2.75256	-2.78757	-2.97874	-3.12828	-0.625701
Smp_076030.1	-1.99709	-1.68083	-1.94746	-1.43023	-0.814895	-0.300333	-4.75127	-4.05167	-5.2037	0	0	-3.40706
Smp_076450.3	-1.74791	-2.01915	-1.62802	-0.15554	-2.55343	-0.405893	-5.62601	-5.82992	-4.31032	0	0	-6.06661
Smp_158950.1	-3.77895	-1.46025	-3.14577	-3.82726	0	0	0	-2.4858	-1.31464	-1.29415	-0.0140887	-2.32039
Smp_150300.1	-1.00848	-1.38045	-0.970786	-0.615933	-1.75146	-1.39974	-5.54834	-6.62765	-7.35272	-7.29245	-9.67654	-4.88781
Smp_349920.1	-3.41772	-0.95335	-1.22866	-0.245111	-1.18688	-1.55001	0	-5.68758	0	-3.65847	-6.2608	-5.1574
Smp_337480.1	-0.329548	-1.27021	-0.602922	-1.97245	-0.954739	-4.01732	-4.70482	0	0	0	0	-3.62636
Smp_340770.1	-2.14538	-0.0600994	-3.5888	0	-1.44391	-1.08032	-3.25417	0	-3.04675	-2.68228	0	-1.58532
Smp_204060.1	-1.19657	-1.55222	-0.659565	-1.82503	-1.47703	-0.7823	-4.20884	-3.91631	-5.59646	-5.79971	-5.78277	-5.13203
Smp_344580.1	-1.29549	-1.03519	-0.639274	-3.31794	-0.76025	-1.26237	-4.36679	-4.97379	-5.58512	-4.56716	-4.853	-5.70553
Smp_301790.1	0.878929	0	-1.18002	0	-2.34555	-2.23467	0	0	-2.65888	0	0	0
Smp_057530.1	-0.851417	-0.830768	-1.28294	-1.93131	-0.609425	-1.62811	-7.1331	-5.47733	-6.93615	-6.14091	0	-5.05654
Smp_097620.1	-0.747231	-1.56602	-3.04124	-1.86921	-1.6394	-1.5906	-2.49744	-2.6111	-2.85689	-3.06166	-3.94976	-2.25745
Smp_085540.2	0	-2.4275	0	0	0.513322	0.0373766	0	-2.1424	0	0	0	0
Smp_322830.1	-1.31393	-1.23829	-1.50565	-0.559405	-2.06002	-1.20673	0	-3.65071	-4.84618	-3.2422	0	-2.96666
Smp_306270.1	-2.15871	-1.45572	-1.68296	0	-1.22444	-0.927002	0	-3.5255	-1.59844	-2.24546	0	-1.32892
Smp_246770.1	-2.3311	-2.32605	-1.87117	-2.52344	-2.7539	-2.07472	-1.96777	-1.825	-2.43233	-1.70071	-1.63386	-1.74586
Smp_143550.1	-2.83004	-0.754548	-1.5851	-1.88488	-1.8605	-1.86585	-3.22911	-3.1603	-2.8608	-2.91575	-1.33912	-3.15161
Smp_130850.1	-0.192546	-1.59121	-0.847682	-0.870316	-2.03018	-2.03575	-4.81283	-5.32852	0	0	0	-5.32054
Smp_341200.1	0	0.73378	0	-0.0287887	0	0	0	0	0	0	0	-1.93889
Smp_099630.1	-0.0290713	-1.26132	-0.751893	-2.45844	-1.22955	-2.42474	0	0	-5.95268	-4.57488	-5.96191	-4.48863
Smp_059530.1	-1.19962	-0.821032	-1.04799	-0.947837	-1.61235	-0.920923	-7.14489	-6.22443	-8.27113	-7.88923	-9.27336	-5.8064
Smp_197370.1	-1.32066	-1.46336	-1.53605	-0.927935	-1.35341	-0.426242	0	0	-3.79476	0	0	-3.91685
Smp_198850.1	-0.541246	-0.555492	-1.29924	-0.399405	-2.92829	-3.19831	0	-3.20077	0	0	0	-4.96822
Smp_340790.1	-1.69643	-1.62034	-0.628954	-1.7685	-0.9038	-1.01353	-5.70659	-4.05067	-3.77286	-5.71437	-6.09977	-2.96726
Smp_147950.1	-0.118375	-1.80131	-0.231752	-3.63259	-2.73486	-0.961246	0	-5.45799	-5.32389	-5.53376	-5.3373	-5.44536
Smp_317370.1	-2.80656	-3.1715	-2.65826	-2.99661	0	-1.47111	-0.551716	-2.14708	-2.11661	-1.08215	-1.88042	-2.81716
Smp_202660.1	-3.30817	-1.37863	-1.83401	0.307558	-1.86483	-1.08604	0	-5.17324	0	-3.3413	-5.2401	-5.29093
Smp_012000.1	-2.75706	-1.20791	0	0	-0.963096	-1.01095	0	-2.16712	-1.03791	0	0	-0.634816
Smp_340760.1	-3.72301	-2.16988	-3.06639	-1.59346	-2.81376	-2.65957	-3.98574	-1.93997	-2.78938	-1.03244	-0.410422	-2.39496
Smp_341210.1	-1.52109	-1.69841	-1.1366	-0.537629	-1.14864	-0.831766	0	0	0	0	-4.2452	-3.56861
Smp_013610.1	-2.35472	-2.71951	-1.20739	-1.32457	-4.55731	-3.46032	-4.03077	-2.64536	-2.8284	-1.04133	-0.598743	-2.95045
Smp_061580.1	-1.46188	-0.590717	-0.881701	-0.274845	-2.57837	-2.32612	-4.18629	-4.84489	-5.81831	-7.19601	-4.10142	-5.95089
Smp_077790.1	-1.25022	-1.42021	-1.68715	-1.66364	-3.08933	-2.25493	-2.78357	-2.75956	-2.93985	-1.83239	-1.25851	-3.48049
Smp_137890.3	-1.29609	-1.20562	-1.09187	-0.268471	-2.0729	-1.17269	-5.05918	-5.87951	-5.92034	-6.85977	-6.98101	-4.11434
Smp_212360.1	0	-2.3906	-3.45916	0	0	0	-1.54207	-1.7498	-0.748588	-0.555725	-0.781392	-2.4574
Smp_161110.3	-0.648953	-1.66183	-0.936715	-1.35775	-2.45324	-1.83969	-3.65216	-3.03932	-3.73132	-2.87655	-2.95608	-3.11829
Smp_242930.1	-0.762896	-1.23807	-1.2288	-0.853413	-1.28603	-1.23833	-5.45179	-5.24201	-5.40795	-5.97365	-8.58063	-3.84001
Smp_164710.1	-0.920759	-1.13539	-0.814567	-1.2651	-1.27304	-1.67648	-4.31919	-3.25011	0	-3.99908	-4.54439	-4.65683
Smp_028800.1	0	-2.30097	0	0	0	-3.03708	0.631774	-1.3859	-1.41144	-1.82054	-3.43528	0
Smp_243970.1	-3.04168	-3.59351	-3.08231	-4.42337	-2.52607	-4.17509	-1.99706	-1.95681	-1.54482	-2.00569	-2.80993	0.226758
Smp_334400.1	-1.25748	-1.36745	-1.33069	-0.0431835	-2.163	-1.15052	-3.79778	-4.7304	0	0	0	-4.13457
Smp_112480.1	-1.67035	-1.51656	-0.742944	-0.763107	-0.846195	-1.53924	-4.56119	-3.17286	0	-3.57064	0	-4.48239
Smp_267190.1	-1.39659	-0.767224	-0.837823	-0.781395	-0.846042	-2.33179	-4.49877	0	0	-4.51092	0	-3.41622
Smp_349250.1	-3.5101	-1.52787	0.300124	-2.17459	-2.33166	-2.8937	-1.34206	-2.72903	-3.23152	-3.27238	0	-3.80826
Smp_192780.1	-2.37375	-0.770954	-1.0594	-0.331659	-2.61621	-1.07581	-5.2101	-3.76027	-4.01352	-4.36971	-3.88049	-3.36831
Smp_127110.1	0.00439496	-1.21813	-2.03265	-0.942884	-2.60988	-1.75375	-3.67306	-3.42906	-3.80589	-4.33009	-5.30854	-3.42883
Smp_327370.1	-1.07328	-1.2808	-1.10358	-0.38333	-1.72239	-1.06908	-5.93095	-5.05103	-6.32031	-5.52304	-6.32251	-3.68544
Smp_168310.2	-2.03671	-0.983527	-0.703539	-0.920942	-1.61397	-0.587082	-5.15298	0	0	-5.1653	0	-2.83672
Smp_247600.2	-1.97875	-1.2218	-1.08147	-0.721463	-1.53374	-0.647942	-5.04611	-4.44301	-5.43553	-4.48623	-6.43759	-2.44008
Smp_097380.1	0	-0.905688	-0.843337	-0.6835	0	0	-2.55944	-0.90494	-0.910678	0	0	-2.86614
Smp_096200.1	-1.11978	-1.02847	-2.06587	-0.233661	-2.85547	-0.995276	-3.62254	-4.03188	-3.49583	-4.55348	-4.40623	-3.44675
Smp_154930.1	0	0	0	0	0	0	-2.62517	-0.598826	-2.41104	-1.34453	0.42887	-1.53657
Smp_051080.1	-1.81334	-1.03899	-1.24996	-2.32753	-1.94504	0.473242	0	-5.15858	0	0	0	-5.14356
Smp_039750.1	-3.14033	-4.306	-3.79636	-3.81807	-6.56333	-3.46884	0	0	0	1.43276	0	0
Smp_342940.1	-0.687188	-1.99441	-2.39252	-1.83063	-3.1602	-2.60707	-2.37185	-2.38006	-2.61477	-1.76999	-0.78535	-3.73543
Smp_314740.1	-0.286908	-1.27227	-2.36796	-0.107957	0	-3.32686	-5.05904	-3.14326	-3.44926	-3.25458	-1.60307	0
Smp_134050.1	0.209463	-1.23247	-0.890602	-1.90878	-2.33389	-2.23724	0	-5.06386	0	-4.13824	0	-2.04793
Smp_319430.1	-1.03502	-1.66602	-0.474605	0	-4.23854	-0.233474	0	-3.07095	-2.51293	-2.72852	-1.95039	0
Smp_125510.1	-1.1748	-0.730979	-1.7173	-0.616063	-2.89566	-1.44093	-2.48457	-2.93389	-6.01597	-3.60205	-3.6233	-2.79287
Smp_179970.1	0	-4.15398	0.596218	0	-1.4953	0	-4.30059	-1.01695	-2.0097	-1.49654	0	-3.58613
Smp_000650.1	0	0	-0.00965501	1.06297	0	0	0	-3.7026	0	0	0	0
Smp_165060.1	-0.857981	-0.803937	-0.878239	-2.05027	-2.25207	-1.50446	-4.52683	-2.29067	-3.74155	-3.53635	-2.75495	-2.86299
Smp_045780.1	0	0.0625915	-1.22244	0	-1.61833	-0.0331133	0	0	0	-2.75531	0	-2.03448
Smp_333150.1	0.479265	-3.885	-0.954054	-1.0031	-2.91708	-1.69934	-3.51675	-3.38201	0	-4.81897	0	-4.69249
Smp_025130.1	-0.577554	-1.69889	-1.23913	-0.76991	-1.5795	-0.900977	-3.15402	-4.34699	0	-4.74708	-6.54813	-3.20268
Smp_051930.1	-0.32655	-1.1567	-0.683639	-2.68877	-1.20596	-1.55802	-2.99476	-4.51325	-5.37962	-4.58915	-3.80759	-3.50099
Smp_331820.2	-3.18373	-1.97235	-1.30487	-0.832863	-0.344588	-0.118705	-4.29144	0	0	-3.30438	0	0
Smp_333550.1	-0.353257	-3.46846	-1.54686	-0.972744	-1.18687	-0.526995	-4.15889	-4.07646	0	-5.16437	-3.60256	-3.16692
Smp_031720.1	-1.66102	-1.25874	-1.54619	-1.16149	-0.932262	-1.02477	-4.11523	-3.04586	-3.6539	-2.86056	-3.43968	-2.5526
Smp_030500.1	-0.943003	-1.42812	-2.12515	-0.337581	-2.80831	-1.55127	-3.03396	-3.1916	-3.0184	-3.73654	-2.22833	-2.65318
Smp_150640.1	-1.43649	-1.22998	-1.17318	-0.663614	-0.828893	-0.82664	-4.317	-4.24666	-5.7047	0	-6.71089	-3.82527
Smp_165320.1	-0.270721	-2.03475	-1.18413	-0.723499	-1.72237	-1.7531	-2.97899	-3.33601	-4.32716	-3.94577	-4.10828	-3.57292
Smp_329620.1	-0.426294	-1.20888	-1.87861	-0.614883	-1.84169	-1.53386	0	-4.04864	-2.90065	-5.11889	-2.93212	-3.02769
Smp_105860.1	-1.48468	-0.269246	-2.34027	-2.09189	-0.103724	-2.00493	-4.58478	0	-4.37986	0	-3.40418	-2.18072
Smp_341870.1	-0.373834	-2.0629	-0.675411	0.0189218	-1.50673	-2.63125	0	0	-4.58769	0	0	0
Smp_316380.1	0	0.369606	-0.511033	-0.944438	-2.36945	0	-4.16302	-2.51376	0	-4.17327	-2.39311	-5.08314
Smp_105450.1	-2.03758	-2.28727	-1.55029	-1.77541	-3.01417	-2.40718	-2.24595	-1.50297	-1.90997	-1.82353	-2.2246	-1.01018
Smp_320940.1	0	-0.935821	-2.88254	-0.294165	0	-1.30348	-2.30928	-2.20687	-1.18766	-3.09234	-3.44736	-1.86145
Smp_246500.1	0.343491	-3.03949	-1.52052	-2.8486	-1.69473	-0.590806	-2.19679	-3.73113	0	0	0	-3.69453
Smp_344140.1	-0.994103	-1.84633	-1.66575	-1.40151	-2.07609	-1.32857	-3.04149	-2.65652	-2.16181	-2.44947	-1.76397	-2.84002
Smp_021460.1	0	0	0	0	0	0.467333	0	-0.149317	0	0	0	-0.0713181
Smp_012580.1	-0.334094	-0.851256	-0.889038	-0.731101	-1.98446	-2.56508	-2.59401	-4.4426	-5.31853	-4.08138	0	-4.78663
Smp_344600.1	0	-1.87279	-2.8336	-0.381603	0	-2.38608	-1.11167	-2.93401	-1.89853	-2.16125	-1.77427	-1.00234
Smp_037640.2	-1.37144	-0.988922	-1.0949	-0.826855	-0.892853	-1.15595	-4.34972	-4.10872	-4.25011	-4.35745	-4.35052	-3.57293
Smp_055220.1	-0.447658	-1.66507	-0.721599	-0.57166	-1.81796	-1.0892	-5.188	-5.11579	-5.28158	-5.48481	-6.45444	-3.9867
Smp_163260.1	-0.609095	0	0	0	-1.07836	0	-1.03425	-2.66503	-2.45909	-0.0575553	-2.59744	-2.49365
Smp_174960.1	-0.116055	-1.41558	-1.33259	-0.62002	-2.55348	-1.69885	-2.66283	-3.94922	-3.77628	-4.54874	-4.61932	-3.88085
Smp_134090.1	-2.23742	-2.23274	0.379821	-0.844784	-3.66032	-3.56596	-2.80081	-2.3538	0	-2.32406	-2.0266	-4.46012
Smp_145650.1	-2.48126	-1.04347	-1.11448	-1.67343	0	-3.00151	-3.58142	-1.71405	-1.05456	-2.00832	-1.81591	-1.69111
Smp_177780.1	-0.814022	-1.0704	-1.24619	-0.321879	-1.84402	-1.01345	-5.11059	0	-5.49805	-5.11874	-6.50478	-2.71177
Smp_347470.1	-0.0447244	-1.57365	-2.23368	-2.40697	-2.83053	-1.32072	-2.17925	-2.81201	-3.35854	-2.56675	-1.99085	-2.63166
Smp_208020.1	0	0	0	0.907927	-0.118425	-1.00757	0	0	0	0	0	0
Smp_340440.1	-1.53071	-1.24031	-1.07334	-0.829906	-0.369788	-1.15852	-4.42325	-3.77256	-5.22259	-5.43297	-3.65189	-5.34414
Smp_317660.1	-0.500465	-1.44897	-0.522292	-0.955754	-1.70267	-1.43624	-3.17415	-3.10979	0	0	-3.98915	-4.09431
Smp_026090.1	0.0645711	-1.85248	-1.1634	-1.10448	-1.34635	-1.01848	-5.89222	-4.82186	-5.10999	0	-5.7011	-3.49357
Smp_213970.1	-1.16829	-0.134227	-0.616017	-1.94531	-1.3758	-0.950701	0	0	-2.66368	0	0	0
Smp_203635.1	-1.48695	-1.25893	-1.08325	-0.731757	-1.00268	-0.686292	-4.78548	-4.7163	-3.36501	-5.37884	0	-2.5927
Smp_183710.1	-1.61165	-2.46564	-2.53902	-2.29449	-2.71943	-1.81563	-3.60575	-2.16883	-2.65375	-0.778373	-0.142842	-4.04904
Smp_061040.1	-1.11437	-1.29458	-1.40465	-0.569781	-1.55479	-0.54622	-4.30082	-4.22961	-7.27425	-4.67105	-4.10882	-2.44029
Smp_144600.1	-2.88966	-0.776634	-1.43887	0.588889	-2.19717	-2.37375	-4.88483	-4.54989	-4.01068	-4.40681	-3.55461	-3.73856
Smp_158570.2	-0.0961426	0	-0.551344	0.300356	0	0	0	-2.1654	0	-1.80397	0	0
Smp_247190.1	-1.31513	-2.81755	-1.78197	-1.53411	-1.6793	-1.86867	-1.50697	-2.1779	-1.65905	-1.78355	-2.33304	-2.17461
Smp_331320.1	-0.830822	-0.653963	-1.77946	-0.286241	-2.83742	-1.47166	-3.7905	-3.41402	-4.87434	-3.18504	-2.93063	-3.04705
Smp_102480.1	0	-3.51138	-4.72379	-3.5494	-4.97392	0	-1.08173	-0.602377	-1.0033	-0.911758	-1.39798	-0.744403
Smp_322800.1	-1.02456	0	-0.265208	-0.696997	0	-0.997048	0	-1.27251	0	0	0	-0.909941
Smp_140480.1	-1.11865	-1.60575	-1.12015	-1.07968	-1.79772	-2.46313	-2.71629	-2.06132	-2.05936	-2.26498	-3.20358	-1.93896
Smp_127200.1	-0.603562	-0.993982	-0.558927	-0.664718	-1.61802	-0.988258	-4.82243	-5.99089	-6.74221	-9.52962	-8.32933	-4.74689
Smp_074040.1	-1.55603	-2.72489	-1.99164	-2.55566	-1.81009	-4.88427	-0.494044	-1.4755	-1.92572	-1.87295	-2.67675	-1.28171
Smp_102160.2	-1.25052	-1.04697	-1.13752	-0.160756	-0.485418	-1.27113	-5.29642	0	0	0	0	0
Smp_170890.2	-1.20713	-1.37046	-0.674107	-0.177092	-0.659834	-1.47694	-5.67374	-4.60384	0	0	0	-4.59681
Smp_332170.1	-1.29563	-0.677476	-0.867344	-0.220518	-1.53588	-0.790594	-6.1227	0	-6.92577	-7.13067	0	-4.72429
Smp_027400.1	-1.24162	-0.92381	-1.29795	-0.585919	-1.72037	-0.76262	-2.83868	-5.57925	-4.44612	-4.07041	-3.87362	-2.39752
Smp_172470.1	-0.198391	-1.53091	-0.697895	-1.41313	-1.16288	-1.53277	-3.59189	-4.41399	-4.28819	-4.13016	-3.40011	-3.21596
Smp_161120.1	0	0	-3.21681	-2.97349	0	0	-1.12906	-1.47823	0	-0.506459	0.43599	-1.56458
Smp_334950.1	-3.04291	-2.71442	-0.748692	-1.40666	-2.16284	-1.14209	-0.427353	-1.65365	-2.45914	-2.26873	0	-3.65069
Smp_129580.1	-0.203997	-1.78442	-0.921264	-1.39632	-1.30501	-1.94757	-4.50462	-3.02118	-3.30593	-3.29094	-2.31549	-2.68993
Smp_322710.1	-0.957311	-0.495776	-0.57127	-0.536662	-1.3384	-1.31804	-6.1227	-5.05424	-4.9241	0	0	0
Smp_213070.1	-2.59455	0	0	0	-0.896273	-1.11375	-1.40041	-3.67262	-1.92451	-1.15312	-1.96751	-0.181576
Smp_319080.1	-0.21766	-1.5089	-1.32269	-0.136274	-1.40641	-1.25063	-4.35511	-5.69907	-7.15843	-7.3629	-7.16318	-3.81933
Smp_344370.1	-1.30941	-0.764388	-0.101386	-2.91672	-1.34119	-0.660354	-5.39496	-3.00744	-4.19416	-3.81976	0	-2.99383
Smp_246820.2	-0.215997	-3.1643	-1.91719	-3.20647	-0.945407	-1.73002	-2.62148	-2.15395	-2.10631	-3.6236	-1.2419	-2.33264
Smp_033670.1	0	-0.654665	0	0.598854	-0.832588	0	0	-1.39665	0	0	0	-1.3103
Smp_044530.1	-2.51266	-3.17185	0	-3.43676	-4.44983	-4.35261	-1.14255	-0.993284	-1.06966	-0.622527	-0.772461	-1.46182
Smp_151670.1	-0.691751	-1.24121	-0.825606	-0.68252	-1.40514	-0.699616	-5.29653	-4.62344	-4.3273	-4.5854	-4.47223	-3.59029
Smp_204740.1	-1.25148	-0.837754	-1.24809	-1.6244	-0.172805	-0.433966	-4.41479	-6.34543	0	-5.42315	-6.22475	-4.01562
Smp_302880.1	-2.8936	-0.101968	-0.532312	-0.085659	-1.5153	-3.41315	-3.01013	-2.95628	0	-3.02436	0	0
Smp_172170.1	-0.060286	0	-0.729045	-1.47474	0	-1.80221	-1.17771	-1.93155	-1.77515	-1.99941	0	-3.89939
Smp_266870.1	-0.632915	-1.9403	-0.675376	-0.776355	-1.24799	-0.339794	-3.24389	-5.49616	-5.36807	-6.57402	0	-4.48875
Smp_334780.1	-1.2553	-0.752233	-1.0616	-0.00014572	-1.52338	-1.06587	-4.21066	-5.7283	-5.59618	-4.21977	0	-3.71736
Smp_149030.1	-0.515315	-1.04871	-0.952777	-0.709974	-2.39744	-0.69637	-3.14756	-3.68459	-5.31864	-5.52258	0	-2.32373
Smp_000390.1	-0.640052	-0.798005	-0.756782	-0.868042	-2.15285	-2.61214	-4.07002	-2.60706	-2.96611	-2.55434	-3.41915	-2.29303
Smp_051360.1	-2.14482	-2.53923	0	0	-1.39693	-1.62676	-2.24453	-0.580213	-2.06464	-0.951317	-1.3593	-1.17437
Smp_163880.1	-0.856144	0	-1.89348	-1.04853	0.255873	-1.37539	-1.99074	-2.52834	0	-3.59233	-3.40839	-3.48665
Smp_063390.1	-2.87026	-0.927046	-0.994666	-3.06232	-0.90714	-0.0678602	0	-3.93404	-2.7777	-2.41696	-1.81369	-2.90194
Smp_158030.1	-0.212496	-1.11088	-0.561792	-0.492322	-0.914714	-1.75916	-6.95787	-5.88735	-5.76063	0	0	-6.88121
Smp_311580.1	0	0.878788	0	0	0	0.811315	0	0	0	0	0	0
Smp_332520.1	-3.79971	-1.35844	0.083792	0.330001	-1.41771	-1.51288	0	0	-4.69022	-4.90418	0	-4.81247
Smp_332090.2	0	-0.212638	-0.685355	-0.999836	-1.43693	-0.00458784	-2.97231	0	0	0	0	-2.8777
Smp_143920.1	-1.58822	-1.96195	-3.61635	0	-3.79352	-1.37118	0.848446	-4.23639	-1.48903	0	-2.10366	-4.19747
Smp_204250.1	-1.15141	-0.603685	-0.969689	-0.964919	-2.14195	-1.52697	-3.02117	-2.17418	-2.47923	-3.28567	-3.95807	-2.1152
Smp_210750.1	0	-2.58413	-4.14944	0	-4.32872	0	-0.777398	-1.00139	-0.778153	-1.0449	-0.039819	-2.08953
Smp_070360.1	-0.645767	-1.54086	-0.854693	-1.56512	-0.736747	-0.325928	-3.13234	-4.90933	-4.78357	-4.31	-4.52553	-3.52545
Smp_093690.1	-0.625391	-0.939241	-0.974951	-0.123854	-1.28334	-1.0643	-4.78655	-5.71641	0	-5.79466	-5.0107	-4.38784
Smp_154980.1	-2.38901	-0.911877	-1.01805	-0.312194	-1.15669	-0.295542	0	0	-4.58953	0	-3.64888	-2.1032
Smp_316090.1	0.702985	-0.35131	0	0	0	0.0501534	-2.30288	0	0	0	0	0
Smp_149460.1	-0.209063	-1.01949	-0.666432	-0.402647	-1.25213	-2.72946	0	0	-2.13749	0	-3.19258	0
Smp_161040.1	0	-0.564523	-0.63296	-0.187421	-0.446628	-1.51506	-4.10857	-4.05349	-3.89989	0	-3.93309	-3.02379
Smp_346860.1	-0.695624	-1.01974	-0.90015	-0.313303	-1.86474	-0.964325	-2.92936	-4.08075	-5.53999	-4.15949	-3.80793	-3.66036
Smp_213870.1	-1.36123	0	-1.72014	-0.628802	0	0	0	-0.682721	-1.12578	-0.921188	0	-0.494379
Smp_124770.1	0.631924	-0.824587	-2.46952	0.119578	0	-2.52904	-3.16488	0	0	0	0	0
Smp_333390.1	-0.339469	-1.0289	0.147225	-1.53167	-1.69487	-1.18182	-4.75766	-4.69615	0	0	0	-3.09133
Smp_067000.1	-0.924133	-0.946905	-0.514011	-0.0935096	-1.94894	-0.506213	-7.292	-7.22012	-7.09611	0	-8.09947	-6.63122
Smp_330520.1	-0.578204	-1.01667	-0.927505	-0.362514	-1.33806	-0.527232	-5.7618	-6.05208	-5.41402	-5.76902	-6.73851	-4.46371
Smp_248110.1	0	0.872674	0	0	0	0.402923	0	-0.882965	0	0	0	0
Smp_141010.4	-1.49629	-2.31231	-1.08136	-1.38426	-1.47957	-0.353297	-3.54564	-2.32681	-2.61611	-2.47098	-2.20154	-1.73734
Smp_074200.1	-0.405872	-1.90572	-0.908147	-0.742622	-1.82805	-2.41268	-2.78403	-2.34176	-2.86686	-2.48718	-2.35848	-2.09432
Smp_245040.3	-0.0900871	-3.43559	-0.772123	-1.46963	-2.65573	-3.01867	-1.5359	-2.74331	-1.3144	-3.17392	-2.07336	-2.29031
Smp_021920.1	-1.07038	-3.02291	-3.09468	-0.677613	-3.27379	-2.1659	-0.581795	-2.1053	-3.54785	-1.76303	-1.98473	-0.969893
Smp_143860.2	-1.51009	-0.879311	-0.780527	-0.242837	-2.12904	-2.44541	-1.80225	-1.74198	-3.40484	-3.62136	0	-2.20566
Smp_057020.1	-0.492872	-2.2754	0.144142	-0.406442	-5.70313	-1.70074	-2.46479	-2.39721	-4.96673	-5.13873	-2.75631	-4.50265
Smp_053550.2	-0.636972	-0.936947	-0.837963	-0.0380182	-2.70406	-0.519125	-4.8237	-5.75259	-6.21197	-5.09443	-5.21673	-4.16245
Smp_054010.1	0	-2.51975	0	1.83258	0	0	0	0	0	0	0	0
Smp_031050.1	-2.22954	-1.6242	-0.364468	-0.101049	-1.2723	-2.74979	-3.37487	0	-1.57216	-3.39286	0	-1.284
Smp_345630.2	-1.3204	-2.22663	-1.23335	-1.72428	-1.7217	-2.90904	-2.4235	-1.94527	-1.36805	-2.21342	-1.63497	-0.740295
Smp_003140.2	-0.443787	-1.14282	-1.21311	-0.494623	-1.03089	-0.796385	-4.03604	-2.78377	-5.11589	-3.69645	0	-4.1608
Smp_172580.1	0.816188	-1.17398	-1.00683	-1.65619	-1.08074	-3.20716	-3.0354	0	0	0	0	-4.27802
Smp_165200.3	-0.770348	-0.515581	-0.717238	-0.779732	-1.49053	-1.1038	-2.77294	-2.70162	0	-3.79086	0	-3.19327
Smp_245040.2	0	0	1.03206	-0.789499	0	0.21531	0	0	0	0	0	0
Smp_333670.1	-1.09626	-0.741867	-0.77637	-0.342404	-1.00215	-0.635452	-5.93969	-5.86843	-6.32806	-3.72492	-5.74755	-3.86344
Smp_168760.1	-0.660297	-1.25833	-1.71623	-0.298029	-1.98302	-0.50951	-5.59827	-3.19381	-3.24329	-2.98633	0	-1.71095
Smp_069890.1	1.16813	-2.24305	-1.301	0	-0.883052	-1.35774	0	0	0	0	0	0
Smp_130750.1	0.0149137	-2.2662	-1.86826	-0.832126	-0.776449	-2.44652	-1.43912	-2.73979	-2.26245	-5.51913	0	-2.08358
Smp_135200.1	-2.66219	-0.140445	-1.55587	-4.30369	-2.56956	-3.18487	-3.72269	-0.752527	-0.889749	-1.86608	-4.93898	-0.841314
Smp_175630.1	-1.40801	-0.802306	-0.958768	-0.204438	-1.18341	0	-2.72994	-2.26759	-2.07152	0	-3.36922	-1.52379
Smp_070860.1	-1.86152	-1.61553	-1.94373	-0.377459	-2.0008	-1.70027	-1.48648	-1.90768	-2.01437	-2.5561	-2.06037	-1.52629
Smp_166830.1	-0.889562	-1.62818	-0.702825	-0.7823	-0.118754	-1.20413	0	-2.79797	-4.47236	-4.09653	-5.48461	-2.78631
Smp_126860.1	-1.16405	-0.827003	-0.645995	-0.559201	-1.86462	-0.945127	-3.67868	-2.92589	-3.27018	-2.94557	-3.34468	-2.5869
Smp_319750.1	-2.16787	-0.719756	-1.86512	-2.36019	-2.36879	-1.95199	-0.62391	-0.765852	-1.2417	-1.67249	0	-3.17021
Smp_176260.1	-1.27596	0	-0.8497	0.544156	-1.93941	-1.32953	-2.7827	-1.97192	0	-3.20286	-2.64839	-3.51971
Smp_180690.2	-0.345601	-1.07182	-0.535744	-0.724392	-1.2231	-1.18356	-3.87603	-3.93038	-3.45704	-4.29874	-6.26901	-2.86118
Smp_246940.1	-2.72682	-0.994344	-2.13488	0.20013	-1.1019	-0.618768	-3.05366	-2.74544	-3.89047	-3.07535	-3.46369	-2.62913
Smp_343320.1	0.35828	-0.695872	-1.23634	-0.847362	-1.83929	-1.4893	-4.14079	-3.90301	-4.57728	-4.1354	-5.39508	-3.1891
Smp_127990.2	-0.36835	-0.97114	-0.456312	-0.789003	-0.947899	-0.872388	-6.211	-4.13944	-6.01466	-5.21856	-3.79624	-4.71991
Smp_131450.1	-0.291057	-1.28423	-1.02798	0.00691124	-1.77472	-0.322098	-5.17225	-6.6872	0	-6.76525	0	-5.68038
Smp_181000.1	-0.459366	-0.827223	-3.06881	-1.82149	-0.160368	-0.242789	-4.7262	-4.66497	-3.52219	-3.7376	-2.22246	0
Smp_060490.1	-0.228971	-0.859965	-0.836646	-0.144037	-1.52928	-0.820229	-5.36017	-6.08392	-6.1216	-6.24168	-7.2109	-4.71441
Smp_162620.1	1.74363	0	0	0	-0.844878	0	0	0	0	0	0	0
Smp_083120.1	0	0	-3.4092	0	0	0	-2.25493	-0.475046	0.13992	-0.485828	-0.877982	-0.932879
Smp_179600.1	0	-4.02891	-0.930776	0.752379	-2.69487	-0.274925	-1.05724	-3.11119	-3.97116	0	0	0
Smp_000310.1	-1.60737	-2.38242	-1.13517	-2.79967	-2.22356	-1.95847	-0.934497	-1.30051	-1.03018	-1.61118	-1.59485	-2.02593
Smp_000950.1	0	0	-0.705476	0.4029	-2.15179	-2.56127	0	0	-2.13132	-1.01836	-0.604481	-2.25279
Smp_009550.1	-0.311248	-0.506027	-1.48184	-0.240537	-0.763413	-0.832411	0	-4.9656	0	-6.04254	0	-5.95599
Smp_146410.1	-2.93715	-2.69035	-2.63036	-2.61934	-3.84063	-3.97958	-0.623254	-1.24923	-0.93491	-1.05675	-0.507589	-1.29126
Smp_350100.1	-1.38143	-0.452262	-0.526816	-0.836764	-2.16764	-0.487393	-5.63401	-2.75992	-3.84907	-4.05836	-2.63922	-2.55537
Smp_000500.1	0.255938	-3.32138	0.381465	0	-0.963101	-0.853327	0	-4.0111	0	0	-2.26775	0
Smp_247350.1	0	-0.786878	0	0	0	0	-0.783894	-0.979831	-0.986571	0	0.571276	-1.83081
Smp_046160.1	-1.75105	-1.43662	-0.603012	-1.26523	-2.36832	-1.59371	-4.16191	-2.0976	-1.25971	-1.85023	-0.807038	-3.08202
Smp_313640.1	0.671854	0	0	-1.54116	-0.978958	0	0	-1.50819	-2.30151	0	-0.393376	-2.43622
Smp_343280.1	-1.21715	-1.10803	-0.529356	-0.56706	-1.78287	-2.07301	-2.14724	-2.32159	-2.30645	-2.40019	-2.95569	-2.2634
Smp_344090.1	0.255938	-3.32138	0	0	0	0	0.533787	-4.0111	-1.21559	-2.05031	-2.26775	-1.9343
Smp_194750.2	-0.447778	-0.941575	-0.339613	-0.436594	-1.46339	-0.621178	-4.24515	0	-6.36933	-4.57532	-6.37662	-4.90505
Smp_087560.2	0	0	-1.35515	-0.395103	-3.07026	0.124987	-3.49252	-0.78272	-3.29679	-3.51322	-1.74775	-1.17378
Smp_038330.1	-0.180136	-1.41697	-0.218182	-6.50295	-2.83755	-0.0628063	-2.57442	-2.06193	-2.14069	-3.68905	-6.18926	-6.30483
Smp_201690.1	-1.01597	-1.97733	-1.31305	-0.966165	-1.67735	-1.11094	-1.38522	-1.65664	-2.29845	-2.36415	-2.9712	-1.68989
Smp_032990.1	-0.373475	-0.458313	-0.749208	-0.546111	-1.54193	-0.750351	0	-3.2854	-6.01746	-4.59127	0	-3.36433
Smp_332710.1	0	-1.64423	-2.07452	-1.81487	0	-3.14198	-1.9886	-0.969503	-3.53597	-0.963917	0.741238	0
Smp_181120.1	-0.632915	-0.203337	-0.222864	-1.22382	-0.784041	-1.55279	-4.24389	-5.49616	-4.36772	-4.57405	-4.05345	-4.48875
Smp_050880.1	0	1.99802	0	0	0	0	0	0	0	0	0	0
Smp_174140.1	-0.370143	-1.33796	-0.978532	-0.708363	-0.852329	-0.344095	-4.55775	-4.07196	-4.36082	-4.34321	-6.95125	-2.6739
Smp_333950.1	-0.104952	-0.327935	-0.84495	-1.13977	-0.835242	-1.23932	-3.87866	-4.22337	-4.09643	-5.88666	-4.68758	-4.48
Smp_157750.1	-0.170865	-0.371982	-0.720201	-0.815694	-0.963521	-2.07051	-5.95071	-3.56086	-2.94434	-3.63768	-5.76203	-3.55084
Smp_312560.1	-0.761795	-0.232179	0	0.00615438	0	0	0	-0.989458	-1.76397	-1.03219	-1.88194	0
Smp_344270.1	-0.0481929	-1.38569	-1.08157	-1.40809	-1.37697	-1.45803	-2.36564	-2.85291	-3.09907	-2.75978	-1.49457	-3.21622
Smp_320410.1	-0.205816	-1.8253	-1.22868	-0.827594	-1.26884	-1.13764	-2.12641	-2.77462	-4.03708	-2.54894	-3.41934	-1.72848
Smp_347610.1	-0.99584	0	-1.49912	0	-1.65619	-0.544216	-0.225408	-2.20514	-1.98676	0	0	-0.265835
Smp_151820.1	-0.171323	-0.950311	-0.656478	-0.50898	-1.15327	-0.449355	-4.3801	0	0	-6.21915	0	-4.49593
Smp_131070.1	-0.901473	-0.997253	-0.995454	-0.256642	-1.23068	-0.524923	-3.51396	-3.83498	-4.64166	-4.32951	-5.837	-1.87934
Smp_306960.1	-1.67796	0.020116	0	-0.597979	0	-0.873106	-2.01766	0	-0.250188	-3.95904	-4.79042	-1.67253
Smp_320450.1	-0.153203	-0.732531	-0.467408	-0.453836	-2.18781	-1.37732	-2.74086	-3.44001	-4.40235	-4.60644	-5.40666	-2.9991
Smp_140250.1	0	0	-1.19974	0	1.23309	0	-0.531435	0	-2.55634	0	-1.32314	0
Smp_341900.2	0.427363	-0.900522	-1.14403	-0.5199	-1.2141	-1.17658	-5.0768	-5.74267	-5.61713	-5.82149	-7.20684	-4.15252
Smp_103430.1	2.02298	0	0	0	0	0	0	0	0	0	0	0
Smp_128810.1	-0.531558	-0.553968	-1.12025	0.132329	-1.64645	-0.781742	-4.87557	-4.58201	-6.2639	-5.88325	-7.26846	-2.99197
Smp_157720.1	-0.195652	-3.64517	-0.911709	-1.89043	-1.89991	-0.160118	-2.78406	-2.71861	-2.58317	-1.9194	-1.86097	-2.70477
Smp_335890.1	0	-0.120222	0.0160641	0	-0.0635765	0.252825	0	0	0	0	0	0
Smp_015530.1	0	0.861403	-1.69532	0	-1.30194	-0.0333259	-1.13186	0	0	0	-3.1117	0
Smp_343460.1	0.361496	0	0.225984	0	-1.50567	0	0	0	0.351592	0	0	0
Smp_343070.1	-0.943109	-1.38013	0.369786	-1.03807	-1.33393	-1.30563	-2.15077	-4.12115	0	0	0	-1.63792
Smp_210720.1	-1.10591	-0.956353	-0.444145	-0.520538	-0.723596	-0.346423	-4.00479	-3.94149	0	-5.01541	0	-2.92439
Smp_306600.1	-2.94414	0.000393802	-2.38964	-0.551239	-2.56558	0.236696	-4.05901	0	-2.26487	-4.07298	-3.88415	-1.50199
Smp_307020.1	-0.433927	-0.859598	-2.5198	0.123775	-0.421645	-0.955069	-3.97259	-5.90461	-4.18865	-3.98145	-5.78389	-3.89467
Smp_143960.1	-0.290512	-0.617904	-1.11595	-0.455089	-1.53197	-0.0178654	0	-4.20312	0	-5.86472	-4.66735	0
Smp_301170.2	0	-4.75325	0	0	-5.00847	-4.91285	0.304947	-1.32296	-2.27593	-0.238104	-2.28974	0.157172
Smp_130280.2	0	0	0	1.69997	0	0	0	0	0	0	0	-0.198654
Smp_165350.2	-0.516272	-1.02594	-1.13746	-0.339285	-1.01868	-0.461078	-3.81758	-3.95612	-3.85196	-4.12075	-4.24056	-2.71859
Smp_336630.1	-0.315467	-2.19785	-0.503892	-0.630689	-0.614165	-0.222773	-4.00289	-5.34737	-6.80583	-5.42582	-5.81157	-3.22583
Smp_159050.1	2.04518	0	0	0	0	0	0	0	0	0	0	0
Smp_337490.2	0	-1.14489	-1.20167	-0.345185	0	0	-1.32097	-1.87173	0.127105	-1.92735	0	-1.22578
Smp_214120.1	0.06895	-0.631002	-1.63049	-0.202584	-3.0551	-1.47096	-2.38644	-2.62939	-3.22279	-3.08653	-3.88027	-2.64881
Smp_193440.1	-0.409023	-0.24693	-1.21146	-2.18618	-1.61269	-2.09929	-0.676939	-4.6161	-2.88765	-1.88113	-2.1736	-3.59524
Smp_248070.1	-3.62197	0	-0.684744	-0.799908	-2.1569	-4.11821	-1.42021	-1.1749	-1.89683	-2.54333	-0.109812	-1.17698
Smp_154320.1	0	0	-0.260178	0	0	0.311667	0	-1.66412	0.520119	0	-1.44598	0
Smp_246260.1	-0.625017	-1.75987	-1.47305	-1.15439	-2.01798	-2.5613	-4.2867	-1.69064	-3.08844	-1.34101	-0.0969772	-2.20928
Smp_142180.1	0.093475	-1.51967	-0.636226	-0.881276	-1.30416	-0.299482	-2.70825	-4.33937	-5.21068	-6.4171	0	-2.87199
Smp_031360.1	-0.815552	-0.484564	-0.31669	0.343155	-3.50588	-0.796937	-2.66354	-5.47541	0	0	0	0
Smp_064020.1	-0.445299	-0.514145	-0.836378	-0.386793	-0.875868	-0.503315	-5.76133	-4.07568	-4.96718	-5.16986	-4.21915	0
Smp_147290.1	-0.481177	-0.42984	-0.695746	-0.451037	-1.68343	-0.886428	-3.15517	-2.50595	0	-2.35808	0	-4.07526
Smp_034430.1	0.421792	-2.01311	0.0542414	-1.57781	-3.58805	-0.683831	-4.06108	-4.99742	-3.70472	-4.06813	-2.87679	-2.50399
Smp_311490.1	0.0447214	-0.938865	-0.806291	-1.01005	-1.08666	-1.09762	-2.55583	-3.7128	-5.1623	-2.37302	-4.1771	-2.96197
Smp_125200.1	-1.79658	-0.001338	-0.500504	-1.11867	-5.38004	-5.26047	-0.66446	-1.2165	-2.91324	-2.00061	-2.93678	-2.89494
Smp_160170.1	-2.40555	-4.66683	-4.74368	-4.50481	-5.34198	-4.02656	-0.697196	-0.183317	-0.379652	-0.690966	-0.834249	-1.42474
Smp_315990.1	-0.914105	-1.03068	-0.396643	0.186905	-0.76702	-1.74244	-3.40042	-3.91724	0	-4.99415	-4.21154	-2.58546
Smp_200800.1	-0.176365	-0.0378153	-0.0872812	-0.393903	-1.8313	0	-2.39354	-2.37016	0	0	0	0
Smp_316020.2	-0.629275	0	-2.10501	0	-2.23516	0	-2.81185	-0.716723	-0.57998	-2.81536	0.664376	0
Smp_150700.1	-0.866208	-0.493191	-0.303322	-0.643421	-0.746609	-0.8564	-3.12564	-4.06157	-4.92371	-3.55101	0	-3.46067
Smp_037290.1	0.229878	-1.56357	-0.638065	-1.90995	-0.89341	-0.0917973	-3.60793	-4.54133	-4.40788	0	0	-2.52925
Smp_192020.1	0	0.797613	-1.25995	-1.98929	-0.841417	0.00597192	0	0	-2.73752	0	0	-2.86757
Smp_134980.1	-0.557939	-1.24519	-0.995897	-0.612666	-2.17572	-1.23054	-0.724049	-2.9089	-2.4474	-2.66075	-3.78829	-2.30649
Smp_143730.1	1.11276	0	0	0	0.281577	0	0	0	0	0	0	-0.183448
Smp_146800.1	0	-2.83273	0	0	0	0	-3.31663	0.499137	-0.483634	-0.524104	-3.26314	0.136017
Smp_340410.1	0	-2.44036	-3.7797	-2.40246	-2.58402	-2.49046	-1.04303	-0.564886	-0.873587	-0.429638	-0.852196	-1.02276
Smp_130630.3	-1.76688	-0.282397	-0.718296	-0.580619	-1.38411	-1.80219	-3.59252	-1.52813	-2.39084	-2.1877	-2.40749	-2.29029
Smp_164410.1	-0.817018	-2.73154	-1.25292	0.183842	-2.96546	-2.89621	-3.42368	-1.91582	-0.945602	-1.88602	-0.949277	-3.37313
Smp_247150.1	-0.750671	-0.11262	-3.43871	0.43393	-1.85726	0.018043	0	0	0	0	0	-4.14214
Smp_313210.1	-0.106222	-0.355081	-1.68208	-0.0208658	-2.02393	-0.608923	-4.19607	0	-3.0004	-6.13512	-6.01971	-2.40373
Smp_056200.1	-0.0801474	-0.832899	-0.845295	-0.674473	-2.13263	-1.57197	-2.39155	-2.80299	-2.46705	-3.11115	-2.04638	-2.41186
Smp_160410.1	-1.46284	-0.888539	-0.532069	-0.655199	-0.742012	-1.33216	-1.50193	-2.27282	-3.409	-2.76623	-4.737	-1.94463
Smp_085830.2	0	0	0	0	-0.291099	0	0	0	1.03088	0	0.567057	0
Smp_211100.1	0.304898	-0.658199	-1.08082	-0.516295	-2.55875	-1.95168	-3.11042	-2.24759	-2.1638	-4.49089	-4.65832	-2.00144
Smp_180260.1	-0.139156	-0.722206	-0.29814	0.149612	-1.58411	-1.2011	-5.21282	-5.14265	-6.60037	0	0	-3.55106
Smp_158840.1	-0.729234	-0.241091	-0.485756	-1.6585	-0.608406	-1.0697	-4.13287	-3.65076	-4.51814	-2.9197	-3.20813	-1.55194
Smp_334670.1	-0.257854	-0.717935	-0.758633	-0.450211	-1.44104	-0.25129	-4.17301	-3.51797	-3.56054	-4.76607	-6.56716	-2.98069
Smp_035700.1	0	0	0	0	0.771852	0	-1.1229	-1.1047	0	0	0.812144	0
Smp_051230.2	0.612644	-0.199754	-0.276538	0	0	0	-1.31454	-0.761414	0	0	0	-2.51644
Smp_126110.1	-1.32946	-1.59882	-0.335925	-0.434342	-0.0867096	-0.0693838	-4.08346	-6.33608	-3.88543	-5.41378	-5.21534	-4.32812
Smp_023930.1	-0.00718517	-0.639935	-0.833781	0.218348	-2.58719	-1.1022	-3.79454	-4.16333	-4.14586	-3.96245	-4.04252	-3.26608
Smp_241840.1	-1.47778	-0.465353	-1.65317	-0.822003	-1.41771	-1.15031	-2.89327	-1.37131	-1.88285	-1.09683	-2.71014	-2.22748
Smp_245660.1	-3.76937	-0.364935	-2.61688	-2.63334	-2.58557	-2.7023	-2.52145	-1.4659	-1.84043	-0.525303	0.186081	-1.85214
Smp_305130.1	-0.0521618	-1.11294	-1.18907	-0.456017	-0.769094	-0.747519	-3.12696	-3.51667	-5.38866	-3.78725	-4.07398	-1.80892
Smp_090070.1	-0.247205	-0.663975	-0.197914	-0.815075	-0.987529	-0.54621	-3.58338	-5.25	-5.70809	-4.32832	-4.71418	-3.24365
Smp_350160.1	-0.785211	-0.757172	-1.12197	-0.159252	-2.62053	-0.78687	-3.31659	-2.22938	-2.49106	-2.77758	-2.48502	-1.47236
Smp_162110.1	-0.450508	-0.464584	-0.566686	-0.276746	-1.51269	-2.00435	-3.31457	-3.62254	-2.11749	-2.70099	-2.23871	-3.03153
Smp_020400.1	0.871057	-1.62383	-0.358484	-0.90624	-3.4668	-1.17101	-2.54988	-5.18144	-5.05199	-6.25881	0	-2.17285
Smp_122790.1	-0.0400696	-0.613176	-0.811171	0.296454	-1.12408	-1.40347	-5.51438	-3.83599	0	-4.5482	-4.34722	-5.52842
Smp_247430.1	-2.12097	-1.08624	-0.599971	0.468057	-0.414499	-0.554727	0	-4.12961	-4.99991	-4.62199	-5.00889	-2.79886
Smp_015480.1	1.02223	-0.542996	-0.604994	-1.11863	-3.05151	-1.39802	-5.02177	-5.7575	-7.63293	-6.83667	-6.05179	-3.84618
Smp_213600.1	-2.4488	-1.334	-1.62646	0.680755	-1.47843	-0.261303	-4.41371	-2.62664	-2.70229	-2.7053	-2.32896	-3.23775
Smp_169340.1	0	0	-1.30544	1.03741	0.277759	0	-1.32837	0	-2.24413	0	-2.01535	0
Smp_350350.1	-0.283766	-1.92428	-1.77214	-1.74026	0.0288633	-0.852553	-2.70366	-2.28377	-2.71465	-2.08913	-1.45715	-2.56021
Smp_013950.1	-3.27	-0.406195	-0.135806	-2.10486	-1.62627	-2.23594	-3.50046	-1.75047	-3.04058	-2.50877	0.16885	-2.35595
Smp_336180.1	-1.84325	-0.696342	-0.876217	-0.783581	-0.0413785	-0.224533	-3.81309	-3.06119	-3.64009	-3.50901	-4.70655	-1.75234
Smp_327395.1	-2.69422	0.166092	-0.808253	-0.223525	-1.89599	-1.21507	-1.78017	-2.71474	-1.99431	-2.05303	0	-2.28585
Smp_173380.1	-1.31658	-0.87396	-1.37753	-1.87621	-4.05923	-2.01484	-2.18076	-1.38408	-1.56773	-1.039	-0.423068	-1.1152
Smp_060480.1	-0.378279	-1.10962	-1.40333	0.347074	-0.845093	0.101405	-4.64685	0	0	0	0	0
Smp_042160.1	-0.587162	-1.34787	0	-2.88848	-0.685424	0.645336	-1.54305	-3.55577	-2.23474	0	-2.47311	-1.46341
Smp_043150.1	-2.70902	-0.865514	-1.57777	-2.86924	-2.96004	-0.821618	0	-1.17775	-1.25605	-0.665972	0.195383	-4.05945
Smp_074900.1	-0.122633	-0.893059	-0.396941	-0.971038	-0.978441	-0.00461679	-3.57433	-4.82591	-4.3771	-4.58232	-5.12014	-3.36011
Smp_322160.1	-0.511203	-0.0771247	-0.184656	-0.602293	-1.23465	-0.769642	-3.55653	-3.48545	-3.58222	-4.56426	-5.17199	-4.11764
Smp_129750.1	0.88369	-0.774273	-0.5562	-0.767931	-1.38711	-1.51112	-4.67381	0	-4.46945	0	0	-3.59208
Smp_900050.1	-0.467968	-2.10839	-0.59799	-0.660265	-0.471267	-0.0764309	-4.05304	-2.98632	-3.85311	-2.84	-5.45059	-1.85896
Smp_179490.1	0.0245254	-0.688897	-1.067	-2.36722	-1.78205	-2.49265	-1.20393	-1.50203	-1.7342	-1.65205	-3.53744	-1.44667
Smp_326800.1	1.22965	-1.5461	-0.405837	-1.2925	0	-1.41513	0	-2.45539	-2.07912	0	0	0
Smp_003770.1	-2.44111	-1.24435	-1.30852	0.366504	-3.06605	0	0.424299	-1.52834	0	-2.59233	-1.82342	-3.48665
Smp_157510.1	-0.383121	-1.373	-0.110628	-1.16476	-0.278963	0.093521	0	0	0	0	-2.97142	-3.03584
Smp_006750.1	-4.39827	-1.9522	-2.02639	-1.13113	-3.42989	-2.91921	-1.09038	-0.772823	-1.47488	-0.968743	-0.836568	-0.0461671
Smp_066590.1	0.824611	-0.766345	-1.53739	-0.129164	-5.31525	-2.84048	-1.88228	-3.23795	-2.71682	-5.85893	-4.22138	-1.68189
Smp_305100.1	-0.74123	-0.710052	-0.82988	-0.309435	-1.49153	-1.31815	-2.30925	-2.07697	-2.45883	-2.26365	-1.8124	-2.02015
Smp_022470.1	-0.756884	-0.31118	-1.0771	-0.446663	-0.434961	-0.277775	-4.42697	-4.36124	-3.64135	-3.85173	-4.24056	-2.02592
Smp_129840.1	-1.50812	-0.533065	-0.716216	0.466496	-0.387815	-0.865937	-5.24512	-3.98088	-4.10482	0	-4.41618	-2.46172
Smp_344310.1	0.179017	-1.00954	-0.485642	-0.397277	-1.04755	-0.302744	-4.17353	-4.9766	-4.11456	-4.64054	-4.8558	-3.16447
Smp_305920.1	-1.17147	0	-2.62984	-2.36544	0.00718115	-0.107286	-0.998166	-3.27737	-1.51653	-1.33848	-1.15792	-2.22867
Smp_019190.1	0.182568	-0.360899	-1.8128	0.162031	-2.9052	-0.592393	-3.12833	-3.06758	-2.74481	-3.1665	-3.44889	-4.36629
Smp_040710.2	0	0.650041	0.72115	0	0	-0.159565	-1.87894	-1.42503	0	0	0	0
Smp_349330.1	-0.255396	-0.908513	-1.45422	-0.810048	-2.19542	-1.73542	-1.99573	-1.84363	-1.71023	-1.08281	-1.82106	-1.54185
Smp_157290.1	-0.0343021	-0.438043	-0.297793	-0.0567058	-1.5624	-0.648602	-4.11236	-6.04387	-3.59179	-6.121	0	-3.03466
Smp_246890.1	-3.08599	-2.97019	-4.0473	-2.65688	-4.2308	-4.72299	-2.12843	-0.0636323	-0.460372	-0.560081	-1.45447	0.322983
Smp_057620.1	-0.911666	-0.522864	-0.372432	0.188135	-1.28279	-0.165237	-4.27506	-4.94067	-5.40049	-4.28265	-5.40482	-2.82035
Smp_340330.1	-1.41877	-2.24539	-0.793972	0.688195	0	0	-1.87084	-2.14572	-0.482767	-0.73269	0	-2.33969
Smp_166500.1	-0.755719	-0.898181	-0.92527	0.867509	-2.20738	-0.220436	-5.47502	-6.40556	-6.27716	-4.48336	0	-2.81291
Smp_342900.1	0	-5.2002	-5.92893	-6.03722	-4.87468	0	1.08586	-1.37744	-1.30016	-0.945804	-0.354057	-1.02085
Smp_165440.1	-1.24501	-1.41618	-0.489399	0.249642	-0.61641	0.168026	-2.99516	-3.72154	0	-5.1519	-3.9568	-4.77422
Smp_201000.1	0	0	0	-4.50072	0	0	-2.41197	0.256536	0.0547096	0.122621	0	0.329062
Smp_160760.2	-1.23535	-2.83301	0.367851	0.625303	0	0.434632	-3.90038	0	0	0	0	0
Smp_332250.1	-0.510852	-0.193011	-0.873595	0.18272	-1.01391	-0.443634	-5.73789	-3.47313	-4.02738	-5.23064	-3.59742	-4.22154
Smp_324320.1	-0.116081	-0.823779	-0.649322	-0.380476	-0.713623	-1.14057	-3.20772	-3.38052	-3.08299	-3.13491	-2.32299	-2.09822
Smp_014650.1	0.454523	-0.214955	-0.244861	-1.04044	-0.757913	-1.06543	-4.56422	-4.81344	-4.94062	-6.18275	-6.24518	-4.0409
Smp_317180.1	0.0658342	-0.989813	-1.79482	0.496901	-1.25974	-0.0495376	-4.04936	0	-2.84009	0	0	0
Smp_164270.2	-0.585912	-0.180338	-0.515643	0.315318	-1.25922	-0.682372	-4.14461	-3.9722	-4.04895	-3.32916	0	-5.46849
Smp_157250.1	0	1.15767	0	0	0	-2.0455	-1.87692	-0.347883	-0.500685	-2.25489	0	-1.32648
Smp_342560.1	-0.223921	-0.327511	-0.262813	-0.0576259	0	-0.042968	-2.27718	-2.63636	0	0	0	-3.90554
Smp_052150.1	0	0	0.405976	0	1.25504	-1.0671	0	0	-1.16221	-2.17812	0	0
Smp_044800.1	-0.502362	-0.666993	-0.302219	-0.222682	-0.88754	-0.794893	-3.11088	-2.82959	-3.05676	-2.87039	-2.87384	-3.33452
Smp_306750.1	-0.799358	-0.092334	-0.358123	-0.269844	-0.854416	-1.10734	-3.96331	-2.59472	-3.47138	-2.90252	-2.7697	-2.88749
Smp_306200.1	0.0685332	-1.32214	-1.20544	-1.02651	-2.80301	-0.593618	-2.04114	-1.45721	-2.65053	-1.08427	-3.24335	-1.40204
Smp_196910.1	0	1.37075	-1.10783	-0.206845	0	0	0	0	-0.0182496	0	0	0
Smp_016380.1	0.804814	-1.37893	-0.125483	-3.1946	-0.30176	-0.522236	-4.11553	-4.06036	-3.90691	0	0	-4.03077
Smp_005180.1	0	2.00528	0	0	-0.1588	0	0	0	0	0	0	0
Smp_009430.1	-0.113768	-1.00909	-0.479136	-0.283769	-0.599095	0.0512872	-6.18568	-4.11491	-6.98887	-5.60858	-6.99419	-2.64984
Smp_316210.1	-0.527051	-0.245005	-0.751225	-0.16751	-1.59764	-1.25215	-3.04687	-1.98045	-2.21356	-2.73711	-2.54083	-2.01651
Smp_210250.2	0.205918	-0.759231	-0.446022	-0.193287	-0.584064	-0.42365	-5.21271	-4.87807	0	-4.6557	0	-3.89282
Smp_130630.1	0	0	0	0.6287	-1.31431	-0.657322	0	0	-0.439896	-1.15289	-0.503196	-1.06824
Smp_129160.1	0.318	-0.726021	-0.587149	-0.430769	-0.432554	-0.697586	-3.58972	-3.86653	-4.61543	-4.5974	-4.20516	-4.32077
Smp_115450.1	-0.0991204	-0.672182	-0.795704	-0.364548	-1.21281	-1.04525	-2.70057	-2.87277	-2.39618	-2.16871	-2.06459	-2.31977
Smp_150860.1	-1.77843	-0.0236026	-0.536815	0.784071	-1.63784	-1.34577	-4.14793	-3.60684	-3.0671	-3.76843	-2.65595	-3.38001
Smp_349340.1	-1.34165	0.502744	-0.0914776	-1.58372	-0.0123735	-0.554771	0	-2.80576	-5.29789	-5.52085	-5.45457	-5.36891
Smp_335660.2	-0.161665	-0.166451	-0.266682	-0.00123836	-0.888298	-0.794075	-3.88621	-3.81744	-4.42473	-4.21671	0	-4.54564
Smp_172640.1	0.013488	-0.278004	-0.422352	-0.041285	-0.401623	-1.36988	-4.39402	-3.74346	0	-3.40377	-5.20775	-3.72983
Smp_044950.1	0.0815305	-0.371068	-0.31822	-0.095079	-1.13382	-0.625827	-3.79672	-4.256	-4.49323	-4.69746	-7.30518	-2.96149
Smp_133120.1	2.3271	0	0	0	0	0	0	0	0	0	0	0
Smp_053120.1	-2.52512	0.903222	-0.940977	-1.35143	-2.55884	-1.72349	-2.30237	-0.544012	-3.40266	-1.08408	-3.44335	-4.44744
Smp_051090.1	0.182732	-2.46263	-0.202039	0.349272	-1.63173	-0.0508521	0	-4.81064	-5.71687	0	-4.69003	-2.459
Smp_332940.1	-1.48118	-0.522951	-0.333174	0.648499	-0.876077	-0.679975	-5.15519	-3.50594	0	-3.58047	-3.97028	-2.49029
Smp_040710.1	-1.11823	-0.888432	-0.00387017	-0.501629	-0.588526	0.29971	-4.81758	-6.33328	-3.88257	-5.41095	-6.2125	-1.80171
Smp_131390.1	-0.227633	0.102286	-0.0463935	0.0974031	-1.26687	-1.37707	-4.16553	-4.58049	-4.45381	-4.39587	-4.4597	-4.57433
Smp_349020.1	-1.8936	-1.68693	-3.33967	-0.500697	-0.0558732	-1.09121	-2.42517	-2.95628	-2.21551	-1.43939	-1.514	-0.0177471
Smp_337400.3	0.735158	-0.291615	0.263494	0	0	0	-0.706149	0	0	-1.45295	-2.35382	-2.18938
Smp_094420.1	-1.83754	-0.541311	-0.947743	0.0453954	-1.9379	-1.46581	-1.58967	-1.69475	-1.82102	-1.68268	-1.20625	-1.88719
Smp_161560.1	0.185864	-0.396897	-0.355289	-0.395532	-0.751045	-1.4164	-2.76294	-2.79257	-3.15032	-4.35606	-3.30922	-3.00793
Smp_340860.1	-0.202818	-0.354584	-0.320459	0.1397	-0.823647	-0.411892	-3.88833	-5.4404	-5.09468	-5.9351	-5.90453	-3.89286
Smp_300840.1	-0.112745	-1.14028	-0.57901	-0.27193	-0.372679	0.0057449	-2.61365	-3.9589	0	0	0	-2.14433
Smp_016990.1	-1.64793	1.71912	-2.04835	-2.68814	-2.70974	-4.21026	-2.22215	-0.687228	0	0	0	-4.01385
Smp_139500.1	-0.22439	-0.900939	-0.699949	-0.47754	-0.787266	-0.936519	-2.30749	-2.2503	-2.52673	-1.79119	-2.28993	-2.17292
Smp_130180.1	-0.581696	-1.18799	-1.11337	-0.517181	-1.46372	-1.3135	-1.91826	-1.05146	-1.33704	-1.68232	-2.27394	-1.13526
Smp_026160.1	-3.25155	-2.12228	-1.75776	-3.28174	-2.87952	-1.88586	-0.659456	-0.789691	-0.852657	-0.0852977	-0.0162377	-1.67285
Smp_136910.1	0.113968	-0.251941	-0.579357	-0.01423	-1.00909	-0.594716	-3.84189	-3.86919	-4.23099	-4.29662	-3.85527	-3.24679
Smp_176230.1	1.32524	-0.965567	-1.36719	-1.1165	-1.39429	-1.35349	-2.62958	-3.30217	-3.87351	-2.99361	0	-3.96504
Smp_319670.1	0.401752	-0.170545	0	0.100246	-0.328553	0	0	0	0	-0.94904	-0.820537	0
Smp_169470.1	-1.5023	-0.554419	-1.93966	-2.01101	-1.63481	-2.75982	-1.50982	-1.79006	-1.25504	-0.629682	0.366447	-2.51468
Smp_244000.1	-1.57285	-1.98495	-0.000539669	-0.722282	-1.21315	-0.999126	-2.70853	-1.04874	-1.44102	-1.63664	-0.444624	0
Smp_150220.1	-0.409131	-0.155725	-0.934056	0.402636	-0.869657	-0.39553	-6.29449	-6.19453	-6.0088	-3.08044	-3.29933	-3.01353
Smp_155790.1	-0.722565	-0.207434	-0.868611	0.438437	-1.31412	-0.966373	-2.9104	-3.08143	-2.59527	-3.49026	-2.66843	-2.06332
Smp_327290.1	-1.50863	-0.701365	0.396457	-0.0424479	-0.381528	-1.05196	-2.44701	0	0	-1.62631	-2.42961	0
Smp_319540.1	0.0983037	-0.979265	0.207198	0.090363	-0.702825	-1.25806	-3.43376	-4.14081	-4.49971	-5.02665	-4.24242	-3.24169
Smp_145600.1	0	0	0	-0.0634348	2.09206	0	0	0	0	0	0	0
Smp_135540.1	1.62459	0	0	0	-0.343242	-0.841865	-3.55981	-2.81404	-2.87516	-3.89072	-3.3714	-1.89674
Smp_143440.1	0	0.41498	0	0	0.495145	1.06356	-2.52566	0	-2.18947	0	0	0
Smp_315860.2	-0.0951221	-1.12055	-0.145055	-0.584481	-0.367601	-0.0205219	-3.00703	-3.52065	-3.93607	-3.89918	-5.07792	-2.87196
Smp_346280.1	-0.887121	-0.0851278	0.804615	-3.69042	-1.35966	-3.04478	-1.26338	-2.23765	-1.50358	-3.11761	-3.60755	-2.01547
Smp_322350.2	-0.743434	0.370006	-0.973359	1.02379	0	-0.300102	0	0	0	0	0	0
Smp_022330.1	-0.118879	-0.598361	-0.737487	-0.431485	0.14489	-0.639968	-3.84317	-3.77562	-3.05888	-4.26723	-3.06994	-2.76499
Smp_344480.2	-0.757516	-0.303917	0.00327696	-0.0281221	-0.65947	-0.00221479	-5.47856	-5.06193	-4.21762	-5.72326	-3.77675	-4.47355
Smp_326620.1	-0.355341	-0.826282	-0.4681	-0.956527	-0.914554	-0.839862	-2.37052	-1.76303	-2.36317	-1.84206	-1.2148	-2.33094
Smp_033040.1	-1.07581	-0.636185	-0.141771	0.461196	-0.26655	-0.757538	-3.07776	-3.16049	-4.20166	-4.08615	-5.20967	-3.51507
Smp_143160.1	-0.459312	-2.08623	-1.02191	-1.9146	-0.339692	-0.395061	-2.54868	-1.74759	-0.761847	-1.68453	-2.14153	-1.24631
Smp_332910.2	-0.406922	-0.472627	-0.745553	0.0586074	-0.898813	-1.33272	-3.64969	-2.25728	-2.25091	-2.39459	-1.87346	-1.80752
Smp_026030.1	0.370848	-0.73786	-0.556209	-0.755931	-0.787418	-0.669963	-1.95768	-3.05688	-3.47122	-3.22856	-2.61415	-2.40725
Smp_057230.1	0.400843	-1.08821	-0.0127446	-0.237321	-0.873825	-0.315824	-4.16841	-4.32031	-4.19366	-5.39873	-5.19951	-3.19869
Smp_148670.1	0.297575	-0.287695	-0.0386671	-0.0874406	-0.869546	-1.55403	-3.53319	-3.46231	-3.71488	-4.0715	-4.04195	-3.34987
Smp_023250.1	-0.17288	-1.21382	0.0911162	0.0942874	-0.541992	-0.371747	-4.2603	-3.61049	-5.05899	-5.27035	-3.48982	-2.8588
Smp_012750.1	0	0.148653	-0.513039	0	0	-0.627545	-0.811667	-1.30806	-0.676429	0	0.0278292	-1.92009
Smp_174230.1	0.3118	-0.62847	0.0676277	-1.19251	-0.244082	-0.22978	-3.76123	-4.86073	-4.41202	-5.35414	-5.15498	-3.85448
Smp_341700.1	-0.806173	-1.92625	-1.23659	-1.55408	-1.85026	-1.84021	-1.18018	-0.278599	-0.471493	-0.958583	-1.29321	-1.79909
Smp_179200.1	-1.22696	-0.300509	0.233568	-1.02704	0.42268	-0.350537	-4.1252	-5.48584	-4.87692	-4.79987	-4.87959	-2.76001
Smp_172340.1	-0.256077	-1.15806	-0.150998	0.837183	-0.453846	-0.956527	-5.5353	0	-3.80834	0	-3.87072	0
Smp_212850.1	-0.231669	0	0.380857	0	0	1.69645	0	0	0	0	0	0
Smp_213290.1	-0.25763	-0.355378	0.0906245	-0.090617	-0.695634	-0.280263	-3.85463	-5.1994	-4.33541	-6.86262	-6.66361	-2.52995
Smp_177060.2	-1.76539	0.0241707	-0.0637303	-0.715922	-0.687191	-1.17366	-1.88934	-1.51875	-1.50565	-1.5972	-4.55497	-3.01131
Smp_139080.1	-0.814298	-1.19406	-1.67632	0.163566	-0.851501	-0.163827	-1.93358	-1.88076	-1.40122	-1.94818	-1.76045	-3.84753
Smp_348850.1	0	0	0.952161	0.676776	0	0.718765	-1.96725	0	0	0	0	0
Smp_148940.1	0.653219	-1.48247	-1.87518	-1.62641	-1.46852	0.852907	-1.53552	0	0	-3.54753	0	-1.6458
Smp_196620.1	0.942385	-0.623879	-0.709427	-1.61264	-1.49845	0.55239	0	0	-3.36953	-4.68197	0	0
Smp_328410.1	-0.413102	-0.527622	-1.11009	-0.1988	-2.23436	-1.40478	-2.98624	-1.33324	-0.715078	-1.08617	-2.79038	-1.49307
Smp_324240.1	-1.15578	-0.668558	-0.389306	0.756267	0.0758037	-1.09178	-2.97621	-3.90983	-4.36097	-5.57065	-5.3741	-2.89743
Smp_340740.1	1.28894	-0.57566	-0.594256	-1.8832	-1.15467	-1.06001	-2.7704	-2.87242	-4.74128	-4.94924	0	-2.69241
Smp_003440.1	-1.29319	0.121566	-0.16358	-1.48617	-0.335049	0.646412	-3.4351	0	-3.21824	-3.45266	0	-3.34479
Smp_131620.1	0	0.486057	0	-1.66494	-1.00555	-0.897465	0	-1.63032	0	-0.666095	0	0.843282
Smp_128390.1	0	0	0	0	0	0	0	-0.933455	-1.53209	-0.997339	1.9863	-2.47646
Smp_072670.1	-4.17629	-0.527837	-4.60711	1.52586	-2.70353	-0.485034	-1.57077	-3.29686	-1.64579	-2.09264	0	-6.75524
Smp_160710.1	0	0	2.47428	0	0	0	0	0	0	0	0	0
Smp_213190.2	-0.31775	-0.426383	-0.241199	-0.0286665	-0.779469	0.27133	-3.9494	-4.30569	-4.56231	-3.76362	-4.88628	-2.9153
Smp_247160.2	1.26243	-0.871202	0	0.727497	0	-2.57641	-1.91621	0	-1.75508	0	-3.96806	-2.59319
Smp_343490.1	0	-0.704752	-0.766082	0	-1.27064	0	-2.18804	-0.517476	-0.390818	-0.329015	0.304575	-2.10073
Smp_900070.1	0.124864	-0.40806	-0.0305485	-0.124072	-0.942645	-0.424492	-3.06505	-3.25822	-3.86746	-3.85083	-4.45939	-2.48559
Smp_062830.1	0.689471	-0.812123	-0.266023	-0.110445	-1.46625	-1.50813	-2.74419	-2.6203	-2.1775	-4.04749	-3.29291	-2.02032
Smp_245090.1	0.210891	0.0095292	-0.362139	-0.151154	-1.12918	-1.76929	-2.2809	-3.56003	-2.10454	-2.63606	-2.49733	-2.74021
Smp_345090.1	0	-1.27467	-1.57519	0	-1.47347	-1.36135	0.53629	-0.582551	-1.80744	-0.48964	-0.923304	-1.07942
Smp_136870.1	-1.15571	-0.28086	-0.86149	0.776913	0	-0.464385	-2.20452	-2.13349	-1.95367	-3.6714	-3.46291	-1.01826
Smp_169440.1	-0.381983	-0.293375	-0.122893	-0.766787	0.390901	0.00475881	-3.48453	-4.42538	0	-4.49671	0	-4.40189
Smp_175310.1	-1.73564	0.355797	-0.863323	0.664145	-0.861647	0.351132	0	-4.61288	0	0	0	-4.24231
Smp_006690.1	-1.15083	-0.731487	-1.58444	1.09742	-1.66696	0.302011	-2.86693	-2.96863	-3.25308	-5.04563	-4.26293	-3.15168
Smp_070680-0	0	1.16335	0	1.20755	0	-0.404619	0	-1.57553	0	0	0	0
Smp_122910.1	-0.33207	0.734623	-2.22123	1.03657	0	-2.38885	0	0	0	-2.95401	0	-0.73298
Smp_213980.1	0	0.570158	0	-2.16965	0	-0.237923	-3.59672	-0.34743	-0.825681	-2.12939	-1.23906	0.0241835
Smp_153250.1	-0.913265	-0.577842	0.0412822	-1.52054	-4.53096	-3.43389	-0.197439	-0.693563	-0.895416	-1.43045	-1.82088	-1.92438
Smp_052290.1	0.341143	-1.38861	-0.676224	-0.729899	-0.325458	-0.18018	-2.39673	-2.49698	-2.90949	-3.40498	-1.73236	-2.24167
Smp_092950.1	0	0	0	0	0	0	-0.982326	-0.826716	-0.779239	0.457409	1.04877	-0.808382
Smp_130950.1	-0.0822108	-0.160619	0.271355	0.00425256	0	-0.592367	0	0	-0.882175	0	0	-1.2472
Smp_142270.1	-0.720103	-0.114073	-0.0256161	-0.301525	-0.793944	-0.719184	-2.57214	-1.69346	-2.46872	-2.72178	-3.57264	-1.85208
Smp_333230.1	-0.177741	-0.442587	0.332411	-0.17734	0.204762	-0.805328	-5.07543	0	-3.28832	0	0	-3.99525
Smp_212080.1	0.495136	-0.617782	-0.534713	-0.271655	-0.574038	0.0276679	-4.19842	-4.43113	-3.80987	-5.13863	-4.22785	-2.58425
Smp_336620.1	0.656839	-0.389362	-1.17225	-0.0718427	-1.8596	-1.25555	-1.97342	-2.31002	-2.27824	-2.80383	-2.7161	-1.69814
Smp_174870.1	0.278267	-0.775836	0.14908	-0.831586	0.00119982	-0.0823773	-3.30422	-5.82149	-4.10502	-5.89815	-4.70076	-4.22615
Smp_246530.1	0.0741547	0.144733	-0.628678	0.0562839	-0.69218	-0.366943	-3.54236	-3.59716	-4.3454	-3.81324	-3.76588	-3.35037
Smp_311870.4	0.202908	-0.3711	-0.370913	0.0761582	-0.629244	-0.422679	-4.29999	-4.64602	-3.10176	-3.98654	-4.11022	-2.13512
Smp_330860.1	0.00669729	-1.18068	0.337158	-1.9927	0.384449	0.380338	0	-3.86777	0	-3.93507	0	0
Smp_059210.1	-0.31859	-0.419538	0.220419	0.0271257	-0.381354	-0.371706	-4.57908	-3.60084	-4.57519	-3.77932	-7.38685	-2.3736
Smp_149770.1	0	-1.28072	0.233718	0.526974	0	-0.192447	0	0	0	0	0.637103	-1.89048
Smp_150650.1	0.269894	0	-0.186694	1.57804	0	-0.598136	0	0	0	0	0	0
Smp_349760.1	0.54702	-0.300624	-0.304065	-0.545717	-0.417748	-0.874291	-4.34655	-1.69625	-3.56061	-4.35641	-3.57558	-3.2672
Smp_134530.1	-1.71765	-4.88551	-2.15264	-2.13234	-3.14133	-4.04599	-0.607929	-0.219406	-0.159968	-0.331917	0.00562563	-0.774365
Smp_017860.1	-1.56931	-1.35288	-0.308805	-1.43957	0.669927	-0.630213	-4.66749	-2.28481	-1.87816	-1.67908	0	-0.337833
Smp_029990.1	0.983902	-0.642374	-0.71882	-0.511022	-1.51843	-0.808344	-2.79629	-3.64351	-3.51657	-3.0844	-3.52272	-1.31518
Smp_318680.1	-0.074157	-0.935909	-0.946833	-0.382015	-0.986871	-0.677167	-1.31255	-1.723	-2.50175	-1.9051	-2.50598	-0.756068
Smp_145510.1	-0.181442	-0.513904	-0.612971	-0.823866	-0.653804	0.156199	-1.9044	-3.39458	-1.93219	-2.21064	-3.37804	-1.62213
Smp_345430.1	-3.74972	-0.833506	0.209876	-1.13471	-2.62798	-1.7685	-2.95114	-0.849407	-0.753118	-0.864355	-0.0505771	-1.63287
Smp_030930.1	0.247144	-0.433142	-0.545811	0.211364	-1.34245	-1.08362	-1.37256	-2.55706	-2.43295	-2.90955	-3.06538	-2.41472
Smp_013840.1	1.60139	-0.512246	0	0.746445	0	0	0	-1.25053	0	0	0	0
Smp_319060.1	-1.16073	-0.0590575	0.0682553	0.562067	-0.954308	0.139535	-4.17282	-6.14479	-4.62922	-5.76501	-5.854	-2.78381
Smp_326650.1	-0.331206	-0.109574	-0.739885	0.175657	-1.90895	-1.13544	-2.20264	-2.20107	-1.55635	-2.09448	-1.79348	-1.38018
Smp_181180.2	-0.751424	0.0859685	0.0450809	-0.190426	-0.210064	-0.471375	-2.09565	-2.97629	-4.1715	-3.63964	-6.76243	-2.29202
Smp_145460.1	0.0264205	0.0158972	-0.198417	0.133607	-0.215298	-0.405411	-4.0085	-3.67444	-4.81174	-5.01625	0	-4.25407
Smp_098560.1	0.237514	0.0475049	0.167456	0.074315	-0.634823	-0.89849	-3.4528	-4.38338	-5.25484	-4.46113	-3.67767	-5.3756
Smp_346500.1	0.566546	0.103617	0.448641	0.0373302	-0.956569	-1.40711	-6.54584	-6.47611	-6.34802	-6.55409	0	-6.46868
Smp_011960.1	0.382066	-0.720857	-0.278473	-0.220308	-0.768526	-0.334316	-2.52896	-2.93701	-3.10661	-2.43138	-3.81618	-1.99117
Smp_176000.1	0.700545	-0.801579	-0.83553	-0.55163	-0.984106	-0.874463	0.020355	0	-1.3141	0	0	0
Smp_333180.1	-3.95333	-4.31801	-4.3909	0	0	0	-4.04418	-0.457062	-0.754429	-0.196733	1.67916	-1.70765
Smp_004160.1	-0.902295	-0.326719	0.150165	0.801739	-1.03349	0.108134	-4.76129	-6.68929	-6.56525	-5.18369	0	-3.46307
Smp_246340.1	-0.120588	-0.109679	-0.0767884	0.451415	-1.76629	-0.426118	-2.7546	-2.56514	-4.49561	-3.67828	-3.58951	-2.28078
Smp_208080.1	0.558021	-0.770215	-0.24256	-0.66376	-1.1204	-1.19335	-1.33012	-2.10859	-1.90988	-2.38932	-2.08657	-2.33545
Smp_126460.1	0.650956	0.284611	0	1.26763	0	0	0	0	0	0	0	-0.39341
Smp_306140.2	-0.561829	-0.108445	-1.4458	0.989918	-1.37504	0.134766	0	0	-1.89095	-3.78613	0	-2.28385
Smp_266960.1	-0.33527	-0.263352	0.0648263	0.234254	-0.304703	0.292466	0	-4.87049	0	-5.94724	0	-3.53845
Smp_145420.1	-0.580845	-1.27214	-0.804431	-1.43061	-0.942914	-2.75135	-2.41365	-0.360734	-0.583627	-1.32272	-0.310613	-1.01753
Smp_336170.1	-0.273763	-0.540743	-0.0170506	0.0391342	-0.485743	-0.391658	-2.60412	-3.06561	-2.64691	-2.31304	-3.11477	-1.90523
Smp_034530.1	0.179585	-0.471943	-0.594781	0.262889	-0.729667	-0.54515	-2.33877	-2.61812	-3.1402	-2.83285	-3.63489	-1.54492
Smp_157220.1	0.0757202	0.515312	0.00961376	-0.315908	-0.494245	-0.114209	0	-4.88987	0	-4.96673	0	-4.29492
Smp_063640.1	-3.1493	0	-3.07722	-4.87955	-2.21948	-4.25534	0	-5.74755	2.37306	-4.23909	-2.16739	-4.73673
Smp_347550.1	0	0	0	0	0	0	1.79702	0.0574517	-1.79683	-0.0394468	-1.8315	0
Smp_343250.1	-0.830768	-0.98973	-2.09372	-2.19614	-2.1608	-3.71371	-0.607274	-0.92635	-1.14212	-0.320124	-0.428399	0.0856898
Smp_019840.2	-0.492359	-0.609489	-0.509239	0.584469	-1.63771	-0.744557	-3.0438	-1.49439	-2.01	-1.90498	-1.85276	-1.68694
Smp_169520.1	-0.958379	-1.36375	0.161799	-0.570272	-0.269493	-1.4819	-1.12009	-1.49635	-0.576325	-1.13986	0	-2.02669
Smp_077720.1	0.287159	0.198257	-0.302468	-1.02064	-0.256299	0.2085	-3.26923	-4.00822	-4.29291	-3.76339	-5.88752	-3.19147
Smp_199040.1	-0.852339	0.115894	-0.791183	0.415373	-2.29463	-1.08058	0	-1.31876	-2.36647	-0.956278	-1.82131	-1.09705
Smp_078920.1	-0.304713	-1.31597	-0.674761	0.291472	0.526811	0.174197	-3.03721	-5.77699	-4.06029	-5.85358	-5.65632	-2.18143
Smp_139430.2	-1.60502	-1.96505	-0.952252	-0.989962	-1.05128	-1.66661	-1.68705	-1.45019	-0.35799	-1.44839	0.477863	-1.08499
Smp_194380.1	-0.324052	-0.948823	-0.845686	-0.481471	-1.57258	-1.0651	-0.883138	-0.940969	-1.03748	-1.52921	-1.65325	-1.08044
Smp_033540.1	0	0	0	0	0	0	0	-0.462167	-0.286046	-1.74559	1.93735	-1.22059
Smp_164400.1	0.645241	-0.553142	-0.270325	0.204404	-0.948647	-0.885598	-2.7401	-2.74699	-3.42391	-3.25942	-3.05876	-2.1933
Smp_320210.1	0.904631	-0.74022	-1.13761	-1.41108	0.13968	-0.739938	-2.51926	-3.22842	-0.776281	-2.65349	-4.33009	-4.44156
Smp_308755.1	0.257749	-0.64948	-0.274144	0.23546	-0.190507	-0.940811	-1.66698	-2.77478	-4.63354	-2.84797	-4.65421	-2.1709
Smp_211040.1	-0.281285	-0.194037	0.276526	-0.473424	-0.5792	-1.4794	-4.38639	-2.74328	-4.18005	-1.22903	-0.400389	-4.30327
Smp_174320.1	-0.558259	0.0675602	0.661275	-0.527978	-0.763692	0.584805	0	0	0	0	0	-4.16817
Smp_065420.1	-0.398787	-0.154408	-0.0457948	-0.361644	-0.228214	0.221974	-3.52581	-2.6791	-3.55004	-3.75666	-2.97338	-2.34892
Smp_349740.1	0	0.794056	0.714675	0.936217	0	-0.949937	0	0	0	-1.52668	0	0
Smp_169980.1	-0.572941	0.0677709	-0.270222	-0.0771963	-0.835273	-0.456593	-1.82349	-2.58609	-3.03916	-1.74509	-2.31338	-1.74528
Smp_342090.1	-0.000148605	-0.568469	-1.12311	-0.384851	-0.813915	-1.93486	-2.52826	-2.05808	-1.5912	-1.80502	0.384338	-3.02845
Smp_011230.1	-2.49911	1.26356	-0.492466	-1.78102	-3.43635	-2.75663	-3.05708	-0.500383	-2.08733	-1.10096	-0.419982	-3.24764
Smp_138690.4	-0.397119	-0.285734	-0.329832	0.642678	-0.35951	-0.0885293	-3.74501	-3.20435	-3.0009	-4.86817	-3.79406	-2.72533
Smp_158130.1	0.0378095	0.0549651	0.0489741	0.366263	-0.592373	-0.392542	-3.30854	-3.78472	-4.77497	-3.97915	-5.36438	-3.15834
Smp_171150.1	-1.05853	-2.10374	-1.38134	-1.8459	-1.31226	-1.31887	-0.469196	-0.0801687	-0.752216	-0.688332	-0.508303	-1.11978
Smp_192570.1	-0.234919	-0.554551	-0.204421	-0.464678	0.350917	-0.0901209	-2.82216	-2.18609	-3.39302	-3.07727	-3.72377	-1.97272
Smp_125650.1	-0.491928	-2.45204	-0.936017	-2.26895	-0.697659	-2.59669	-0.18761	-1.1316	-0.809699	0.046938	-0.68925	-1.78139
Smp_139410.1	0.170738	0.0143424	-0.728782	-0.157921	-2.56969	-0.176223	-1.91661	-3.11914	-3.3804	-1.4397	-1.32392	-1.61825
Smp_094330.1	-0.167969	-0.729966	-0.757011	-0.831325	-0.590678	0.326551	-2.98367	-1.40322	-1.03501	-1.77623	-2.65292	-1.95093
Smp_171040.1	-0.529533	-0.677142	-0.45671	0.239682	-0.869812	0.160876	-3.05039	-2.08971	-1.48855	-1.95987	-2.3475	-1.97225
Smp_017650.1	-2.3616	0	-2.81548	0	2.50438	-2.88105	-3.50005	0	0	0	0	-3.41027
Smp_315830.2	0.0479822	-0.380927	-0.27674	0.321683	-1.5182	-0.437334	-2.31951	-2.21809	-2.45896	-2.327	-2.6676	-1.27386
Smp_113740.1	-0.514823	-0.351908	0.142922	-0.060787	-0.406013	0.323068	-2.20951	-4.04792	-3.11042	-2.54012	-4.34221	-2.45375
Smp_130520.1	-0.444749	-0.43195	0.0927595	-2.22542	-1.66116	-2.55218	0.13509	-0.146677	-0.644183	-3.20616	-3.02771	-2.09696
Smp_327870.1	-3.37277	0.163169	-1.22924	-1.97997	-0.291807	1.01397	-2.15362	-0.416504	0	-1.31785	-3.29599	-2.80792
Smp_062510.1	0.703383	-0.470385	0.147462	-0.416467	-0.987715	-0.832976	-4.38443	-2.72898	-4.45031	-1.33347	-1.77812	-2.64481
Smp_147420.1	0.253273	-0.181627	-1.95709	0.31971	-0.518984	-0.974166	-2.62559	-1.06307	-2.3855	-2.59008	-2.13181	-1.47805
Smp_149410.1	0.0397308	-0.33464	-1.25182	0.137134	0.641599	0.256817	0	0	0	0	0	-1.8335
Smp_312440.1	-3.38003	-4.74144	-3.81557	-2.5723	0	-4.90094	-0.377203	-0.398733	-0.456785	0.16955	1.09698	-1.13771
Smp_179940.1	-0.951951	-0.425354	-1.61302	-0.781596	-1.20751	-0.95788	-1.04627	-0.703924	-2.06538	-0.694728	-0.0269398	-1.60273
Smp_245250.1	0.814171	-0.344885	-0.34032	-0.221435	-1.4101	-1.05282	-1.94605	-2.5403	-1.53609	-2.74314	-1.83459	-2.65698
Smp_009320.1	-0.729488	0.281736	-0.0125045	-0.141518	0.0938225	-0.160289	-2.58116	-3.15125	-2.66769	-2.79007	-4.63054	-3.09013
Smp_204860.1	0.162574	0.148693	0.130597	0.224434	-0.506515	-0.257797	-3.52658	-3.67442	-4.20737	-4.35184	-5.11369	-3.4404
Smp_149720.1	-0.486487	-0.708283	-0.941548	-0.105785	-0.477129	-0.608228	-1.3409	-2.05872	-2.00528	-1.4585	-0.584574	-1.43844
Smp_097280.1	0.211974	0.0180601	-0.182138	-1.22308	-0.682031	-0.793232	-1.35638	-0.793232	-1.68729	-2.04764	0	-2.07179
Smp_104500.3	1.06949	0	0.611569	1.03203	0	-1.21858	0	-4.44194	0	0	0	-1.75057
Smp_310260.1	0.0304293	-0.0756416	-0.14066	0.123452	-0.0854431	-0.552478	-2.49577	-2.59947	-2.57059	-3.24034	-3.3454	-2.69091
Smp_244890.1	0.671027	-0.979462	-0.535585	1.33054	-2.97271	-0.556317	-2.93318	-4.45869	0	-2.94525	-4.33818	0
Smp_040720.1	0.762117	-0.415984	0.204849	-0.054662	-0.604376	-0.38332	-2.36123	-3.87996	-4.33087	-3.21876	-5.3442	-4.45229
Smp_304910.1	-0.198365	-0.98961	-0.993586	-0.338221	-0.142654	0.332939	-1.07777	-2.05686	-1.92625	-1.71883	-2.67309	-2.2537
Smp_194570.1	0.495703	-0.80826	-0.616676	-1.30527	0.791231	0.382253	-3.23319	-3.77942	-3.99011	-5.11563	0	-2.81428
Smp_028850.1	0	0	1.32859	0	0	1.26171	0	0	0	0.66592	0	0
Smp_097020.1	0.796274	-0.193362	-0.457871	-0.322072	-0.70921	-1.21808	-1.82636	-3.28729	-2.86956	-2.53507	-1.52909	-1.80584
Smp_309670.1	-0.22086	0.335215	-0.714887	-1.43706	-0.874664	-0.178071	-2.43507	-2.41091	-2.20043	-2.45908	0.0250217	-2.33635
Smp_076860.1	-1.75493	-0.448749	0.47533	1.00692	-0.867647	0.138825	-3.83078	-4.34643	-3.8958	-5.42408	-6.22561	-2.16857
Smp_052500.1	0.750014	0.481159	0	0.922298	0.115269	-1.5023	0	0	0	0	-3.00869	0
Smp_319030.1	-0.293785	-1.24552	-0.261791	0.722007	0.0284659	0.0900214	-3.7704	-2.90252	-3.26443	-3.302	-5.21523	-1.77692
Smp_340890.1	0.00109747	-0.0512796	0.233352	0.35223	-0.582484	-0.0148508	-3.60438	-3.83896	-4.51118	-4.40902	-4.27884	-2.55872
Smp_165750.1	-0.931244	0.255703	0.104304	0.373889	-0.611006	-0.130748	-4.7691	-2.31992	-3.08669	-2.39847	-3.57765	-1.88523
Smp_343340.1	0.266483	0.0923346	-0.189147	0.619836	-1.07638	0.0701585	-3.722	-3.85171	-4.72757	-4.16551	-4.88287	-3.58473
Smp_077820.1	0.238138	0.183803	-0.0272265	0.0720536	-0.481858	-0.00894642	-3.74468	-3.57785	-3.97871	-5.0972	-3.79328	-2.41848
Smp_171780.1	-0.869341	1.42289	-1.64668	-1.39052	-1.67778	-3.27637	-0.968111	-3.64398	-0.612854	-0.993077	-1.61038	-2.54336
Smp_125760.1	0.338081	-0.0282633	1.23814	-0.482164	-0.560185	-1.26987	-4.8439	-4.78174	-4.64054	-4.85496	-4.66113	0
Smp_133380.1	0.481532	-0.31793	-0.0187567	0.344435	-1.08847	-0.367546	-3.06553	-2.76286	-2.69215	-3.34878	-2.81198	-2.08664
Smp_150540.1	0.20798	-1.71157	-0.326561	-0.983509	-0.197517	-0.143641	-1.00112	-1.90806	-0.972526	-1.90941	-2.17516	-1.73233
Smp_035250.1	-0.0913208	-0.178195	0.126073	0.27588	-0.418932	0.158121	-3.20748	0	-2.64994	-4.19609	-3.75959	-2.11144
Smp_200130.1	1.04697	-0.451561	0.356945	-1.26061	-1.27668	-1.58777	-3.77885	-0.920907	0	0	0	-0.369658
Smp_135380.1	-0.188291	1.00052	-1.06125	-0.797117	0.642723	-0.123962	0	0	-3.1176	0	0	-3.2447
Smp_127680.1	0.845119	0.235941	0.447142	-0.894654	-0.318925	-0.675805	-3.90222	-3.83617	-5.28675	0	-3.30045	-3.82325
Smp_317540.1	-1.18801	-2.23218	0	-2.9653	0.625273	1.40626	-0.217939	0	0	0	-3.39812	-0.456752
Smp_333010.1	-0.339933	-0.44604	-0.772003	-0.0124565	0	-0.495197	-1.31081	-0.864034	-0.897431	-0.92771	0	-0.264126
Smp_143070.1	0.832864	0.186119	-0.0899259	0.573412	-0.73942	-0.484849	0	0	0	0	0	0
Smp_003620.1	-0.511014	-0.280801	-0.205528	-0.0314462	-1.38867	-0.759439	-1.77569	-1.21457	-1.11312	-1.31785	-1.45286	-1.41911
Smp_078910.1	0.236289	-1.27423	-0.858481	-3.41527	-1.84323	0.163781	0.31408	-1.95027	-1.80107	-1.17264	-1.82979	-0.92441
Smp_340910.1	0.660147	-0.381177	-0.331176	0.0256228	0.382796	-0.196657	-5.14555	0	-3.36202	-2.98429	-5.95626	-3.746
Smp_164820.1	0.084984	-0.0619702	-0.940418	-0.232725	1.05096	0.0672147	-4.59971	0	-4.3949	0	0	-3.51766
Smp_074140.1	-0.741944	-0.284628	-0.437924	0.972483	-0.5671	-0.58219	-1.42427	-4.11636	-4.74902	0	0	-0.395039
Smp_347270.1	-0.0721445	-0.179743	-0.977273	0.451907	-1.8382	-0.558704	-1.45415	-1.2312	-1.88569	-3.27312	-3.84251	-0.328524
Smp_135170.1	-0.128896	-0.633475	-0.609493	-1.1055	-0.654202	-1.90386	-1.20656	-0.419716	-1.20734	-0.777074	-2.38644	-0.439287
Smp_302300.1	0.145145	0.0682319	-0.177849	0.093694	-0.863929	-0.449326	-2.02965	-2.0715	-1.97098	-2.2235	-2.71149	-2.0912
Smp_304660.1	0.0186584	-0.416606	-0.326149	0.395199	-1.16842	-0.593903	-1.5993	-1.85498	-1.83809	-2.26374	-1.79428	-1.45481
Smp_310150.1	-0.177211	-0.319903	-0.409263	0.358076	-2.07158	-0.111549	-1.84398	-1.02463	-1.66794	-3.23735	-1.91667	-1.27968
Smp_082030.1	-0.187807	-0.0829838	-0.297248	0.950738	-0.673092	-0.0799095	-3.08957	-3.1011	-4.25534	-3.94535	-3.26041	-2.65953
Smp_202350.1	1.72827	0	0.103463	0	-0.0383633	0	0	0	0	0	0	0.483506
Smp_045230.1	0.104351	-0.382907	-0.136442	-1.31037	-0.940066	-1.02256	-0.817651	-1.12772	-1.38083	-1.11175	-2.00699	-1.07115
Smp_327040.1	0.363576	0.317121	-0.257281	-0.349563	0.0954343	0.0835279	-3.76205	-3.37289	-4.56252	-4.77122	-3.25218	-2.87637
Smp_033760.1	0.52906	-0.102526	-0.233557	0.246483	-0.284245	0.092447	-3.67907	-4.0552	-5.38944	-4.00861	-4.80886	-2.22438
Smp_169930.2	0.292493	-0.351844	0.147378	0.533459	-0.719381	0.156743	-3.78795	-3.8969	-4.50921	-3.97603	-4.22354	-2.37312
Smp_344750.1	-1.1333	-1.0968	-1.42194	-0.675871	-1.33871	-1.51283	-1.00546	-0.87001	-0.579169	-0.409982	0.126218	-0.804887
Smp_079310.1	-1.34669	-0.396048	-0.203361	0.548625	-0.381299	0.303127	-1.86515	-2.39131	-1.43689	-2.87746	-3.27081	-2.04539
Smp_072660.1	0	0	0	0	0	0	0.563157	0.037669	-1.03311	-0.19223	0.993262	-0.0728317
Smp_322860.1	-0.650411	-0.197731	0.380178	0.366206	-0.0640395	0.309446	-3.89671	-3.87968	-4.34356	-4.7844	-4.18655	-2.06699
Smp_025360.2	-0.752656	0.776426	-1.26656	-0.985033	0.163988	-1.30893	0.00289547	0	0	-2.02359	-1.8736	-0.895586
Smp_322270.1	-0.627048	0.297505	-0.3303	1.21118	-1.28372	0.322202	-3.82984	-5.75961	-6.6325	-6.83782	0	-3.9457
Smp_337820.1	-1.01358	-1.15289	-1.4445	-0.0645433	-0.630099	-1.14487	-0.402401	-0.768182	-0.607883	-0.940027	-0.640029	-1.64811
Smp_127680.2	0.554477	-0.246144	-1.01725	-1.38294	-1.259	-0.976588	-1.35478	-3.26996	-0.189333	-0.582886	-1.71004	-1.3357
Smp_079270.1	0.494093	0.397537	-0.321277	0.531812	-1.86637	-0.654317	-2.74957	-2.41169	-2.8805	-3.46283	-3.94271	-1.48029
Smp_348050.1	1.04806	-0.155757	-0.38132	-2.68891	-2.82995	-0.452213	-0.752089	-1.8074	-2.93697	-0.62853	0	-1.1196
Smp_313110.1	0	0	2.23746	0	0	1.13285	0	0	0	0	0	0
Smp_317990.2	2.22649	1.15629	0	0	0	0	0	0	0	0	0	0
Smp_079380.1	0.609258	-0.484249	0.630067	0.34874	-0.504694	-0.41085	-2.78806	-4.41898	-3.9687	-4.49681	-6.29823	-3.41135
Smp_345410.1	-1.47489	-0.593609	-1.08012	0.154317	-1.12401	-1.3821	-1.34355	-1.84785	-2.14457	-0.203881	0.460835	-1.52168
Smp_166370.1	1.16049	0.423406	-0.621777	-1.02301	-0.494068	-0.44271	0	-1.99431	-1.63877	0	0	-2.24551
Smp_013690.1	0.854622	0.00921386	0.166332	-0.167802	-0.994936	-0.562357	-2.735	-2.01331	-2.53723	-3.55062	-4.35196	-2.07296
Smp_309950.1	0.122536	-0.474585	-0.454816	-0.449704	-1.85029	-2.89448	-1.6183	-0.78109	-0.629099	-0.970068	-0.309047	-1.32409
Smp_210480.3	-0.856144	-0.805754	-1.30852	-0.311569	-2.06605	-1.93782	-0.575701	0.588167	-1.77594	-1.20798	-0.339292	-1.16472
Smp_349490.1	-0.896848	-0.417573	-0.857749	0.502401	-2.5555	-0.578743	-1.89231	-0.600245	-0.5397	-1.14882	-3.80176	-0.426034
Smp_040280.1	0.46205	0.0968448	-0.16816	0.0502105	-0.445653	-0.442436	-2.10563	-2.47763	-2.46579	-2.40989	-2.95723	-2.09596
Smp_309100.1	-1.27014	-0.049436	-0.460332	-0.377075	-0.71916	-0.623192	-0.148858	-0.538029	-1.06992	-2.5608	-3.58729	-0.886686
Smp_131030.1	-0.306921	1.35908	-0.0350603	-0.151215	-1.21453	-1.4795	-4.86053	-3.21329	-3.6573	-1.87154	-1.50773	-3.19464
Smp_123630.1	-0.259221	-0.0430334	0.138965	0.137143	-0.965889	0.051095	-1.99737	-1.78636	-2.30444	-2.10576	-2.33368	-1.89213
Smp_197860.1	0	0	0	0	0	0	1.81217	-0.650318	0.296056	0.176771	0	-1.01601
Smp_138690.2	0.108807	-0.0494495	-0.195021	-0.255937	-0.700558	-0.675058	-1.63011	-1.7018	-1.43401	-1.65278	-1.45266	-1.58491
Smp_145640.1	0.808266	-0.0375028	0.546262	-0.985722	0.0325339	-0.030659	-3.753	-4.11141	-4.42387	-4.54456	-3.92919	-4.30955
Smp_210540.1	0.892937	0.245188	-1.98515	-1.71047	-2.27868	0.248039	-3.92198	-3.88566	-1.10048	-1.87345	-1.15487	-0.479679
Smp_004440.1	0.501376	-0.0202146	0.110516	0.58392	-0.457637	-2.28492	-2.24624	-2.14856	-2.41126	-2.6474	-2.7033	-2.30834
Smp_340680.1	0.347285	0.174089	0.542097	0.450408	0.203122	-0.633065	0	0	0	-5.19818	-6.00018	0
Smp_342910.2	-4.21245	0	0	0	0	0	0	0.0124514	-0.673359	0.875259	1.0333	0.589864
Smp_058650.1	0.938057	-0.373064	0.300494	-0.0814825	-0.222529	-0.349844	-3.49916	-3.34046	-3.49521	-3.69945	-5.30712	-2.33545
Smp_345830.1	-0.0870881	0.351242	0.118998	0.296261	-0.638164	0.858955	0	-5.78564	0	-5.91886	0	-3.79931
Smp_076910.1	0.451398	-0.0634604	0.118708	0.535533	-1.53127	-0.438493	-2.59759	-2.41155	-2.40219	-2.73164	-3.11671	-1.52248
Smp_344920.1	-0.471527	0.205902	-0.789374	0.46238	-0.973424	-1.36023	-2.15878	-1.18111	-1.75241	-0.937793	-1.29478	-1.05994
Smp_050110.1	-1.22086	-1.66479	-1.71489	-1.43706	0	0	0.370721	0.174047	0.121497	-1.44183	0.0283527	-0.336346
Smp_244340.2	0.263695	0.159567	0.424251	0.821978	-0.284073	-0.842641	-3.78729	-3.90981	-3.78256	-6.79538	-4.27445	-4.38857
Smp_033020.1	-0.617576	-0.253913	-0.475495	0.605345	0.0841623	-0.137526	-2.72476	-1.08243	-1.51782	-2.32258	-4.13188	-2.22618
Smp_038530.1	0.0613698	-0.417598	-0.204273	0.341771	-0.467916	0.351588	-2.23559	-2.6512	-2.8453	-2.82873	-2.53042	-1.34146
Smp_245330.1	-0.18898	0.249943	0.101045	-0.260994	-0.628116	-1.06368	-1.54554	-1.47818	-1.13457	-1.99522	-1.21308	-2.13023
Smp_123870.1	-0.279636	0.56703	0.674866	-0.255377	0.325911	-0.0169805	-6.29506	-5.2227	-6.09937	-5.5247	-4.58731	-3.85688
Smp_327460.1	-0.228525	-0.586685	0.0296578	0.551139	-0.457201	0.104471	-2.83795	-2.48032	-3.00164	-1.43174	-3.23406	-1.17513
Smp_149900.1	0.0688689	-0.710607	1.04531	0.224435	-0.137549	0.241871	-6.78627	-6.71604	-5.00384	-5.20929	-5.01033	-3.53947
Smp_134870.1	1.10541	0.0764524	-0.0791122	-0.125951	-0.345691	-0.322924	-2.7359	-4.31715	-4.67654	-3.29625	-5.0037	-2.72657
Smp_172280.1	-1.02495	-0.613114	-1.10062	-1.7026	-0.202293	0.106565	-1.92527	-0.277548	0.184518	-1.61417	-4.7419	-0.452252
Smp_000420.1	1.89282	-0.0284826	0	0.167945	-1.61928	0	0	-2.19614	-0.899001	0	0	-1.76229
Smp_346570.1	0	-0.608718	0.655889	0.2683	0.54805	0.577074	0	0	-2.33011	-2.50806	-2.81935	-1.79852
Smp_348230.1	-0.121898	-0.0490061	-0.125538	0.412173	0.62155	0.129921	-4.39111	-3.44616	-3.60902	-3.98402	0	-2.72952
Smp_139540.1	-0.0392348	0.0296479	0.0613172	0.402317	0.0720042	0.626036	-4.97642	-5.90842	-5.77746	-4.98526	-5.78763	-2.72856
Smp_149180.1	0.181114	4.03949e-05	-0.23221	0.902681	-0.812346	0.440022	-4.00669	-4.52085	-3.97971	-5.59946	0	-1.97087
Smp_161680.1	-1.77904	-3.82135	-2.53154	-1.1437	-4.01562	0	-0.920382	-0.452819	0.317677	0.153917	0.375833	0.356258
Smp_316690.1	0.399801	0.105254	-0.111921	-0.207473	0.267566	0.60164	-5.0135	-2.36518	0	-5.02411	0	-3.34816
Smp_129250.1	0	0	0	2.12147	0	0	-0.199865	0	-1.97319	0	-0.300125	-0.0234956
Smp_162610.2	0.150517	-0.181838	-0.00674012	-0.323615	-0.0786444	-0.195788	-2.29199	-1.99928	-1.47023	-2.56303	-1.29354	-1.80023
Smp_147970.1	0.225899	-0.344569	0.14668	0.333099	0.173674	0.564865	-4.28481	-4.47756	-4.08755	-5.29285	-4.09374	-3.09261
Smp_007630.1	0.517699	0.444821	0.455944	-0.107531	-0.330523	-0.173059	-3.32372	-3.25851	-4.12265	-4.33363	-3.55288	-2.92239
Smp_320440.1	-0.668554	0.855127	-1.18634	0.680462	-1.33976	-0.227738	-1.9173	0.0972076	0	-1.94423	0	0
Smp_318320.1	0.714962	0.0416425	-0.771099	-2.18817	-0.229766	1.48228	0	-3.22494	0	-3.23781	0	0
Smp_090140.1	0.308287	-0.421438	0.48153	0.538875	-0.81266	-0.387261	-2.64362	-3.35241	-2.12331	-2.33025	-2.8691	-1.45063
Smp_200650.1	0.319962	-0.293868	0.231291	-0.0818107	0.0493436	0.31729	-1.11077	0	-3.1848	-2.51819	-3.4581	-3.89081
Smp_028360.1	0.351235	-0.399081	-0.325337	0.107129	-1.80237	-1.15692	-1.08052	-0.733486	-1.3878	-1.46878	-1.52583	-0.835669
Smp_311870.2	-0.401341	-0.270727	0.742845	0.345014	0.100984	-1.53994	-3.49164	-2.20548	-1.87447	-1.2797	-2.30724	-1.99644
Smp_030030.1	-0.442115	-0.254711	0.347752	-0.141279	-0.551025	0.577188	0	-2.21612	-1.47658	-1.73462	0	-0.749875
Smp_169290.1	0.110254	0.315149	0.0664681	0.383577	-0.253484	-0.0754106	-2.35829	-3.48176	-2.35282	-2.78175	-3.16837	-2.28097
Smp_149560.1	0	0	0	0	-0.72861	0	0	-0.208248	0.0611499	0.211741	-2.74632	1.84454
Smp_247830.1	1.18927	0.150851	0.304415	-0.0808003	-0.357602	-0.771077	0	-3.11412	-2.37681	-4.1834	-3.99369	-3.08553
Smp_164200.1	0	-0.988982	-0.0268472	1.57837	0.82211	-0.0669849	0	0	0	-1.78591	0	0
Smp_345170.1	-1.09785	-1.49738	-0.558272	-0.707678	-0.406071	-1.0345	-0.435438	-1.20934	-3.02698	-0.939405	0.816696	-0.836733
Smp_148070.1	0.307712	-0.166825	-0.668084	0.509032	-0.121924	-0.841609	-1.85544	-1.9787	-2.15497	-1.6414	-2.00233	-0.903754
Smp_061950.1	0.154634	0.401206	-0.208191	0.299413	-3.12556	0.0298175	-2.59695	-1.31014	-1.27981	-1.73268	0	-0.780153
Smp_055200.1	0.32408	0.0847473	0.506474	0.0690064	-0.353989	0.457692	-3.30709	-3.23805	-3.78695	-3.99364	-4.53236	-2.22969
Smp_124450.1	0.124152	-0.241368	-0.313943	1.51783	-0.686397	0.126791	-3.38318	-4.90509	0	0	0	-3.30264
Smp_335880.1	0.64427	0.00717397	0.344855	0.510991	-0.0780169	-0.134333	-4.29347	-4.14339	-4.26743	-3.88577	-3.81105	-2.92815
Smp_306800.1	0.469598	0.491486	0.183605	-0.0634906	-0.0885232	0.300425	-3.09314	-3.13257	-5.06675	-3.68563	-4.48568	-3.01674
Smp_349350.1	1.08829	-0.873476	-1.01027	0.375912	-0.13226	0.917545	-5.29574	-4.6195	-5.10765	-4.27143	-6.18432	-2.84122
Smp_348010.1	0.684938	-0.0287872	0.522401	0.422742	-0.895883	0.283309	-3.28757	-3.05602	-3.8564	-5.79778	-5.5982	-2.97678
Smp_245920.1	0.532288	0.530554	0.348035	-0.174343	0.288473	0.15036	-3.90979	-3.85732	0	-3.92452	0	0
Smp_058130.1	-0.936881	-0.52434	-1.20986	-0.968743	-1.73303	-1.63864	-0.0580764	-1.12714	-0.203371	-0.496464	0.353492	-0.854839
Smp_056370.1	0.813407	-0.0851845	-0.0133604	0.00595612	-0.362518	0.361784	-3.08999	-3.7847	-3.07366	-2.86334	-3.2854	-1.70867
Smp_345970.1	0.0829995	-0.164703	-1.65005	1.11804	-0.21364	-2.40654	-0.608006	-2.57293	-2.3837	-1.23969	-1.91422	-1.25875
Smp_095140.1	-0.0133095	-0.160142	-0.0885584	0.623404	-0.712355	0.250979	-2.47608	-2.15292	-1.91722	-2.09455	-2.18411	-1.60242
Smp_023620.1	-0.724297	-0.321809	-0.365418	0.164275	-0.613606	-0.245603	-1.41259	-0.62317	-1.348	-0.753458	-2.60932	-0.615557
Smp_135460.1	0.083099	0.394984	-0.65788	0.802875	-2.26627	-0.00541159	-2.38275	-1.21541	-2.51017	-1.30523	-2.52088	-1.7284
Smp_214020.1	0.249573	0.877174	0.0740203	0.195016	-0.879914	0.729776	0	0	0	0	0	-2.09889
Smp_173060.1	0.953428	-0.0394957	0.0651228	-0.287526	0.144904	0.0137295	-2.71247	-3.58483	-3.70018	-3.27658	-2.25758	-2.75643
Smp_317630.1	0.207656	0.0784295	0.37258	0.585048	-0.0215525	-0.310273	-3.00231	-2.74274	-2.94446	-2.80212	-2.75742	-2.50991
Smp_038540.1	0.148115	0.281322	-0.122526	0.830245	-1.95253	-0.858567	-2.32069	-1.79219	-2.03504	-1.93683	-1.43042	-1.07339
Smp_075060.2	0.0319259	-0.788041	-1.43256	-1.16335	0.206463	-0.491442	-0.806248	-2.08905	0.0931004	0	0.198976	-1.44938
Smp_124350.2	0.744503	0.316496	0.481717	0.466158	-0.329502	-0.303499	-4.92419	-4.00527	-4.46431	-4.66892	-6.05438	-2.46925
Smp_342010.1	0.315571	0.0642731	-0.648528	0.452554	-0.885036	0.658748	-2.87848	-2.81022	-2.67969	-3.05718	-3.53747	-0.648679
Smp_304710.2	-0.0365762	-0.289041	0.0263511	0.508192	-0.432751	-0.334567	-1.01818	-1.4875	-1.34463	-2.73004	-2.21494	-1.6371
Smp_033210.1	0.433918	-0.234211	-0.305601	-0.0578316	0.769359	0.820476	0	0	-2.87498	0	0	-2.99762
Smp_041770.1	0.105407	0.571207	0.633013	0.841295	0.283232	-1.04819	0	0	0	0	-3.25142	0
Smp_082240.1	-0.420754	-0.261263	-1.39517	1.20428	-2.24644	-1.08335	-4.25633	-2.74839	-2.61194	-1.64839	-0.152733	0.254736
Smp_201260.1	-0.221177	-0.103562	0.676828	0.290588	-0.493457	1.18791	0	-4.2159	-5.52916	0	-4.21175	-5.76188
Smp_099150.1	0.795956	0.0477645	0.00553078	0.742296	-0.586926	0.16456	-2.95729	-2.97415	-4.52576	-4.24529	-4.85338	-2.96819
Smp_344810.1	-3.18163	-0.555242	-2.62471	-2.37375	-2.21696	0	1.23418	0.0896907	0.23965	0.555644	0	-1.62077
Smp_009310.1	0.21458	0.248258	0.161848	0.501362	-0.347085	-0.469172	-2.741	-1.69866	-3.31992	-1.57964	-3.27588	-1.36492
Smp_154740.1	-1.74187	0	0	0	-2.36448	-3.26123	1.26551	-0.226998	-0.330658	-0.708828	0.893253	-0.607309
Smp_344570.1	0.605262	-1.03129	-0.715379	-1.13681	-1.11256	-0.365052	-0.529831	-0.850774	-0.971954	-0.621923	-1.14827	-0.706514
Smp_132010.1	0.896063	0.0539426	0.325904	-0.393156	0.0364443	0.0387087	-1.74594	-2.91756	-3.44108	-3.86978	-3.67127	-2.66874
Smp_162030.1	0.293223	-0.116797	-0.27081	-0.338312	-0.785244	0.122288	-1.26808	-1.22295	-1.04603	-1.78693	-1.32455	-1.43951
Smp_210980.1	0.547381	-0.14432	-0.174136	0.0189731	-0.552924	0.0260068	-2.8862	-1.43753	-1.89527	-1.34172	-1.84727	-1.25685
Smp_159570.1	0.302859	-2.35935	-0.789464	0	0	-2.86896	-1.50033	0.0165434	-0.941246	-0.25745	0.334802	0.770319
Smp_149330.1	0.743015	-0.181845	-0.212461	0.366943	-1.22545	0.221628	-1.94704	-1.82946	-2.48671	-2.0546	-3.49296	-1.04927
Smp_324380.1	0.884739	0.382073	0.356408	0.825651	0.10569	-0.890377	0	0	0	0	-5.53764	0
Smp_331340.1	-0.293918	-0.820224	-0.341711	0.572628	-0.652675	-0.230271	-1.40963	-1.34002	-1.29674	-1.50279	-0.990985	-0.579187
Smp_210940.1	0.250078	0.0636079	0.0507803	0.195781	-0.532896	-0.113411	-1.71028	-1.8917	-1.75399	-1.80647	-1.90793	-1.33159
Smp_022320.1	0.810427	0.20474	0.202898	1.04354	-0.999437	0.167706	0	0	-4.62241	0	0	-3.80908
Smp_103810.1	-1.24041	-1.49184	0.712951	-1.04571	2.22483	-1.76157	0	0	0	0	0	0
Smp_069120.1	0.24406	0.137475	0.682826	0.596101	-0.434019	-0.469476	-2.42604	-3.77535	-2.41803	-3.11382	-1.43228	-3.34691
Smp_333800.1	-0.390228	1.02124	-0.0459839	0.662619	0.116856	0.477402	-7.20131	-6.07719	-5.98329	-6.08471	-6.92524	-5.49453
Smp_197170.1	0.0977038	-0.17078	-0.24788	0.583393	-1.15264	-0.568873	-1.08988	-1.33683	-1.29954	-1.31753	-1.53849	-1.08353
Smp_336100.1	0.840858	-0.167935	0.141298	0.611721	-0.428234	0.273264	-2.25738	-3.14957	-4.17632	-4.38049	-5.35066	-2.07426
Smp_343530.1	1.3651	0.036741	-0.00514516	-0.135813	-0.852597	0.294124	-2.28348	-3.79784	-3.25634	-3.58684	-3.67706	-2.79187
Smp_086190.1	0	1.10976	0.385617	0.254628	-0.699689	-1.35885	-1.55959	-1.80208	-1.59162	-1.28662	-1.02374	-1.06712
Smp_161960.1	0	1.25213	1.20736	-0.097025	-0.533286	0	0	-2.08874	-0.86641	-0.132366	0	0
Smp_001420.1	0.620628	-1.16446	-0.083048	0.276275	-0.101343	1.06805	-2.67658	-3.9288	-2.68532	-3.00673	-4.80801	-1.55224
Smp_166220.1	-0.997129	0.767877	-0.264519	0.511066	-2.61459	-0.269881	-2.08726	-0.775488	-1.56324	-1.09768	-0.902786	-1.19977
Smp_153720.1	-0.25906	0.430784	1.15757	-0.69231	0.744865	0.163731	-5.05026	0	-4.84796	-5.06077	-4.86603	-3.38504
Smp_032240.1	-1.81751	-0.26162	-1.08674	0.136702	-0.44792	-0.596691	-1.50107	-1.81635	-1.74841	-0.0696714	0.433642	-0.433115
Smp_246650.1	1.05633	-0.39305	0.589456	1.04364	-0.32557	-0.858714	0	0	0	0	0	-1.70781
Smp_179650.1	-0.209328	0.799128	0.0700994	1.27987	-0.961249	-0.127247	-3.37693	-3.56867	-4.54298	-4.55449	-4.54739	-2.01122
Smp_161110.6	0	1.14924	-1.49226	0.582204	-1.6213	-0.351709	0	-1.71967	0	-1.85377	0	1.22132
Smp_020270.1	0.64638	0.209435	0.547084	0.805439	-0.112359	-0.271674	-3.92301	-4.32479	-3.97862	-4.57419	-3.41969	-3.28164
Smp_166290.1	-0.331122	-0.00762021	0.203473	0.408315	0.190062	-0.480543	-2.57698	-2.48173	-2.37779	-1.87576	-0.492016	-1.1238
Smp_126560.1	0.725237	0.509812	0.533132	0.718803	-0.605787	0.218887	-4.44738	-7.83518	-6.12562	-6.91424	0	-4.50885
Smp_165870.1	1.28274	-0.0730593	0.466329	0.500908	-0.344853	-0.740897	-3.02623	-3.53516	-4.2986	-2.90857	-2.74926	0
Smp_001210.1	0.246781	-0.264478	0.230097	-0.190301	1.06997	0.614263	-3.69982	-4.19147	-4.89102	-4.88769	-7.00917	-2.30218
Smp_002740.1	0.425589	-0.0414008	0.187627	0.472654	-0.0161531	0.631871	-3.48978	-3.71672	-3.33073	-3.71032	-4.33285	-1.56125
Smp_123500.1	0.805758	0.129726	0.252737	0.581354	-0.13138	0.265965	-3.99525	-3.75318	-3.52633	-4.41759	-4.5799	-2.6971
Smp_035370.1	-0.109891	0.154303	0.62125	0.807687	-0.475521	0.760205	-3.75061	-4.76647	-4.47185	-5.5237	-5.64566	-2.33576
Smp_162240.1	-0.926651	-1.1414	-1.47076	-0.364727	-1.25715	0.309535	0.0104361	-1.83129	-1.74389	-0.347417	-1.84226	0.784423
Smp_316800.1	0.585734	0.665574	0.259764	0.504514	-0.283116	-0.408918	-2.33992	-2.08307	-2.94546	-3.15757	-3.37747	-3.06735
Smp_169200.1	0.867428	0.293536	0.486399	-0.136945	-0.633045	-0.469664	-2.23147	-1.68182	-2.16908	-2.32352	-2.7142	-1.52242
Smp_026190.1	1.64123	-1.25906	-0.136082	-0.606874	-1.11443	0.640825	-2.87114	-2.26675	-2.87932	-3.73071	-2.33644	-1.63025
Smp_021170.2	-2.91833	1.27128	-0.356077	-0.410131	0	-1.11703	-0.424815	0.886449	-2.48539	-1.1135	0	-1.22894
Smp_156170.1	0	1.10642	0.83338	1.397	-0.77437	0.0739628	0	0	0	0	0	0
Smp_337020.1	0.472282	0.292521	0.359589	0.910679	-0.637121	-0.373533	-2.43858	-2.21029	-2.69415	-2.62329	-2.94747	-2.53897
Smp_140540.1	1.64855	-0.272407	-1.32519	0.746582	-0.740035	-0.185374	-1.96746	0	-4.08229	0	0	-1.35256
Smp_127820.2	0.884121	0.2702	0.315537	0.404149	-0.169537	-0.029616	-3.03209	-3.46387	-2.75267	-3.32005	-2.84059	-2.87312
Smp_212340.1	-0.968331	-1.6489	-1.22161	-0.367099	-0.906032	-0.35196	-0.59706	-0.716735	-0.897608	0.123967	0.677009	-1.29168
Smp_309500.1	-0.379436	-0.28733	-0.570254	-1.17325	-0.868695	-0.836705	-0.409663	-0.0342475	-0.271815	-0.750033	-0.530996	-0.706006
Smp_247080.1	0.265937	-0.548995	-0.10185	0.199108	-0.393291	-1.65599	-1.07049	-0.496183	-0.525266	-1.36802	-2.01695	-0.471323
Smp_138510.1	0.0961188	0.0666734	-0.459322	-0.197532	-0.259893	0.414453	-1.57486	-0.753001	-1.18564	-1.44674	-2.08306	-1.08656
Smp_340040.1	0.700376	0.232511	0.128535	0.11222	-1.06423	-0.696008	-0.841978	-1.32682	-1.21962	-1.58866	-2.22576	-1.53
Smp_012400.1	0.163685	0.238811	-1.13022	1.53115	-1.64594	-0.368339	-3.61998	-1.56205	-2.97478	-0.883135	-2.99885	-1.33475
Smp_243150.1	0	-3.15371	-4.81283	-4.02156	0	-4.89819	1.24646	0.784068	0.0961471	-0.0792692	-0.815913	0.519336
Smp_052710.1	-0.0218454	-2.38452	-1.82821	-0.924736	0.586865	-1.20288	-1.08711	-1.09196	-2.55633	-1.04844	1.42129	-2.55323
Smp_179000.1	-3.4675	-2.10181	-4.31235	-2.2162	-2.3161	-1.30536	0.452532	-0.0785682	-0.738551	1.01131	0.85079	-1.11125
Smp_128750.1	1.18772	0.437394	0.425269	0.0669681	0.303747	-0.408629	-3.19106	-2.90138	0	-4.2002	-3.58802	-4.69772
Smp_039820.1	0.295293	0.23651	-0.0460211	-0.373051	0.71472	0.992853	0	-2.68257	0	0	-2.7969	-1.48554
Smp_213740.1	1.4672	0.3755	0.19977	-0.926503	-0.869894	-0.991172	-0.0802358	-2.11192	-3.95953	-2.59621	-2.40654	-4.08329
Smp_318500.1	0.681503	0.0538551	0.0503512	0.372618	-0.416011	-0.970014	-1.36556	-1.42241	-1.35095	-1.97058	-1.50191	-1.02205
Smp_337630.1	0.267973	0.271637	-0.0193678	0.771078	-0.164622	-0.0327827	-2.38217	-1.81521	-2.1018	-1.6706	-2.19195	-1.80749
Smp_043260.1	-0.547396	0.0661443	0.604535	0.901781	0.280835	0.627357	-3.09818	-3.87726	-4.48484	-3.27662	-6.07845	-1.6671
Smp_059350.1	-1.49806	-0.572126	0.695037	0.502848	1.46752	0.311026	-2.27895	-4.77446	-3.41371	-3.7544	-4.76055	-4.49076
Smp_313730.1	1.39803	0.637753	0.00469554	0.607633	-2.71683	-0.028796	-1.57857	-2.12987	0	-5.31032	-3.79951	-4.13918
Smp_267250.1	0.818238	0.0672147	0.689553	-0.452051	0.275734	0.572934	-3.1918	-3.44756	-3.72841	-4.52327	-5.3269	-1.34736
Smp_083940.1	0.883195	-0.160969	1.12603	0.769466	-1.02798	0.486253	0	0	-3.66771	0	0	0
Smp_133260.1	-0.92669	0.25706	0.935957	0.755487	0.229549	0.252772	-1.68783	-2.35826	-3.39465	-3.28221	-4.40749	-2.51602
Smp_174390.1	-0.126714	0.22156	0.00615581	0.563503	-0.744983	0.0988009	-1.51493	-1.14273	-1.29789	-1.69483	-0.91025	-1.57995
Smp_307780.1	0.741866	0.362199	0.263241	0.656014	-0.106094	-0.0135585	-2.38057	-2.52002	-3.27478	-2.75989	-3.23209	-2.04537
Smp_123220.1	0	0.279074	0.141218	0.216637	-1.33606	-1.78184	-2.89388	0.148809	-0.655153	0.373872	0.089307	-2.16754
Smp_096450.1	0.203407	-0.408353	-0.36507	-0.0288652	-1.04258	-1.60761	-1.27337	-0.795639	-0.440724	-0.737136	0.357589	-0.689613
Smp_332630.1	0.419831	0.655622	0.37079	0.073435	0.620234	0.571926	-3.63492	-4.56446	-3.75969	-4.37983	-5.18065	-2.71028
Smp_349200.1	1.91047	0.2355	-0.287212	0.463141	-0.931065	-1.09784	-2.18766	-2.64119	0	-2.82656	-3.88387	0
Smp_130520.4	0.596048	-0.469999	-0.288926	0.267195	-0.72873	0.116015	-1.33677	-1.83273	-1.64801	-0.969517	-0.832264	-0.491865
Smp_060900.1	0.55186	-0.0907323	-0.042592	0.283035	-1.32416	0.441462	-0.568386	-0.72966	-2.18264	-1.31416	-3.82851	-1.25564
Smp_044520.1	-0.141171	1.02489	0.12612	0.988424	-0.233042	0.195586	-3.89647	-2.69018	-3.69806	-2.76754	-2.32842	-3.5559
Smp_152920.1	0.375624	0.666955	0.578364	-0.154673	-0.0922925	-0.0416057	-1.24929	-1.96018	-1.59616	-2.83381	-1.9992	-2.60105
Smp_085830.1	-1.60716	1.00875	-0.249478	-0.214311	-0.423352	-0.541406	-0.0339801	-0.514592	-0.714344	-0.428168	-3.56436	-2.64679
Smp_135120.1	0.734988	-0.255183	0.449007	0.43736	0.0463569	-0.577689	-2.61374	-1.49018	-1.86817	-1.62122	-1.47498	-1.38751
Smp_345390.1	-1.23114	1.10338	-0.00650243	1.45111	-1.8491	0.0556718	-3.3244	-1.52478	-2.70638	-2.92023	-3.72612	-1.36917
Smp_011570.1	-1.85035	-0.72016	-1.60296	0.282869	-1.88078	-0.641183	-0.467912	0.199946	-0.436227	-0.235443	-0.0598182	0.0761335
Smp_329150.1	0	1.64203	-1.24201	-1.99284	-2.00507	-1.9058	-0.318177	0	-0.374808	1.2799	-3.30842	-1.23565
Smp_155810.1	0.5604	0.250945	0.198098	0.391903	0.0606672	0.132224	-1.42229	-2.10503	-2.52386	-2.52377	-3.42484	-0.918791
Smp_319950.1	0	0.0754614	-1.40775	1.56083	-1.88137	0.301191	-1.1285	0	-0.198224	-2.66702	-0.0876123	-0.914072
Smp_165850.1	-0.0456161	-1.52958	-0.647675	-0.164491	-0.486422	-0.830621	-0.251163	-0.0831901	0.175928	-0.32147	0	0.0221007
Smp_120960.1	-2.18777	-1.22015	-1.57943	-1.22815	-1.32832	-1.70925	-0.936955	0.524986	0.151541	0.00644597	0.222577	0.601671
Smp_030860.1	-0.192123	-0.758223	0.757216	-0.214317	0.83149	0.811501	-1.29959	-4.24233	-2.09257	-2.72753	0	-1.04606
Smp_055200.2	-3.42002	-1.20539	-1.53913	-1.61218	0	-2.9402	-1.0622	0.444738	0.931648	0.553771	-0.434734	0.690084
Smp_328520.1	1.1501	0.146177	0.142755	-0.307873	-0.411059	-0.434962	-1.77776	-2.10255	-1.08327	-1.50044	-1.03916	-1.48604
Smp_332550.2	0.26246	0.482498	0.748943	-0.586932	0.629701	-1.10758	-1.497	-2.05168	-1.53179	-1.33922	-0.995302	-2.82948
Smp_143460.1	0.962907	0.244052	-0.186273	-0.339002	0.346335	0.917325	-1.89415	-2.60575	-2.95671	-3.48872	-4.29243	-1.81516
Smp_341130.1	-0.0245532	1.86264	0.0641655	-1.10985	-0.758265	0.329889	0	-1.62714	-3.03155	-2.17506	-3.05244	-2.41695
Smp_337200.1	0.638684	0.361367	0.48321	0.294318	0.146761	0.556166	-3.11886	-2.68589	-3.729	-2.41062	-2.64757	-2.04218
Smp_311520.1	0.0251252	-0.524539	-0.787396	0.0896839	-1.18539	-0.875267	-0.401217	-0.478417	-0.45886	-0.492669	-0.087131	-0.348592
Smp_347950.2	-0.562625	-3.16503	-0.353448	-2.17303	-0.253574	-0.618723	-1.26199	-0.851303	-0.130809	-0.0792768	-1.13184	1.2778
Smp_066950.1	0.43579	0.173072	0.888803	1.19506	-0.34679	-0.949589	-5.55918	-1.78797	-4.62526	-0.776923	-3.04568	-5.06762
Smp_323240.1	0.990381	0.525223	-0.187108	0.950292	-1.0586	0.112607	-2.34913	-2.2182	-2.03719	-2.7045	-2.10887	-2.3207
Smp_104500.4	0.132458	0.0859916	-0.0987929	1.05005	0.126636	0.228868	-1.68946	-1.79708	-2.5925	-1.74599	-2.4042	-1.45408
Smp_346610.3	-0.579827	0.931257	-0.25557	1.46364	-1.27963	-0.174906	-2.1512	-1.1945	-2.11987	-1.86837	-3.80585	-1.5365
Smp_317470.1	0.898355	0.581301	0.244237	0.909863	-0.238339	0.270028	-3.52236	-3.58937	-3.46274	-4.66779	-3.20555	-2.58325
Smp_302470.1	1.16508	0.239998	-0.290955	1.15943	-0.429378	-0.208481	-2.15102	-2.46407	-2.641	-2.57822	-2.0305	0
Smp_064040.1	1.02937	-0.414807	0.485465	-0.0797997	0.467106	0.689315	-2.10944	-3.33829	-3.74254	-4.30995	-4.11059	-1.17494
Smp_144180.1	0.78048	0.518343	-0.00507132	0.396172	0.14947	-0.00654011	-3.42339	-2.60737	-1.59785	-2.19659	-1.22886	-1.78205
Smp_122810.1	1.04318	0.415007	-0.226144	-1.34639	-0.51005	-0.708253	-0.757382	-1.31388	-1.01296	-1.39074	-0.105689	-1.49657
Smp_133820.1	0.57234	0.643626	0.296703	0.17142	0.614003	0.742996	-3.62046	-3.55172	-3.19964	-3.40666	-4.01592	-3.12788
Smp_302800.1	0.866429	0.740334	0.544801	0.968828	-0.000304441	-0.0763244	-4.11616	-3.19879	-4.24012	-4.86149	-6.24792	-4.36088
Smp_165230.1	0.398224	0.529387	0.367051	0.816805	-0.139619	0.717431	-3.06184	-2.99066	-2.73398	-3.29192	-3.67722	-1.98558
Smp_347850.1	0.0633235	0.662049	0.439909	1.43927	-1.03462	0.491764	-5.3938	-3.62016	0	-3.39638	-4.51873	-1.41226
Smp_245990.1	1.39993	-0.913146	0.240094	-0.508385	1.06316	-0.184077	-1.64807	-4.1765	-1.70351	-4.24619	-3.05606	-1.56405
Smp_020220.1	-0.407712	0.0982619	0.64716	-0.654233	1.49706	1.02256	0	0	0	0	0	-1.56376
Smp_006860.1	0	0	0	0	2.10208	0	-1.47711	0.853253	0	-0.274877	0	0.950708
Smp_084890.1	-0.0358794	0.967124	0.569551	1.09954	0.312496	0.114291	-4.39891	-3.84201	-5.52443	-4.14346	-2.88469	-4.83737
Smp_322950.1	0	0	2.02458	-0.498762	0	0.763454	0	0	0.741388	0	0.148765	0
Smp_145010.1	1.01059	0.144352	0.376054	0.763834	0.131593	0.541978	-2.65498	-5.75742	-4.04057	-3.83397	0	-1.83981
Smp_094060.1	-0.503147	0.310779	-0.907679	2.0931	-0.949489	0.675421	0	0	0	0	-1.28097	0
Smp_050250.1	-0.0970528	-0.41604	0.311902	0.821931	-0.64195	-0.373434	-1.46337	-0.912955	-0.97134	-0.828916	-0.839978	-0.611352
Smp_335080.1	1.02285	0.946011	0.42177	0.664552	-0.657648	-0.629363	-1.77655	-2.34749	-1.79883	-2.59334	-3.39672	-3.18324
Smp_042550.2	0.318773	0.516828	-0.3227	-0.429176	0.15237	-0.0238256	-1.46629	-0.951047	-0.261874	-1.22196	-1.62096	-0.895282
Smp_198420.1	0.458234	-0.512695	-0.342676	0.161835	-0.626678	-1.20473	-0.612781	-0.207173	-0.428762	-0.82209	-0.622423	-0.326724
Smp_134470.1	1.00533	0.308119	0.411838	0.955985	-0.552013	0.358783	-3.07698	-2.59512	-3.46209	-2.67126	-3.88946	-1.88295
Smp_034100.1	1.10806	0.469629	0.299248	0.563512	-0.0199806	-0.113018	-1.58423	-1.98339	-2.59976	-2.23625	-2.75634	-3.09786
Smp_317670.1	1.48196	-1.21311	0.162521	-0.7643	-1.89411	-0.563911	-0.525293	-0.669586	-1.09568	-0.914777	-0.877017	-0.594084
Smp_048230.1	-1.52543	0.480429	-0.0650699	0.644793	0.299914	0.275212	-1.88512	-1.33938	-1.75123	-0.534299	-1.08934	-0.776773
Smp_136550.1	1.03233	0.0225624	-0.154307	0.639008	-1.2437	0.217997	-1.97248	-1.3167	-1.56454	-1.4466	-2.56533	-0.331628
Smp_136050.1	0.217368	0.758149	0.80372	1.10462	-0.572061	0.704723	-3.98885	-5.08799	-5.37692	-4.84469	-6.96723	-2.17542
Smp_161160.1	-0.665306	-0.0902545	0.174755	-1.69467	0.276612	1.39585	-1.85279	-1.81485	-1.62757	0.129842	-1.69539	-1.75873
Smp_202400.1	-0.176474	0.478159	-0.246851	1.24288	0.573689	0.947523	-4.81925	-6.63494	0	-4.08576	0	-1.22145
Smp_344560.1	0	0.431982	0.649649	0.0126302	0.169394	0.65398	-1.41312	-0.597926	-2.16243	-0.70601	-1.06658	-1.06828
Smp_334600.1	0.924989	0.313187	0.128494	1.02569	-0.536057	-0.161471	-2.13288	-1.69848	-2.05604	-1.81381	-2.24508	-1.5585
Smp_072380.1	0.798295	0.318482	0.37711	0.523458	-0.682319	-0.234902	-1.31341	-1.97921	-1.43871	-1.61749	-0.983937	-1.23714
Smp_033140.1	0.0907302	-0.352798	0.200779	0.414528	-0.174175	-0.0222321	-0.588394	-1.25324	-1.09065	-1.45055	-0.497282	-0.607109
Smp_099570.1	-4.11044	-0.82135	-2.37198	-0.658962	-0.575312	-0.877007	0.894392	0.0279453	0.252876	-0.666675	-1.08385	0.739527
Smp_086480.1	0	0	0	0	0	2.46649	0	0	0	0	0	2.00205
Smp_018880.1	0.756847	-0.167381	0.335703	0.603997	0.239259	0.341557	-1.89905	-1.5799	-1.73283	-2.24375	-1.83256	-1.36337
Smp_176150.1	0.500785	-0.535558	-1.5838	1.90891	0	-0.103679	-2.30746	0	-1.0703	-2.33223	-0.255698	-0.377291
Smp_125900.1	1.15931	1.04127	1.19695	0.230294	0.214811	-0.681981	0	0	0	0	-3.69711	0
Smp_343910.2	0.219211	-0.0943148	0.853112	-0.172409	1.30725	0.873219	0	-4.16328	-2.61629	-4.2398	-4.04256	-2.41553
Smp_144110.1	0.666959	0.347527	0.687765	1.04205	-0.193117	-0.0104352	-2.64891	-2.79976	-2.58183	-2.35947	-2.15958	-1.47329
Smp_039600.1	0.0637404	1.01012	-0.956978	1.33713	-0.623352	0.705128	-3.09195	-2.3482	-1.6282	-2.61626	-1.7681	-2.52737
Smp_315700.1	0.451722	0.990771	0.445425	1.05784	-1.22968	-0.270641	-3.57582	-1.51153	-2.37407	-1.36368	-1.97585	-1.62146
Smp_049680.1	0.500339	0.100025	0.0252159	0.138109	-0.198206	0.20168	-1.10709	-0.928863	-1.64447	-1.17515	-0.97808	-0.387181
Smp_315870.1	-0.0799034	0.540168	0.917397	1.31932	0.0299249	0.678742	-2.64034	-3.98974	-5.05012	0	0	0
Smp_084940.1	0.304909	0.454014	0.357678	0.141135	0.403387	-0.467912	-1.4148	-1.02355	-1.40944	-0.96374	-2.0548	-0.665127
Smp_210680.1	-0.455081	0.689507	0.118635	0.395203	-2.26532	-2.51782	-0.422281	-0.166053	-0.313997	-0.104455	-0.364781	-1.34552
Smp_025570.1	-0.01709	0.80951	0.592634	1.17245	-0.217581	-0.0908306	-2.23242	-2.37033	-2.13339	-1.90005	-3.95002	-1.30678
Smp_245840.2	1.30165	-0.495469	-1.56181	0.109573	-3.32124	-1.21766	-0.652017	-0.770715	-0.610261	-1.83712	0.436959	0.0723267
Smp_212890.2	-0.129213	1.14669	-0.0914299	1.26411	-0.464349	-0.0544342	-2.03043	-1.27894	-2.92117	-3.11252	-1.08576	-2.66091
Smp_038930.1	1.31506	-0.0475337	0.781485	-1.23084	0.303823	-0.144353	-1.59499	-2.06044	-1.92432	-1.84596	-1.02224	-1.5155
Smp_324160.1	0.453406	0.54811	0.356946	1.14955	-1.21911	-0.0383559	-0.691506	-1.96577	-2.2432	-2.32733	-3.30227	-0.790125
Smp_011660.3	-4.29681	-4.65876	-4.7327	0	0	0	0.746757	0.812278	-0.481253	2.44688	0	0
Smp_342600.1	-0.54196	0.769415	0.326293	1.52523	-0.790846	0.964055	-3.61345	-3.65794	-3.79522	-3.9997	-3.53712	-1.74568
Smp_322480.1	-0.187002	-1.33097	-0.403208	-0.642254	-1.22013	-1.70752	-0.866047	-0.280154	0.466452	-0.353474	-0.683122	1.12177
Smp_103540.1	-3.34668	-0.717975	-0.980967	0	-0.644332	0.220666	0.193744	0.416041	-1.07432	0.666857	0.31748	-0.0453897
Smp_161110.5	0.23452	-0.13672	0.207952	-0.37267	0.0299984	-1.2856	-0.753334	-1.22502	-0.662974	-0.29615	0.48046	-1.04907
Smp_330060.1	0.953521	0.470112	0.0504975	1.11571	0.0634477	-0.203027	-2.21086	-1.85019	-2.21415	-2.30786	-2.06001	-2.15847
Smp_054790.1	0.900217	0.154485	0.93292	0.788958	-0.1893	-0.539945	-2.17804	-1.67303	-2.36676	-1.9521	-1.21786	-2.18806
Smp_162340.1	0.112883	-0.436637	0.0306412	0.77265	-1.58571	0.082832	-1.37146	-0.681819	0.221611	-0.755473	-2.30789	-0.12907
Smp_317760.1	0.693397	-0.969059	0.916662	1.12142	0.679181	0.129788	-2.49593	-2.52252	-2.68151	-3.25163	-4.27626	-1.8025
Smp_169010.1	0.76325	0.0475789	-0.722936	0.0690986	-0.194237	0.740293	-0.899127	-3.2117	0.13071	-2.62935	-2.00324	-0.398813
Smp_197890.1	1.52158	-0.956661	0	1.4585	0	1.44267	0	0	-1.99009	-2.66442	-3.04063	-1.09402
Smp_303320.1	0.762167	2.10723	-0.364153	0.798255	-1.24375	-0.527916	-5.5528	-4.27534	-3.81547	-5.41034	0	-4.36154
Smp_144590.2	0.859469	-0.0536075	0.573046	0.667126	0.491196	0.376146	-1.445	-1.85205	-2.66209	-3.45335	-4.25487	-1.46091
Smp_130070.2	0.334046	0.684982	-1.27265	1.543	-0.713171	-0.231393	-3.1839	-1.5085	-2.12727	-1.18921	-1.5908	-0.411959
Smp_318630.1	-2.81544	-4.49489	-2.57053	-4.32971	-3.16785	-4.07364	0.0333039	0.393311	0.376104	0.545048	0.574811	1.44034
Smp_330150.1	-0.741901	-0.711221	0.700301	0.101979	-0.738614	2.08624	0	0	-4.20282	0	0	0.125085
Smp_162180.1	0.714923	0.261274	-0.359573	1.19018	-0.378928	1.48469	-4.90643	-4.78135	-3.20731	-4.85563	0	-2.19788
Smp_103460.1	0.526817	0.576399	0.15589	0.851452	0.217122	0.257772	-3.95787	-1.43545	-3.17017	-1.79376	-0.452343	-2.87728
Smp_211260.1	1.11743	0.632646	0.556601	1.15186	0.0351861	-0.0758195	-3.70504	-2.35537	-3.7296	-3.35075	-4.73712	-3.85031
Smp_006830.1	-1.51318	1.0074	0.620643	1.6869	-0.552529	0.289548	-2.6445	-2.01102	-2.43062	0	0	-1.55607
Smp_242360.2	1.19936	0.851206	1.11959	-0.830429	-1.06009	-0.579228	-2.03189	-1.02069	-2.40065	-1.78787	-1.69209	-1.16492
Smp_347650.1	0.975188	0.271895	0.955428	0.703391	-0.237508	1.03877	-6.90539	-4.83494	-5.12311	-6.91337	-5.71414	-2.18476
[truncated: 8,482 more rows]
