# Supplementary material for: Use of a cytochrome P450 humanized mouse model to refine schistosomiasis drug discovery
Source: Proc Natl Acad Sci U S A. 2026 Apr 10;123(15):e2600197123. doi: 10.1073/pnas.2600197123 (PMC13079396; doi:10.1073/pnas.2600197123)
Supplement: Supplementary file 5 — Dataset S04 (XLSX) [file pnas.2600197123.sd04.xlsx]

## Sheet: Data file S4
Dataset S4. log2 transformed transcript per million (TPM) counts for 17,572 mouse protein coding genes in uninfected and S. mansoni infected wild-type (WT) and 8HUM mice hepatic transcriptomes.
Gene	WT-U1	WT-U2	WT-U3	8HUM-U1	8HUM-U2	8HUM-U3	WT-I1	WT-I2	WT-I3	WT-I4	8HUM-I1	8HUM-I2	8HUM-I3	8HUM-I4
Zglp1	0	0	0	0	-2.18442	-1.59946	-3.32193	-1.64386	-3.18442	0	-0.643856	-1.59946	-3.32193	-1.68966
Ldlrap1	4.12433	3.904	3.74953	4.05311	4.15704	3.9991	4.02945	4.33557	4.09845	4.1334	4.45022	4.21335	4.1643	4.21412
Mdn1	-0.358454	0.0703893	-0.200913	0.475085	0.321928	0.704872	0.739848	0.963474	1.08406	0.910733	0.505891	0.9855	0.807355	0.613532
Ifi208	-1.78588	-2	-2.12029	-1.88897	-1.39593	-1.88897	-0.494109	0.422233	-0.251539	-0.577767	0.0840643	-0.415037	0.15056	0.201634
Wfdc17	6.30488	6.2636	5.86369	6.28688	5.97728	6.42677	8.38159	8.25347	7.7976	7.57856	7.35438	7.61073	7.42828	7.32472
Mfap1b	3.97177	3.63343	3.83693	3.90977	3.94392	3.77926	4.29793	4.2891	4.21023	4.30086	3.83188	4.22265	4.26903	4.29939
Tmsb15b2	0	0	0	0	0	0	0	0	0	0	-1.59946	0	0	0
Cstdc5	0	0	0	0	0	0	-0.286304	0	-1.18442	0	0	0	0	0
A930017K11Rik	0	0	0	0	-4.64386	0	0	0	0	0	0	0	0	0
Umad1	3.18587	3.25248	3.23419	3.60526	3.47119	3.24489	3.0993	3.42492	3.23113	3.27947	3.48929	3.47119	3.5373	3.48414
Dnajc3	5.95187	6.12081	5.89772	6.54998	7.06102	6.63445	6.13709	5.93192	5.93357	6.03188	6.43496	6.4065	6.2182	6.19239
Niban3	-1.152	-1.59946	-0.785875	-1.32193	-1.51457	-3.05889	0.31034	1.09761	0.333424	-0.184425	-0.304006	-0.0144996	0.0565835	-0.599462
Rsph3b	3.8885	3.98094	3.94017	3.98277	4.39643	3.65421	3.854	3.79286	3.5435	3.89821	4.37851	3.73985	3.81147	3.81147
Rnaset2a	7.02525	6.99458	7.12805	7.17652	7.37495	7.23285	7.52693	7.72819	7.54898	7.37834	7.76288	7.57788	7.77459	7.85873
Fam174b	2.25701	2.31034	2.64847	2.47249	2.17313	2.17632	2.20477	1.70929	2.01792	2.02857	2.26303	1.8679	1.9855	1.852
Apela	0	0	0	0	0	0	0	-2.18442	0	0	0.641546	-0.321928	-0.434403	-1.18442
Gm11837	2.41414	2.13093	1.57046	1.70929	1.82782	1.58015	1.1177	0.992768	0.0143553	1.01436	0.704872	1.28096	-0.0740006	0.678072
Gm10767	-1.12029	-2.18442	-1.39593	-1.25154	-0.943416	-1.05889	-1.152	-1.32193	-1.78588	-1.08927	-0.943416	-1.78588	-0.736966	-1.35845
Prcd	-2.73697	-1.78588	-2.8365	-1.39593	-1.78588	-2.73697	-0.494109	0.411426	-0.168123	-1.73697	-1.18442	-0.358454	0.333424	-1.78588
Gm10710	0	0	0	0	0	-5.64386	0	0	0	0	0	0	0	0
Cep85l	2.01792	2.03562	1.57046	1.94111	1.75702	1.75702	1.69599	1.77821	1.98185	1.83592	1.43296	1.76977	1.70044	2.0072
Gm10406	0	-4.64386	0	-4.64386	-3.64386	-2.32193	-1.94342	-4.64386	-4.64386	-3.64386	-4.64386	-2.94342	-3.64386	-3.05889
Btnl1	0	0	0	0	0	0	0	-4.64386	-4.64386	-4.64386	-3.47393	0	0	-4.64386
Isg15	5.04571	5.06824	4.93121	5.85574	6.24298	5.82985	5.97361	6.36107	6.41126	6.13031	6.7097	6.33789	6.45253	6.35913
Gm14548	-2.94342	-1	0	-1.02915	-1.4344	0.0976108	1.68257	2.60881	2.58256	2.43829	1.04963	1.40599	2.03562	1.64616
Sirpb1c	-0.304006	-1.08927	-1.152	0.298658	1.09761	0.495695	2.47508	3.37016	2.77821	2.87578	3.07382	2.70266	3.0635	3.1375
Mup9	3.78555	3.68032	4.51286	-0.152003	-1.2863	1.79909	2.64155	1.90304	2.9241	3.05832	0	0.189034	0.85599	0.344828
Gm1979	0	0	0	0	0	0	0	0	0	0	0	-4.32193	0	0
Mup10	9.78859	10.2223	10.4255	6.16189	5.32984	8.77808	9.69162	8.17393	9.29414	9.83662	3.93829	7.58383	6.66803	3.57289
Mup-ps12	2.23266	2.57289	2.33342	-2.12029	0	0.250962	0.575312	-2.39593	-1.78588	1.5008	-1.78588	-3.18442	-3.47393	0
Mup11	3.30012	5.85699	6.03584	-0.321928	0	3.04439	3.37295	0.189034	3.28244	5.23764	-1.152	1.27501	0	0
LOC100039029	0	0	0	-2.18442	0	0	-1.73697	0	0	0	-0.494109	0	-2.64386	0
Gm10471	0	0	0	0	0	0	0	-4.32193	0	0	0	0	0	-5.05889
Mup12	3.07553	3.64501	3.853	-0.535332	0	2.18587	1.79494	0.613532	-2.64386	2.34199	0	0.163499	-0.217591	0
Gm2026	1.54597	0.9855	1.43829	1.57531	1.74846	1.40054	1.51096	2.22342	1.79909	1.62761	2.24793	1.69599	2.32193	2.08066
Gm2036	0	0	0	0	0	-0.152003	0	0	0	0	0	0	0	0
Mup13	1.28688	-0.643856	-0.286304	0	0	0	-6.64386	0	0	0.963474	0	0	0	0
Mup14	1.64616	2.53107	3.82069	0	-0.168123	2.76341	4.1102	4.18587	4.53854	2.64847	2.34767	4.15137	3.76765	2.98003
Gm14295	2.51096	2.86196	2.36457	2.67582	2.83188	2.73335	3.27798	2.9855	3.32193	3.07039	3.17632	3.24489	3.33628	3.30889
Ccdc152	-1.68966	0	-3.18442	-3.05889	-2.05889	-3.18442	-1.152	-3.05889	-2.05889	-3.47393	-3.18442	-3.05889	0	0
Mup15	6.6953	7.74436	8.40667	-2.94342	0	0.739848	3.66448	0	0	6.18785	-1.8365	-0.556393	0	0
Mup16	5.7761	6.52654	6.74846	0	-1.47393	0.411426	2.09761	-1.4344	0	3.27798	0	0	-2.8365	-1.08927
Mup17	5.12639	6.30579	6.83352	-1.35845	-1.94342	1.80323	4.0063	-1.05889	1.18269	5.7021	0	1.37851	-2.32193	0
Gm2102	0	0	0	0	0	0	0	0	0	0	0	-5.05889	0	0
Gm2137	-3.64386	0	0	-2.55639	0	-3.64386	0	-1.59946	-3.64386	0	-2.64386	-3.64386	0	-1.64386
Pramel51	0	0	0	0	0	0	0	0	-3.05889	0	0	0	0	0
Gm16500	0	0	0	0	-2.55639	0	0	0	0	0	0	0	0	0
Gm2237	0	0	-2.64386	-2.47393	-3.8365	-1.35845	-1.55639	-2.47393	-1.35845	-0.736966	-0.68966	-1	-0.104697	-0.454032
Gm2244	0	0	0	0	0	0	0	0	0	0	0	-4.32193	0	-3.32193
Gm10029	0	0	-0.395929	-1.18442	-0.434403	-1.12029	0	0	0	0	0	-1.88897	0	0
Tcf24	2.15704	1.36737	1.37851	1.52607	1.40054	1.43829	0.536053	-0.395929	0.0703893	0.613532	-0.785875	-0.556393	-0.340075	-0.454032
Msmp	-0.286304	0.163499	0.650765	-1.55639	-2.55639	-0.971431	-2.64386	-1.02915	-2.55639	0	-1	-1.55639	-1.08927	-1.02915
Gm10634	0	0	0	0	-4.64386	0	-3.47393	0	-4.05889	-4.64386	-4.32193	0	0	-4.64386
Zcwpw2	-3.64386	-4.32193	-4.32193	0	-4.64386	0	-4.64386	0	0	0	-4.64386	-4.64386	0	0
Mthfsl	5.85773	5.89288	5.74012	5.88118	6.083	5.99955	5.49378	5.60733	5.7866	5.51096	5.87504	5.85	5.58976	5.86394
Hrct1	-1.05889	-2.05889	-3.05889	-2	-1.4344	-0.971431	0.0840643	0.422233	0.15056	0.298658	0.669027	0.163499	-3.05889	0.526069
Gm2423	3.88264	3.86493	3.49825	4.61353	4.53978	4.35544	4.13914	4.09255	4.08321	4.12019	4.50843	4.22728	4.38612	4.57894
Gm12407	-0.0291463	-0.104697	0.641546	1.44361	1.79909	2.04963	3.03386	3.33914	3.46336	3.11437	3.87873	3.54473	3.25248	3.48929
Gm2427	-1.08927	-2.64386	-3.32193	0	-4.64386	0	0	-0.713119	0	0	-1.32193	0	-2.32193	0
Ildr2	3.56438	3.52857	2.88557	3.80735	4.40531	4.25776	2.7761	2.96347	2.87578	2.97636	3.66448	3.24031	3.27798	3.81352
Tgtp2	1.9486	1.58496	1.89142	2.51096	2	2.17632	5.06005	6.70183	6.48204	5.47573	6.76911	6.10329	6.85748	7.64111
Gm2436	-1.8365	-1.55639	-1.39593	-1.18442	-0.915936	-1.59946	-0.514573	-1.32193	-0.785875	-2	-0.251539	-2	-1.21759	-1.47393
Gm2446	-1.8365	-1.55639	-1.39593	-1.18442	-0.915936	-1.59946	-0.514573	-1.32193	-0.785875	-2	-0.251539	-2	-1.21759	-1.47393
Gm13306	1.83592	1.61824	2.11103	1.80735	2.52105	2.0635	0.948601	1.41143	1.20163	1.27501	1.69153	1.32769	1.08406	1.71809
Tex13d	0	0	0	0	0	0	0	-4.64386	0	0	0	0	0	0
Siglecl1	0	0	0	0	0	0	0	0	0	0	0	-2.55639	0	0
Tmem35b	3.25248	3.22188	3.54597	3.44095	3.34908	3.08236	3.52105	3.62994	3.45418	3.53854	3.75916	3.54597	3.54844	3.70819
Gmfg-ps	-1.78588	0	0	0	-0.836501	0	0	0.0976108	-1.12029	-0.0588937	-1.05889	0	-0.0740006	-1.51457
Ccl27b	0.815575	0.799087	1.10434	1.50589	1.84398	-0.340075	-0.621488	0.124328	-0.217591	0.263034	0.956057	-0.200913	0.0703893	0.333424
Smim38	0	0	0	-1	-0.473931	0	-1.55639	0	0	-1.47393	0.0976108	-3.05889	-2.12029	-0.785875
Atf1-ps	0	0	0	-3.05889	0	0	0	0	0	0	-3.18442	0	0	0
Gm15501	2.58256	2.49825	2.51349	1.79494	2.53107	2.36457	3.36036	3.0197	2.54844	2.37295	3.37295	0.464668	2.82171	2.9241
Rpl13-ps6	1	0	1.1375	2.45943	0.650765	1.1177	-0.915936	2.05311	2.08066	2.14731	0.163499	2.41414	1.46989	-0.473931
Mndal	3.20163	3.05485	3.06695	3.8268	3.66107	3.38681	4.71589	5.19692	4.91886	4.83036	4.91313	4.84649	4.93263	4.93593
Gm2808	-5.64386	-4.64386	0	0	-6.64386	0	-2.73697	-0.494109	-2.12029	-1.55639	-2.47393	-3.64386	-2.73697	-1.78588
Dynlt1f	2.84197	2.04614	2.69153	2.80529	3.45549	3.67694	4.32193	4.84549	4.57592	4.43696	4.3427	4.74953	4.65935	4.70708
Gm2832	0	0	0	0	0	-2.64386	0	0	0	0	0	0	0	-4.32193
Dynlt1c	3.48543	3.47638	2.57289	4.41819	4.5735	4.26003	5.47054	5.80632	5.25739	5.21062	5.27687	4.99141	5.35896	4.98322
Kcnj13	0	-4.64386	-4.64386	-4.64386	-6.64386	0	-4.32193	-6.64386	-5.05889	0	-6.64386	-5.64386	0	0
Gm15319	0	-5.64386	0	0	0	0	0	0	0	0	0	-5.64386	0	0
Fancf	1.28096	1.37851	1.04264	0.748461	1.40599	1.01436	1.45943	1.41684	1.04963	1.24489	1.36177	1.45418	1.15056	0.933573
Gm15023	0	-5.64386	0	0	0	0	0	0	0	0	0	0	0	0
Gm2888	0	0	0	0	0	0	0	0	0	0	0	0	0	-2.64386
Gm2897	0	0	-4.05889	-2.25154	-1.18442	-1.68966	-1.78588	-3.8365	-1.59946	-3.32193	-2.32193	-1.4344	-2.47393	-0.810966
Esd-ps	0	-2.94342	0	0	0	0	0	0	0	0	0	-2.94342	0	-3.05889
Mroh2a	-0.434403	-0.915936	-0.556393	-1.18442	-1.47393	-1.59946	-1.94342	-2.47393	-1.05889	-1.35845	-1	-2	-1.73697	-1.68966
Cyp4a32	4.55397	3.62059	4.97131	3.12928	3.24336	3.56316	1.99277	1.10434	2.65306	2.44095	2.36457	2.43829	1.9855	3.24184
Gm3005	0	0	0	0	0	0	0	0	0	0	-2.39593	0	0	0
Gm3055	-1.68966	-3.8365	-1.25154	-0.971431	-0.915936	-1.73697	-1.2863	-0.415037	-1	-0.358454	-0.234465	-0.599462	-0.434403	-1.35845
Gm10145	0	0.378512	-1.78588	-1.88897	0	0	-2	0	-0.577767	0	0	0	0	-0.836501
Pramel36	0	0	0	0	0	0	0	0	-6.64386	0	0	0	0	0
Gm3095	0	0	0	0	0	0	-4.64386	-4.64386	-4.64386	-3.05889	0	0	-4.64386	-4.64386
LOC100041057	0	-4.05889	0	-4.32193	0	-3.47393	-1.8365	-1.73697	-1.12029	-2.39593	-1.51457	-1.25154	-2.32193	-2.55639
Pramel43	0	0	0	0	0	0	0	0	0	0	0	0	-4.05889	0
Gm10144	-3.32193	0	-1.4344	0	-1.35845	-1.32193	0	0	-3.32193	0	-2.39593	0	0	-3.32193
Gm15448	-3.05889	-3.8365	-3.8365	-3.64386	-4.32193	-2.05889	-0.340075	-0.152003	0.659925	-0.321928	-0.454032	-0.321928	-0.136062	-1.08927
Gm3636	-3.18442	-3.47393	-3.18442	-2.94342	-2	-2.94342	-1.12029	-1.21759	0.0565835	-0.736966	-1.4344	-0.168123	-0.713119	-0.915936
Ahnak2	-4.32193	-3.32193	-2.94342	-0.556393	0.632268	-0.200913	-0.535332	-0.888969	-0.810966	-0.621488	-0.415037	-0.577767	-0.535332	-0.251539
Gm3239	-3.8365	0	0	0	-3.64386	0	0	-4.64386	0	-3.18442	0	0	0	0
Pramel46	0	0	0	0	0	0	0	0	-6.64386	0	0	0	0	0
Ndufb4c	7.45195	7.50629	7.23668	7.34252	7.46377	7.06674	7.28012	7.16229	7.23926	6.77887	7.30351	7.10108	7.20926	7.29241
Gm3248	0	0	0	-2.47393	0	0	0	-2.55639	0	0	0	0	0	0
Gm3252	0	0	0	0	0	0	0	-2.47393	-1.73697	0	0	0	-5.64386	0
Gm3264	0	0	0	-2	-3.47393	0	-4.32193	-3.05889	0	-2.73697	0	0	0	0
Cyp3a41b	7.51065	6.21257	5.66135	0	0	0	5.83137	1.03562	2.9855	6.84235	0	0	0	0
Zfp980	0	0	0	0	0	0	0	0	0	0	0	0	0	-5.64386
Gm3325	-1.47393	-1.35845	-1.47393	-0.971431	-0.454032	-1.21759	-0.577767	0.176323	-0.358454	-0.234465	-0.473931	-0.643856	-0.556393	-0.168123
Zfp981	0	0	0	0	0	0	-5.05889	-4.05889	0	-5.05889	0	0	0	0
Cyp3a59	3.61824	3.63923	2.95977	1.37295	0.344828	0.613532	2.09085	2.46467	2.91648	2.85	1.41143	1.05658	0.545968	0.604071
Gm3383	-2.47393	-3.18442	0	0	0	0	0	0	-3.64386	-3.64386	-3.47393	-2.25154	-2.39593	-2.64386
Ly6c2	0.910733	0.790772	0.275007	2.18903	2.49825	2.90304	5.11187	7.51104	7.34873	6.37208	5.51096	6.1631	6.96636	5.92386
9030025P20Rik	1.75702	2.58496	2.58976	2.27798	2.69377	1.8953	2.13422	2.43829	2.19535	2.24793	2.45154	2.58976	2.33628	2.62293
Zkscan16	0	0	0	0	-6.64386	0	-5.64386	-6.64386	0	-6.64386	0	-6.64386	0	0
Amd2	-3.8365	-3.32193	-4.05889	-3.05889	0	0	-4.05889	-2.12029	0	0	-4.05889	-2.47393	-2.12029	-4.32193
Gm3417	-3.18442	-3.8365	-2.55639	0	-3.18442	-3.18442	-2.25154	0	0	0	-3.64386	0	-3.32193	-3.18442
Gal3st2b	0	0	0	0	0	0	0	0	-3.64386	0	0	0	0	-3.47393
Gm3435	2.31034	2.35332	1.43829	2.46728	2.34483	2.17313	1.79494	2.06695	0.722466	2.04963	2.31904	1.82782	2.22342	2.53107
Gm3448	-3.18442	-3.8365	-2.55639	-1.64386	-3.18442	-3.18442	-2.25154	0	-1.73697	0	-3.64386	0	-3.32193	-3.18442
Mup7	1.74846	3	2.64847	-1.39593	-1.47393	0.757023	1.95233	-1.4344	-1	-0.251539	-2.25154	0	0	0
Zfp984	0.201634	0.731183	0.594549	1.53107	1.23879	0.963474	2.0321	2.7137	1.9222	2.1375	2.18269	2.08746	2.33914	2.54844
Gm3500	0	0	0	0	0	0	0	0	-3.47393	0	-3.8365	-0.971431	0	-2.05889
Gm3470	0	0	0	0	0	-6.64386	0	0	0	0	0	0	0	0
Mup8	0	0.238787	0	0	0	0	0	0	0	0	0	0	0	0
LOC100041708	0	-4.32193	0	0	0	-6.64386	-4.05889	-0.943416	-0.810966	-1.152	0	-1.2863	-1.64386	-0.234465
4930522L14Rik	1.16993	1.20163	0.807355	0.978196	1.20789	0.632268	0.879706	1.17632	0.970854	1.40599	1.13093	0.790772	1.52105	1.36737
Gm3488	0	0	0	-4.64386	-4.05889	0	0	-5.05889	-4.64386	-4.64386	-2.05889	0	-3.05889	-3.64386
Gm10408	0	0	0	0	0	0	0	-2.25154	-2	-3.18442	0	-2.25154	0	0
Gm3558	-4.64386	0	0	-3.05889	0	0	0	0	-4.05889	0	-2.94342	0	-5.64386	0
LOC100041903	0	-2	0	-1.2863	-0.888969	-1.4344	-1.47393	-0.286304	-1.55639	-0.666576	0.275007	-0.268817	-1.05889	0.0840643
Sap18b	7.1808	7.25238	7.21412	7.37408	7.51223	7.30834	7.35896	7.46597	7.23974	7.268	7.46744	7.31488	7.55213	7.52207
Lamtor3-ps	0	0	0	0	0	0	0	0	0	0	-2.05889	0	0	0
Gm3604	-1.88897	-3.05889	-2.39593	-2.64386	-1.68966	-3.47393	-0.888969	-0.556393	-1.88897	-1.32193	-1.8365	-1.25154	-1.35845	-0.943416
Gm10193	0	0	0	-0.736966	0	0	0	0	0	0	0	0	-0.943416	0
Gm3650	0	0	0	0	0	0.0565835	0	0	0	0	-2.64386	0	0	-1.88897
Gm3667	0	0	0	0	-2.55639	0	0	-3.47393	0	0	-2.47393	-4.05889	-2.39593	-2.8365
Gm3696	-2.64386	0	-4.32193	0	0	0	-3.47393	-1.78588	-1.68966	-2.94342	-3.32193	0	-2.73697	0
Nrg2	0	0	-5.05889	-4.05889	0	0	-1.78588	-0.621488	-0.514573	-2.73697	-1.51457	-2	-0.862496	-1.2863
Thoc2l	1.16993	1.01436	0.333424	0.948601	0.887525	1.18269	0.83996	0.941106	0.713696	1.0072	0.757023	1.20163	0.782409	0.879706
Gm3739	-5.05889	0	0	0	0	0	-5.05889	-2.39593	-3.8365	-5.05889	-5.05889	-3.8365	0	-4.64386
Gm3776	0	-0.577767	-0.0291463	3.54102	4.98778	5.64241	0.485427	5.15502	3.46858	2.36177	6.7137	4.51854	6.57228	5.81173
Gm10639	0	0	0	0	0	0	0	-2.12029	0	0	-1.4344	-2.39593	0.0285692	-1.68966
Rps15a-ps5	6.02459	5.77742	5.96162	6.10538	6.32948	5.95931	6.9431	7.25805	6.87885	6.70141	6.89954	7.07959	7.23352	6.97464
Vmn1r79	0	0	0	0	0	0	0	0	0	0	0	-4.05889	0	0
Nhsl2	-1.47393	-1.73697	-1.39593	-1.25154	-1.35845	-1.39593	-0.761213	0.344828	0.0703893	-0.168123	-0.888969	-0.358454	-0.0740006	-0.785875
Ccl21b	-1.94342	-0.666576	-1.152	-1.94342	0	0	-0.943416	-2.12029	-1.05889	-0.862496	0.238787	-0.494109	-2.18442	-0.556393
Ndufb4b	-0.234465	0.925999	0	0	0	0	0	0	0	0	0	0	0	1.09085
Sprr2a3	-2.94342	0	0	-2.05889	0	0	2.36737	2.64155	2.38681	1.54102	-1.12029	1.53605	1.16993	1.15704
Gm11578	0	-2.64386	0	-3.8365	-2.18442	0	-3.18442	-2.25154	-1.94342	-1.88897	-1.55639	-2.18442	-2.25154	-2.39593
Gm13305	-2.25154	-2.47393	-4.05889	-2.73697	-2.12029	-2.12029	-0.943416	-1.08927	-2.8365	-3.8365	-1.21759	-0.785875	-2.18442	-1.94342
Gstp-ps	-0.234465	0.0703893	0.111031	0.0143553	-0.168123	-0.358454	0.85599	1.66903	0.659925	0	1.80323	0.584963	1.62761	1.48543
Vmn2r36	0	0	0	0	0	0	0	0	0	-4.64386	0	0	0	0
Gm3973	-2.55639	-2.64386	-2.94342	0	0	0	-5.05889	0	-2	-4.64386	-3.8365	-3.05889	0	-3.47393
Tmed10-ps	0	-5.05889	0	0	-5.64386	-5.64386	0	-5.64386	0	0	0	0	0	0
Prdm11	-1.73697	-2.39593	-1.4344	-1.32193	-0.971431	-1.35845	-0.286304	-0.268817	-0.395929	-0.810966	-0.0588937	-0.234465	-0.217591	0.250962
Eif3j2	-2.73697	-2.25154	-2.8365	-1.73697	-2.39593	0	-1.05889	0	0	-2.8365	-1.51457	-1.78588	-1.68966	-0.713119
Gvin2	0.910733	0.475085	1.12433	2.20477	2.20163	2.1375	4.1102	4.9905	4.75168	4.12763	4.71039	4.7252	5.01748	5.49729
Vmn2r47	0	0	0	0	0	0	0	0	-4.32193	0	0	0	0	0
H2al1h	0	0	0	0	0	0	0	0	0	0	0	0	-1.25154	0
Gm4120	-2.32193	-1.94342	-1.94342	-1.35845	-3.8365	0	-3.8365	-2.32193	-2.12029	-3.64386	-1.12029	-1.68966	-2.8365	-3.8365
Gm4131	0	-4.64386	0	-3.47393	-4.64386	0	0	-4.64386	-4.64386	-4.64386	0	-4.64386	-4.64386	0
Llph-ps2	5.14241	4.47444	5.04045	5.11894	5.46956	5.34092	5.42089	5.393	5.47281	5.26716	5.63807	5.56712	5.44758	5.75889
Rex2	0	0	0	0	0	0	0	0	0	-5.64386	0	0	0	0
Gm4199	-3.64386	0	0	0	-4.05889	0	0	0	-3.8365	0	-3.32193	0	0	0
Cyp2c69	10.6167	10.5765	10.6154	0	-4.32193	0	9.94024	8.60511	9.52597	9.75759	-1.64386	-4.32193	0	-4.32193
Cd300ld4	-4.05889	-4.05889	-4.05889	-2.32193	-1.88897	-1.94342	-2	-2.8365	-0.736966	-1.94342	-2.12029	-1.73697	-0.643856	-2
Cd300ld5	0	0	0	0.286881	1.852	0	0	1.73118	-2.73697	1.45943	0.575312	-0.136062	1.55582	2.0321
9130023H24Rik	0.632268	0.526069	1.25096	1.31615	1.13093	0.799087	1.46989	1.38957	1.1177	1.52607	1.25701	1.37295	1.68706	1.23266
Sult2a2	6.40769	4.94579	3.74201	6.62512	5.78215	6.51523	5.4019	3.3799	2.40871	6.33789	7.62198	8.02431	7.16762	7.55182
Amy2a1	0	0	-4.32193	0	-4.05889	0	0	-4.32193	-4.05889	-2.55639	0	0	0	0
Gm4301	0	0	0	0	0	0	0	0	0	-4.05889	0	0	0	0
Gm4303	0	0	0	-4.64386	-3.64386	0	0	0	0	0	-4.64386	0	0	-4.64386
Gm4305	0	0	0	-4.64386	-3.64386	0	0	0	0	0	-4.64386	0	0	-4.64386
Gm4307	0	0	0	-4.64386	-3.64386	0	0	0	0	0	-4.64386	0	0	-4.64386
Gm4312	0	0	0	0	0	0	0	0	0	-4.05889	0	0	0	0
Nps	0	0	0	0	0	0	0	0	0	-2.94342	0	0	0	0
Rbm3-ps	0	0	0	-2.64386	-0.888969	0	-2.55639	-0.200913	-0.599462	-1.39593	-0.321928	-2.64386	-0.200913	-1.78588
Inafm2	2.488	2.33342	2.28096	2.37573	2.53854	2.55827	2.94486	2.98003	2.73769	2.9241	2.76341	2.77189	2.98732	2.61117
Tigit	-2.18442	0	0	-3.05889	0	-3.18442	1.26903	2.01436	1.94111	1.94111	2.37295	1.93357	2.12102	2.33914
Bnip3l-ps	0	0	-4.05889	0	-1.25154	0	0	-3.05889	0	-3.05889	0	-1.64386	0	0
Ankrd66	0	0	-3.8365	0	0	0	-1.78588	-0.736966	-1.39593	-2.73697	-1.73697	-1.68966	-2.8365	-1.78588
Gm14308	-2.18442	-0.494109	-2.12029	-1.25154	-3.64386	-0.761213	-2.55639	-1.64386	0	-1.32193	0	0.124328	-1.02915	-1.78588
Gm14305	0.389567	0.0703893	0.454176	1.23266	0.713696	0.443607	0.443607	1.07039	0.713696	0.847997	0.970854	1.33342	0.799087	1.0072
Gm14410	1.1177	1.15056	1.19535	1.58496	1.84398	0.782409	1.45418	1.50589	1.44361	1.58976	1.4489	1.0635	1.64616	1.54597
Gm10681	0	-2.12029	-3.18442	0	0	0	-1.05889	-1.55639	-0.415037	-1.08927	0.0426443	0.389567	0.659925	-2.8365
Gm4450	-3.64386	0	0	0	-2.25154	0	0	0	0	-3.18442	0	-3.05889	-3.05889	-2.18442
Zfp955b	1.45418	1.1177	1.26903	1.48027	1.43296	1.63227	1.18903	1.24489	1.25701	1.07724	1.38957	1.01436	1.47508	1.53605
Olfr1564	0	-3.47393	0	0	-3.32193	0	-3.47393	0	0	0	0	0	0	0
Nat8f7	4.68145	4.89045	4.88118	1.51096	-2.73697	2.04264	0.807355	-3.32193	-2.8365	0.978196	0	-2.39593	0	-2.64386
Ptges3-ps	2.48027	1.70929	1.75275	1.94486	1.65992	2.01792	2.33342	2.43029	2.60644	2.26903	2.15056	2.06005	1.89142	1.79077
Srcap	3.24945	3.10601	3.09592	3.22651	3.50716	3.45943	3.28983	3.48156	3.35755	3.49697	3.36177	3.5435	3.2765	3.43296
Amy2a4	0	0	0	0	0	0	-6.64386	0	0	0	0	0	0	-5.05889
Amy2a3	0	0	0	0	0	0	-6.64386	0	0	0	0	0	0	0
Amy2a2	0	0	0	0	0	0	-6.64386	0	0	0	0	0	0	0
Gm15483	-4.05889	0	-3.47393	-4.05889	0	-4.05889	0	-4.05889	0	-4.05889	-2.25154	-4.05889	-2.25154	-4.32193
Zfp831	-3.18442	-4.64386	-4.64386	-4.64386	-3.8365	-3.8365	-1.4344	-0.494109	-1.8365	-1.55639	-1.39593	-1.18442	-1.55639	-0.915936
Zfp850	-3.64386	-4.64386	-3.64386	-2.8365	-2.64386	-1.94342	-1.55639	-0.514573	-1.18442	-1.64386	-1.55639	-1.4344	-1.94342	-1.47393
Gm10224	-1.59946	-1.51457	0	0	-5.05889	-2.64386	0	0	0	0	0	0	0	-3.05889
Rps27rt	1.3505	0	0	0	0	1.36737	1.29866	0	1.3505	0	1.3505	0	0	1.28096
Klrb1	0	0	-3.47393	0	-2.39593	0	0	-3.47393	0	0	0	0	0	0
R3hdml	0	0	0	-2.32193	0	-2.32193	0	0	0	0	0	0	-2.47393	0
Zfp968	0	0	0	0	0	0	-2.94342	0	-3.8365	0	-2.8365	0	-3.64386	-3.47393
Gm4724	2.63459	2.32481	2.45418	2.9486	2.90304	2.43029	2.41143	2.90111	2.75275	2.83794	2.7761	2.75275	2.84398	3.05137
Fam205a4	0	-5.64386	0	-4.05889	0	0	0	-3.8365	-4.32193	0	-2.8365	-4.05889	-5.64386	-5.64386
Gm20939	-0.514573	-0.104697	-0.535332	0.495695	0.695994	-0.104697	-0.514573	0.0703893	-0.200913	-0.0144996	-0.104697	0.0976108	-0.304006	-0.415037
Tgfbr3l	2.08066	2.17951	2.7761	1.95977	1.90689	0.879706	1.69599	1.34483	1.80735	1.54102	2.58976	1.9782	1.29278	1.94486
Gm17768	1.89918	1.90689	1.62293	1.95606	1.86394	1.59932	1.59455	1.84398	1.88362	1.774	1.85599	1.9222	1.7866	1.95606
Rnf223	0	-4.05889	0	-2.94342	0	-4.05889	-3.05889	-4.05889	-4.05889	-4.05889	0	-2.94342	0	0
Ect2l	-4.32193	0	-4.32193	0	-5.05889	0	-4.32193	0	0	0	-5.64386	0	0	0
Gm17783	0	0	0	0	0	0	0	-3.8365	-2.73697	0	0	-3.64386	0	0
Cfap43	0	0	-5.64386	0	0	0	-5.64386	-3.47393	-5.64386	-3.8365	-5.64386	-5.64386	-4.64386	-5.64386
Pet117	0	0	0.516015	0	2.04963	0	2.0072	-3.18442	0.695994	2.85599	2.29572	0	2.23266	0.454176
Ddx43	0	0	0	0	0	-2.73697	-2.8365	-2.8365	-2	-3.8365	-1.2863	-2	-2.55639	-3.8365
Mup18	7.44468	8.28928	8.28822	1.36177	1.67356	4.30305	6.47913	3.74093	4.06091	6.96266	0	2.72247	2.64155	-1.55639
Lrrc19	0	0	-5.05889	0	0	-5.05889	0	0	0	0	0	0	0	-3.8365
Camta1	0.0976108	0.695994	0.594549	0.925999	0.722466	0.443607	1.20789	0.978196	1.01436	0.650765	1.14405	0.863938	0.831877	1.09085
Yy2	-1.21759	-1.08927	-1.51457	-0.736966	-0.621488	-1.39593	-0.0740006	0.137504	0.263034	0.275007	-0.556393	0.214125	0.0976108	-0.358454
Kti12	4.0045	4.05832	3.926	4.28688	4.28021	4.39643	4.66221	4.53792	4.46663	4.42895	4.31687	4.51096	4.55336	4.24565
Rcc1	2.3505	2.41954	2.27202	2.65764	2.76341	2.87971	3.79805	4.36667	3.7366	3.74739	3.47638	3.42895	3.66676	3.69153
Zbtb48	3.18269	2.80529	3.27202	2.82375	3.0036	2.58256	2.95233	2.85798	2.98732	2.83592	3.07039	3.01078	3.14405	3.20945
Srp54c	3.03738	3.15543	3.11936	3.73769	4.15462	3.8166	3.86691	3.98823	3.853	3.83693	4.12019	4.07382	4.0365	4.01792
Fam177a2	0.0565835	-0.0291463	-0.168123	1.08406	1.11103	1.63691	1.22033	1.51602	1.30451	1.21412	2.13093	1.1375	1.17632	1.4957
Dnah7c	0	-6.64386	-6.64386	0	0	-6.64386	0	0	0	0	0	0	0	-6.64386
Pcsk9	5.74792	5.80193	5.26191	5.59634	5.51759	5.46434	5.73769	5.59066	5.75409	5.75889	5.49313	5.33235	5.35579	4.94767
Nlgn4l	-2	-1.55639	-1.32193	-0.514573	-0.184425	-0.836501	-1.08927	-0.395929	-0.810966	-1.25154	0.367371	0.411426	0.344828	0.163499
Adat3	0.389567	0.0143553	-0.599462	0.594549	0.970854	1.20163	1.774	1.63691	1.74416	1.77821	1.58015	1.1375	1.68706	1.1635
Tdrd7	3.68706	3.6837	3.62644	4.04177	4.24413	3.89336	3.61117	3.81865	3.55582	3.62761	3.96347	3.62877	3.93923	4.08491
Krt83	0	0	0	-3.18442	-4.32193	0	0	-3.18442	0	0	-3.18442	-2.64386	0	-2.64386
Sco2	5.72574	5.804	6.20418	5.88557	5.30122	5.71315	4.78346	4.48027	4.65478	4.43962	5.12143	5.00405	4.91456	4.71039
Gpr153	-2.12029	-1.39593	-1.32193	0.565597	1.35614	0.584963	3.04264	3.01257	2.76765	2.73335	2.43296	2.53107	2.22342	1.48543
4933428G20Rik	-5.64386	-6.64386	0	-6.64386	-6.64386	0	-6.64386	-5.64386	0	0	-5.64386	0	-6.64386	0
Pafah2	5.73579	5.82477	5.69738	5.53419	5.45483	5.39506	5.20633	5.27575	5.16952	5.26341	5.4363	5.14037	5.29572	5.37608
Phactr4	3.76977	3.54967	3.71589	3.852	3.91552	3.78869	3.69822	3.69153	3.42089	3.79181	3.78869	3.7366	3.58736	3.80632
Gm44504	2.09085	1.774	1.64155	2.07724	1.19535	1.55582	2.852	2.85798	2.47768	2.07382	2.80941	3.11603	2.44095	2.85798
Gm3173	0	0	0	0	-3.05889	0	-3.05889	0	0	0	0	0	0	0
Zmym6	1.35614	1.5509	1.926	1.58015	1.76553	1.02857	1.64155	2.07039	1.76977	1.42223	2.0036	1.62761	1.7137	1.56071
Akna	0.722466	0.695994	0.678072	1.5008	1.03562	1.37851	3.19849	3.90014	3.42626	3.29572	3.46205	3.23879	3.42626	3.29719
Gm45915	0	0	0	0	0	0	0	0	0	0	-4.64386	-4.64386	0	0
Mup19	11.6987	12.3765	12.7811	3.84699	2.34199	7.61397	8.40182	5.6427	6.73566	9.58911	2.32193	5.46238	4.11103	1.64155
H6pd	7.66931	7.03364	7.41329	6.90977	7.22217	7.38414	7.25001	7.30907	7.26416	7.09244	7.44294	7.56887	7.36894	7.70984
Tmem64	4.12846	4.08661	3.88947	4.27352	3.96162	3.99458	3.73335	3.74739	3.73552	4.02503	4.03562	3.90304	3.81967	3.7939
Adprhl2	4.0917	3.79701	3.81044	4.11853	4.08491	3.9364	4.51286	4.24489	4.26828	4.38888	4.27277	4.25323	4.02059	4.3978
Gpn2	3.58015	3.75702	3.58135	3.78346	3.8166	3.93357	3.8846	4.04527	3.87774	3.8268	4.0365	3.74739	3.97085	3.90207
Rusc2	3.19692	3.48027	3.72356	3.5741	3.16027	3.28688	2.66448	2.81762	2.96347	2.72465	3.26903	2.85599	2.52105	3.04789
Gm14124	0	0	0	0	0	0	0	0	-5.05889	0	0	0	0	0
Ttll2	-4.05889	-2.55639	-4.05889	0	-4.05889	0	0	0	-4.05889	-3.05889	-2.47393	-4.05889	-3.18442	-2.55639
Stx12	3.82579	3.6311	3.49057	4.4489	4.35191	4.42223	4.59813	4.72301	4.65134	4.71534	4.56864	4.71094	4.6565	4.55275
Gon7	3.31179	2.91265	2.76977	2.81352	3.05311	3.09424	3.30743	2.84197	3.01792	2.92979	2.88362	3.24031	3.488	3.07211
Gm17359	0	0	0	-3.8365	0	-3.8365	-3.05889	-4.05889	-2.73697	-4.05889	-4.05889	-1.35845	-2.47393	-2.39593
Gm10778	-1.78588	-0.888969	-0.251539	-0.68966	-0.643856	-1.08927	-1	-0.168123	-0.286304	-0.943416	0.111031	-0.340075	-1.73697	-0.0144996
Btbd18	0	0	0	-4.32193	-4.32193	-5.05889	-4.32193	-4.32193	-5.05889	0	-5.05889	-4.32193	0	-4.32193
Gm17660	0	0	0	0	0	0	0	-1.73697	0	0	0	0	0	0
Gm14139	0	0	0	0	0	0	-5.05889	0	0	0	0	-4.05889	0	-4.32193
Osbpl9	6.16672	5.7926	5.96625	6.07532	6.1418	6.29076	6.02591	6.0691	5.95954	6.08108	6.31904	6.26997	6.11603	6.32121
Gm17455	0	-2.55639	0	0	-3.05889	0	0	0	0	0	-2.94342	0	0	0
Zfp967	0	0	0	-2.94342	0	0	0	0	0	0	0	-4.05889	0	0
Sprr2a2	-5.64386	-4.32193	-5.05889	-3.64386	-4.64386	0	2.56316	1.76977	1.96717	1.61824	0	2.47508	0.695994	-0.0892673
Gm10509	0.695994	0.584963	0.0565835	1.0635	0.555816	0.678072	0.31034	0.333424	0.250962	0.731183	0.757023	0.286881	0.422233	0.516015
Dynlt1a	0.238787	-0.535332	-0.168123	-0.268817	0.238787	0.0976108	0.863938	1.54597	1.26303	1.05658	1.24489	0.773996	0.831877	1.15056
Vmn1r3	0	0	0	0	0	0	0	0	0	0	0	-4.05889	-3.18442	0
Vmn1r184	0	-3.18442	0	0	0	0	0	0	0	0	0	0	0	0
AU040320	3.56682	3.42089	3.5435	3.48027	3.71149	3.41143	3.86394	3.68706	3.76553	3.74631	3.81967	3.78764	3.65535	3.58496
Dthd1	0	0	0	0	0	0	-5.05889	-5.05889	0	-5.05889	0	0	-5.05889	-5.05889
Il4i1b	-2.47393	-0.915936	-1.78588	-0.643856	-2.12029	0	-0.494109	-0.713119	-2.39593	0	-2.47393	0	0	-1.18442
Ppp1r8	3.25248	3.5435	3.36877	3.67129	3.87971	3.79701	4.0268	4.40803	4.08406	3.94298	4.01792	3.94392	4.1102	3.76235
Smpdl3b	-0.621488	-1.12029	-1.47393	0.773996	-0.0291463	-0.0144996	0.526069	1.1375	0.536053	0.632268	1.05658	0.895303	1.32193	1.50589
Tent5b	0	-4.64386	0	-1.59946	-1.05889	-2.64386	-4.64386	0	-2.32193	0	-1.47393	-2.05889	-2.18442	-2.39593
Bsdc1	4.97039	4.904	5.08746	5.06091	5.21994	5.48832	5.05094	4.90497	4.93499	4.96578	5.41041	5.20672	5.17951	5.3466
Zfp729b	1.13093	0.970854	0.903038	1.32193	1.32769	1.11103	1.33342	1.46989	1.18269	1.10434	1.31034	1.36177	1.18903	1.45943
Adh6b	-3.47393	-3.47393	-4.32193	0	-2.8365	-2.64386	-2.32193	0	-3.18442	-4.32193	-3.18442	-3.47393	-4.32193	-2.73697
Slc44a1	4.32265	4.35755	3.9644	4.22959	4.06091	4.03386	4.04963	4.14486	4.03914	4.1635	4.1375	3.91839	4.0045	4.16189
Gm20594	8.46021	7.78764	7.99701	8.18701	8.23898	8.48595	7.5675	7.69857	7.66598	7.73931	8.00703	7.61176	7.36641	7.65421
Mob3c	3.6241	3.08576	3.17473	3.27798	3.33342	3.63227	3.57289	4.03562	3.71918	3.75489	3.68257	3.74093	3.62176	3.91456
Zfand2a	2.80735	2.58496	2.86592	3.23573	3.15866	3.6893	3.27352	3.51349	3.36036	3.05137	3.27352	3.43296	3.40054	3.38267
Gm10015	-2.25154	-1.94342	-1.32193	-1.8365	-3.18442	-3.18442	-1.68966	-1.25154	-2.64386	-1.21759	-1.64386	-1.4344	-2.32193	-1.25154
Rubcn	2.81762	2.76553	2.81967	2.91456	3.0036	2.56316	2.81558	2.95977	2.66676	2.85798	3	2.68706	2.83794	2.68706
Gm19340	0	0	-1.94342	0	0	0	0	0	0	0	0	0	0	0
Gm19345	0	-3.32193	0	-1.152	-0.599462	-1.152	-3.32193	-3.18442	-3.18442	-3.18442	-0.200913	-2.18442	0	-2.25154
Kifc1	-2.32193	-2.05889	-2.64386	1.31034	-1.4344	2.04614	2.44626	2.68257	1.73552	2.07724	1.99277	2.26003	2.20789	1.79077
Rpl37rt	2.77189	2.18903	1.73552	2.88947	3.29866	3.19849	2.82579	3.1811	2.90111	3.51728	2.28983	2.90111	3.39917	3.37156
Epg5	2.73118	2.50843	2.45418	2.46989	2.49057	2.46989	2.41143	2.40327	2.45943	2.50589	2.4489	2.3978	2.46989	2.60644
Gm19410	0	0	0	0	0	0	0	0	0	-6.64386	0	-6.64386	0	0
Ccdc13	0	0	-4.64386	0	0	0	0	0	-5.64386	0	0	0	0	-4.32193
Kcnmb3	0	-6.64386	0	0	0	0	0	-5.64386	0	0	-6.64386	0	0	0
Gm19428	0	0	-5.05889	0	0	0	0	0	0	0	0	0	0	0
E330021D16Rik	0	0	0	0	0	0	-4.32193	-4.32193	-4.32193	0	0	-4.32193	-4.32193	0
Colca2	-2.25154	-2.32193	-2.73697	-1.05889	-0.217591	-2.64386	-0.666576	-0.514573	-0.473931	-1.64386	-0.454032	-0.862496	-1.35845	0.0285692
Gm3336	-1.88897	-1.94342	-3.64386	0	0	-3.47393	-1.21759	-3.47393	-1.88897	-3.47393	-1.152	-3.47393	-2.55639	-1.94342
Speer4c	0	0	0	0	0	0	0	-3.8365	0	-4.64386	0	-2.39593	-4.64386	0
Pdzd7	-3.47393	-6.64386	-4.64386	-3.47393	-2.94342	-3.47393	-4.64386	-3.8365	-5.05889	-4.64386	-2.47393	-3.8365	-2.8365	-4.05889
Armcx4	-1.4344	-1.35845	-1.55639	1.05658	0.9855	2.02857	1.54597	1.5656	1.36177	1.58015	1.16993	1.65535	1.0635	1.0635
Smim43	0	0	0	0	0	0	0	-4.32193	0	0	-4.32193	0	-4.32193	0
Klhl3	1.21412	1.27501	0.918386	1.05658	1.33914	1.25096	0.516015	0.992768	0.505891	0.847997	1.15704	1.39506	0.713696	1.21412
Gm10913	0	0	-1.64386	-1.64386	0	0	0	-1.152	0	0	0	0	0	0
Btbd8	-0.736966	-1.152	-0.268817	-0.0892673	0.250962	-0.304006	-1.47393	-0.415037	-0.785875	-0.713119	0.0426443	-0.304006	-0.0144996	0.526069
Trpc5os	0	0	0	0	0	0	0	0	0	0	0	-5.64386	0	0
Gm38425	0	0	0	-4.05889	0	0	-4.32193	0	0	0	0	0	-4.32193	0
Pifo	0	0	0	0	0	0	0	0	0	0	-3.05889	0	-3.05889	-3.05889
Gm14440	1.70487	1.67807	1.57531	1.79077	1.51602	1.31615	1.36737	1.4957	1.59455	1.28688	1.38957	1.97085	1.71809	1.79909
Tmem95	0	0	0	-1.94342	-1.32193	-2.47393	-0.152003	-0.621488	0.356144	0.163499	-0.104697	-0.713119	-3.64386	-1.59946
Tpbgl	2.81147	3.01436	2.88362	3.01436	2.46467	2.80116	2.38128	1.95606	2.15381	2.31904	2.57046	2.52857	1.60407	1.95233
Nuggc	-4.64386	0	0	0	-5.05889	0	-1.51457	-0.535332	-0.395929	-1.47393	-1.25154	-1.51457	-1.55639	-3.64386
Gm10354	0	0	0	0	0	0	0	-3.32193	0	-2.73697	0	0	0	0
Bbip1	2.27202	2.23266	2.15381	2.31325	2.62527	2.53854	2.60407	2.96901	2.47249	2.73985	3.08576	2.67807	2.96162	2.80735
Fsbp	-1.4344	-2.25154	-2.05889	-1.78588	-3.32193	-1.78588	-1.68966	-2.25154	-2.64386	-2	-3.18442	-2.18442	-2.39593	-2.18442
Zfp534	-4.64386	0	0	0	0	0	0	-5.05889	0	0	-5.05889	-5.05889	0	-4.64386
Hbb-bs	11.6775	11.0865	11.2255	10.6659	10.9794	11.5799	13.2982	13.3672	13.2751	13.1152	12.3014	12.7551	13.3572	13.5195
Cbarp	-0.434403	-1.18442	-0.37707	0.344828	1.02857	0.545968	-0.713119	-0.0144996	-0.217591	-0.136062	0.641546	0.0285692	-0.0439433	0.0976108
Rpl5	8.67761	8.45265	8.56236	8.66867	8.89163	8.58849	9.19972	9.43407	9.29476	9.14473	9.33072	9.35405	9.43093	9.18309
Gm5741	0	0	0.933573	0	0	0	0	0	0	0	0	-0.0892673	0	0
Ccdc149	-0.217591	0.201634	-0.0892673	2.18587	2.73335	2.12433	2.30743	1.43296	1.75275	1.70044	1.84398	1.84398	1.7866	1.59932
Pet100	4.08236	3.851	3.80735	3.72901	3.90304	3.67469	4.10266	4.22805	4	3.80529	3.99367	4.11187	3.99639	3.77083
Smpd5	-1.78588	-2.8365	-2.8365	-1.12029	-0.621488	-1.12029	-0.810966	0.454176	-0.666576	-0.415037	0.176323	0.0143553	0.475085	0.0143553
LOC100503923	0	-2.05889	0	0	0.695994	-0.321928	-0.736966	0.275007	-0.68966	0.505891	1.08406	0.286881	1.62761	0.807355
Fcor	1.89918	1.88753	0.871844	0.594549	2.11103	0.9855	1.15704	1.20789	1.93734	2.34767	-0.0740006	0.505891	1.69153	-1.05889
Zfp965	1.26903	1.60881	1.65076	1.73985	2.01792	2.30451	1.53605	1.67807	2.07382	1.47508	1.31615	1.59932	1.58496	1.7137
Gm15056	0	0	0	0	0	0	0	0	0	0	0	0	0.111031	-2.73697
Gm20056	-6.64386	0	-2.73697	-2.25154	-0.217591	-2.55639	-0.268817	0.790772	0.333424	0.823749	0.286881	0.565597	0.400538	0.176323
Ccer2	0	0	0	-3.18442	0	0	0	0	0	0	0	0	0	0
Brd3os	-1.152	-1.02915	-0.666576	-0.454032	0.83996	0.0143553	0.367371	0.411426	0.201634	0.189034	0.863938	0	0.799087	0.895303
Fam181a	0	0	-2.32193	0	0	0	0	0	0	0	0	0	0	0
Micalcl	-0.286304	-0.971431	-0.836501	-0.286304	-0.473931	-0.68966	-0.888969	0.0143553	-0.836501	0.189034	-0.643856	-1	-0.836501	-0.785875
Efcab8	-2.73697	-2.47393	-1.51457	-5.05889	-5.05889	-5.64386	-3.47393	-2.05889	-2.73697	-2.94342	-4.32193	-3.8365	-3.64386	-3.64386
Ccdc170	0	-5.05889	0	-3.64386	-5.05889	-4.64386	0	-5.64386	-4.32193	-5.05889	-4.32193	-5.64386	-5.64386	-4.05889
Gm10591	-1.47393	0	-2.18442	-0.943416	-0.621488	0.333424	-2.55639	0.970854	0.422233	0.422233	1.32193	2.07382	1.59932	1.66448
2210418O10Rik	2.22651	1.70929	0.124328	1.1375	2.71149	1.58015	0.722466	-2.47393	1.37295	0	1.9855	1.34483	2.73335	1.926
Abhd12b	-5.05889	0	0	0	0	-4.05889	0	-4.05889	-5.05889	0	0	-5.05889	0	0
Smim27	5.67299	5.774	5.94205	5.87332	6.07852	5.11686	5.23993	5.25663	4.99277	4.89821	5.8125	5.5292	5.2709	4.67525
Gm13304	-1.47393	0	-2.18442	-0.943416	-0.621488	0.333424	-2.55639	0.970854	0.422233	0.422233	1.32193	2.07382	1.59932	1.66448
Prr22	-3.8365	-1.8365	-1.51457	-1.39593	0.495695	-1.73697	-0.810966	-1.47393	-0.761213	-1.73697	-1.78588	-0.736966	-0.68966	-1
Smlr1	6.09972	5.91624	6.01681	6.08428	6.31832	6.46172	5.40088	5.22882	5.29131	5.44791	6.06566	6.06609	6.09508	6.20222
Dcdc2b	0.722466	-0.0740006	0.918386	0.545968	0.594549	-0.434403	-0.200913	-0.577767	-0.152003	0.422233	0.0285692	-1.68966	0.0143553	0.163499
3425401B19Rik	0	0	0	0	-5.64386	-5.05889	-5.64386	-5.05889	-5.05889	0	-5.64386	-5.64386	-5.05889	-5.05889
Eef1akmt3	0	0	0	-0.136062	-0.915936	-2.47393	0.739848	0.0840643	0.956057	-0.888969	-1.47393	-0.120294	0.0565835	-2.47393
Atg14	2.97085	2.57531	3.1127	2.9982	3.22342	3.02503	2.79077	2.49313	2.59455	2.76129	3.08746	2.74201	2.88947	3.25852
Nat8f6	0	0	0	0	0	0	0	0	-3.05889	0	0	0	0	0
Tmppe	0.871844	0.344828	0.687061	0.863938	1.1177	1.11103	1.34483	1.926	1.69153	1.39506	1.40599	1.65076	1.53605	1.90689
Gm20385	-4.05889	-5.05889	-5.64386	-4.05889	-2.32193	-2.05889	-4.05889	-4.05889	-3.18442	-1.73697	-2.64386	-1.64386	-2.64386	-2.25154
Zfp518b	-1.12029	-1.94342	-1.32193	-1.02915	-0.785875	-1.12029	-0.434403	0.0565835	-0.415037	0	-0.514573	-0.268817	-0.0588937	-0.434403
Gm11127	1.57046	1.24489	1.87971	-0.0892673	0.669027	-0.136062	1.1177	0.903038	0.495695	0.545968	0.594549	0.704872	0.0703893	0.704872
Rell1	2.97085	2.80529	2.42492	3.48929	3.63691	4.12846	3.44095	3.47897	3.29278	3.33056	3.46858	3.9982	3.5741	3.67356
Fer1l5	-4.64386	0	-4.64386	0	0	-5.05889	0	0	0	0	-6.64386	-6.64386	-5.64386	0
Dchs2	-6.64386	-5.64386	-5.05889	-6.64386	0	-5.64386	-4.32193	0	-6.64386	-5.64386	-6.64386	-5.05889	-5.64386	-6.64386
Gm9805	0	0	0	0	0	0	0	0	0	-5.05889	0	0	0	0
Oas1d	0	0	0	0	0	0	0	-3.18442	0	0	0	0	0	0
Ugt2b38	-0.666576	-0.514573	0.879706	0.495695	-1.55639	-2.32193	-2.47393	-4.05889	0	-4.05889	-3.8365	-4.05889	-2.94342	-3.05889
Slc15a4	3.52982	3.31904	3.56316	3.62176	3.71589	3.43429	3.43029	3.64962	3.45681	3.49057	3.58976	3.31615	3.44228	3.59216
Lrrc8c	0.505891	0.464668	0.659925	1.48543	0.555816	1.31615	3.0197	3.28836	2.94673	3.18587	2.53605	2.79701	2.90111	2.81762
Noc4l	3.05658	2.852	3.09085	3.65764	3.60999	3.76765	4.04177	4.23802	4.11853	3.91073	3.79181	3.69488	4.13668	3.87184
Nsun5	2.87578	2.91839	2.74846	2.96532	3.0993	3.14893	3.03034	2.95977	2.90497	2.63227	3.08576	2.76765	3.04439	2.66221
N4bp2l1	4.21023	4.66903	4.88069	4.66505	4.60999	4.14241	3.60526	3.70819	3.73444	3.69599	5.01525	4.22882	4.1914	4.79961
Upk3b	-3.47393	-4.64386	0	-4.32193	-4.32193	-4.32193	1.60881	0	0	0	-4.32193	0	0	-4.64386
Psph	2.41143	2.38405	2.7761	2.62059	3.05311	2.18269	2.94673	3.6427	3.50462	3.22033	3.21723	3.09085	3.69265	3.20006
Trrap	2.37295	2.18903	2.12433	2.40054	2.5656	2.45943	2.67129	2.98732	2.75702	2.82782	2.84197	2.74201	2.71809	2.87774
Spon2	4.50208	4.30889	4.91313	4.41616	4.5373	4.39506	4.26754	4.13258	4.02326	4.60407	4.60822	4.47703	4.39712	4.41616
Gbp6	3.68818	3.67807	3.39094	3.70819	3.59813	4.26153	5.39025	6.40242	6.63836	6.04374	6.75181	6.53854	6.77689	7.15168
Acacb	5.24982	5.10434	5.15137	5.04789	4.20477	3.64386	3.55704	3.08406	3.23879	4.17792	4.08831	2.82782	3.41278	3.7761
Pds5b	1.42761	1.774	1.50589	1.95233	1.67356	1.57046	1.91839	2.1375	1.92979	2.01792	1.8679	1.94111	1.94111	1.89918
Tent2	3.2854	3.11437	3.01614	3.47379	3.46205	3.42223	3.69488	3.89336	3.63343	3.45549	3.66221	3.74846	3.63459	3.79286
Ugt2b34	7.82712	7.62914	7.60348	7.86152	7.77406	7.7148	7.14914	7.24726	7.163	7.2034	7.99418	7.59574	7.72247	7.99842
Mapre3	4.8339	4.50144	4.74792	4.79546	4.98003	4.848	4.73877	4.8679	4.82731	4.87578	5.22033	4.98959	5.12681	5.20984
Dcun1d4	3.37712	3.19692	2.7845	3.37156	3.49953	3.50335	3.16832	3.11437	3.25096	3.26153	3.6893	3.10434	3.19535	3.39506
Usp30	3.26604	3.16189	3.1177	3.1177	3.49185	3.56194	3.30597	3.27202	3.27501	3.24336	3.54597	3.4019	3.24945	3.55213
Ube3c	3.58736	3.68818	3.44758	3.82273	3.75275	3.88362	3.36317	3.6311	3.4957	3.68818	3.60051	3.6837	3.62293	3.69933
Rita1	1.88362	1.96347	1.91073	2.31325	2.48027	2.31034	2.22033	2.30451	1.89142	2.04963	2.45681	2.17632	2.08066	2.25096
Tbc1d14	2.91073	3.08916	2.8679	3.33771	3.52482	3.28096	3.68482	3.99186	3.66107	3.69153	3.71699	3.54226	3.68818	3.71039
Gm20604	-0.217591	0.536053	0.495695	0.823749	0.422233	0.773996	1.23266	1.32193	1.29278	1.08406	0.356144	1.15056	1.26303	1.20163
Gm3411	0	0	0	0	0	0	-3.32193	0	0	-2.64386	0	0	0	0
Rhox4a2	0	0	0	0	0	0	0	-2.39593	0	0	0	-2.32193	0	0
Gm9595	-4.05889	0	0	-4.64386	0	0	-3.32193	-5.05889	0	-3.8365	-4.05889	0	-4.32193	-4.05889
LOC100861655	0	0	0	0	0	0	0	0	0	0	-4.05889	0	0	0
Gm21119	0.925999	1.12433	0.454176	1.44361	1.04963	0.847997	0.422233	1.1635	0.887525	1.54102	0.757023	1.18903	1.17632	1.34483
Gm21149	0	0	0	0	0	0	-1.152	-5.64386	-3.64386	-1.25154	-1.59946	-2.64386	0	0
Gm21154	0	0	0	0	0	0	0	0	0	0	0	0	-4.32193	-4.32193
Gm21181	0	-0.217591	-0.358454	0	0.704872	2.04264	-0.494109	0.189034	0	0.62293	0	-0.358454	0.454176	-0.340075
Gm21188	-2.64386	-3.32193	-2.8365	-0.251539	0.887525	0.0285692	2.34483	3.24184	2.47508	2.27501	3.13914	2.8953	3.53854	3.54102
Gm3371	0	0	0	0	0	0	0	0	0	0	0	-4.05889	0	0
Gm21293	0	0	0	0	-4.64386	0	0	0	0	0	0	0	-5.64386	0
Gm21304	0	0	0	-3.47393	-4.64386	0	0	0	0	0	0	0	-5.64386	0
Mup22	13.1541	13.8384	13.8989	9.06402	7.71816	11.6502	12.4965	10.8559	11.948	13.1748	6.89542	10.3256	9.40007	7.07393
Cfap99	0	-5.64386	-5.64386	-6.64386	-4.64386	-5.64386	-4.32193	-3.32193	-4.32193	-4.32193	-5.05889	-4.64386	-5.64386	-3.8365
Gm16867	-3.47393	0	0	-4.32193	0	-3.47393	0	-3.47393	0	0	0	0	0	0
Ccl21d	-1.47393	0	-2.18442	-0.943416	-0.621488	0.333424	-2.55639	0.970854	0.422233	0.422233	1.32193	2.07382	1.59932	1.66448
Gm2892	0	0	0	0	0	0	0	0	0	0	0	0	-2.12029	0
LOC100862192	0	0	0	0	0	0	0	0	0	0	0	0	-4.05889	0
Gm6712	1.31615	0.807355	0.925999	0.963474	0.367371	0.765535	0.632268	1.03562	0.807355	1.44361	1.38957	1.11103	1.17632	1.21412
Gm21586	0	0	0	-2.8365	0	0	0	0	0	0	0	0	0	0
Fam205a3	0	-5.64386	0	-4.05889	-4.64386	0	0	-3.8365	0	-4.64386	-5.05889	-5.64386	-5.64386	0
Gm21671	0	0	0	0	0	0	0	-2.73697	0	0	0	0	0	0
Gm21680	0	0	0	0	0	0	0	0	0	-2.39593	-3.47393	0	0	0
Entpd4b	4.07639	3.98277	4.09001	4.26604	4.3427	3.99095	4.21179	4.44824	4.26679	4.2032	4.50589	4.24184	4.32697	4.26828
Hscb	2.12102	2.70487	2.67356	2.80116	2.98003	1.8679	3.08066	3.40735	2.79286	3.13914	3.44361	3.38957	2.98914	3.40599
Chpf2	3.3147	3.37016	3.04789	3.46467	4.17233	4.07211	4.40395	4.5741	4.52231	4.14078	4.47573	4.5435	4.47508	4.53667
Tyw1	3.18428	3.03738	3.13093	3.3505	3.38543	3.13093	3.3978	3.35614	3.36457	3.34625	3.60763	3.27798	3.40735	3.31904
Emilin1	3.75489	4.08576	4.10014	4.90833	5.04876	5.01881	6.96751	6.84222	6.65005	6.60792	6.38939	6.60036	6.1809	5.6744
Rab28	4.07125	4.06781	4.18666	4.34767	4.33271	3.926	4.50716	4.58316	4.23726	4.30451	4.40327	4.36947	4.33485	4.48543
Nfxl1	2.33914	2.58496	2.16027	3.07553	3.01257	3.28244	3.79077	3.47638	3.45022	3.58856	2.79701	3.12763	3.16189	2.91265
Akap9	1.72683	1.66448	1.61824	1.84398	2	1.69599	1.60407	2.03914	1.8953	1.87578	2.01792	1.95606	2.07724	2.38957
Zfp513	3.50716	3.27798	3.37712	3.72574	4.07639	4.04352	4.25852	4.21023	4.16189	3.98003	4.20163	4.17473	4.08066	4.16511
LOC101055663	-1.08927	-0.810966	-2.73697	-0.666576	-1.152	-1.64386	-0.184425	-0.0439433	0.0565835	-0.943416	0.226509	0.62293	-0.168123	0.62293
Heatr4	0	0	0	0	-5.05889	0	0	0	0	0	0	0	-5.64386	0
Lipo2	0	0	0	0	0	0	0	0	0	0	0	-6.64386	0	0
LOC101055672	-3.8365	0	-3.05889	-2.64386	-2.73697	0	0.250962	1.19535	0.176323	0.333424	0.0143553	0.443607	-0.340075	-0.666576
LOC101055676	-6.64386	-3.8365	0	0	0	0	0	-2.73697	-3.32193	0	0	0	-2.05889	-2.47393
Gm7592	0.275007	-0.304006	0.545968	0.879706	0.978196	0.526069	1.32193	1.926	1.93357	0.978196	2.42223	1.99277	2.17951	2.17951
Tmem167-ps1	0	-2.55639	0	0	0	0	0	0	0	-2.55639	0.0565835	-0.514573	-2.64386	-2.55639
Gm15246	0	-4.64386	-4.64386	-4.64386	-2.94342	-3.05889	-2.8365	-2.55639	-2.32193	-4.64386	-2	-1.94342	-2.73697	-3.64386
Gm10320	0	0	0	-1.35845	-1.4344	-0.321928	0	0	-0.415037	0	0	-1.4344	0	0.669027
Gm14438	0	0	0	0	0	0	0	0	0	0	0	0	-3.32193	0
Kif19b	0	-5.05889	0	0	0	0	-3.64386	-5.05889	0	0	0	0	0	0
LOC101055951	0	0	0	0	0	0	0	0	-6.64386	0	0	0	0	0
Gm29753	-1.4344	0	-2.47393	0	-0.836501	-0.785875	-0.915936	-2.47393	-1.4344	0	-2.47393	0	-2.47393	0
Gm29758	-1.25154	-1.35845	-1.51457	-1.55639	-1.88897	-1.94342	-1.21759	-1.73697	-1.68966	-0.785875	-1.08927	-2.32193	-2.05889	-1.68966
Gm28802	0	0	0	0	0	0	-4.64386	0	0	0	0	0	0	0
Gm7206	-0.304006	0	-2.18442	-2.32193	-0.304006	-1	1.09761	-1.32193	-1.2863	0.887525	0.201634	-1.2863	-0.0740006	-2.32193
Gm28455	-4.32193	-1.88897	-3.05889	-3.18442	-2.94342	-2.05889	-5.05889	-3.05889	-4.64386	-2.64386	-4.32193	0	-2.94342	-3.32193
Gm29770	0	0	0	0	0	0	0	0	0	0	0	0	-1.73697	0
Zfp990	0	0	0	0	0	0	0	0	0	0	0	-4.64386	0	-5.05889
Gm29776	0	0	0	-4.05889	-3.64386	-4.05889	-2.05889	-2.94342	-2.39593	-4.64386	-2.73697	-3.47393	-5.64386	-2.94342
Gm7094	0	0	0	-2.73697	0	0	0	0	0	0	0	0	0	0
Gm29797	-3.32193	-2.39593	-1.55639	-3.64386	-1.73697	-3.32193	-4.32193	-2.55639	-3.05889	-3.32193	-3.32193	-3.8365	-3.8365	-3.05889
Gm13430	0	-2.94342	-2.94342	0	-1.25154	-1.88897	-1.2863	-1.88897	-2.8365	-2.8365	-1.8365	-2.8365	-1.8365	-1.88897
Gm29808	0	-4.05889	0	-3.8365	0	0	-4.05889	0	-3.8365	0	-3.8365	0	-3.18442	0
Zfp282	1.25096	0.454176	0.871844	1.43829	1.26903	1.1375	1.63691	1.64155	1.62293	1.5008	1.7866	1.49057	1.64616	1.80323
Ttll3	0.189034	-0.120294	-0.0740006	0.773996	0.0840643	-0.234465	1.18269	1.8679	1.41684	1.31615	1.20789	1.55582	0.9855	1.33914
Snx21	3.11936	3.12433	3.21412	2.46728	3.2854	2.70929	2.6017	2.48285	2.73118	2.66221	3.23726	2.64155	2.27798	2.73552
Tmem168	2.87381	2.59694	2.57773	2.91456	3.1635	3.10098	3.35896	3.58976	3.44758	3.56071	3.41143	3.52982	3.37016	3.49185
Rpusd3	3.8885	4.04352	4.06781	4.26153	4.31615	3.67694	3.5008	3.22959	3.44626	3.9607	3.81865	3.13914	3.62877	3.72792
Itfg2	2.80529	2.80323	2.73552	3.30305	3.3799	3.29572	3.24489	3.06523	3.19061	2.99458	3.22959	3.37016	3.16189	2.9855
Bmt2	1.59455	1.41684	1.11103	1.85997	2.04963	1.79494	2.12102	2.53854	2.1177	2.23879	2.17632	2.27202	2.23266	2.49057
Pot1a	0.565597	1.34483	1.15056	1.33914	1.51602	1.54597	1.65076	1.7866	1.57046	1.60881	1.5509	1.62761	1.51602	1.85997
Parp11	1.8679	1.37295	1.61353	2.03562	2.16993	1.58496	2.79701	3.45286	3.50208	2.92029	3.45549	3.23113	3.24489	3.57046
Zfp956	1.37851	1.1375	1.19535	1.3505	1.76129	0.250962	1.67356	1.59932	1.48027	1.25701	1.55582	1.13093	1.35614	1.50589
Hepacam2	-1.8365	-1.59946	-3.8365	-2.47393	-2.18442	-4.64386	-0.120294	1.20163	1.35614	0.201634	-0.713119	-0.104697	0.378512	-0.761213
Tada3	3.19219	3.36597	3.39643	3.46989	3.58856	3.25096	3.50335	3.42626	3.3978	3.51854	3.59455	3.65878	3.6311	3.69488
Tra2a	4.68201	4.43429	4.91025	5.18943	4.96394	4.8268	5.3799	5.67807	5.50684	5.39849	5.25096	5.21374	5.29793	5.22342
Wdr91	3.61941	3.9982	3.86987	3.9514	3.90207	3.47249	3.8339	3.6427	3.45549	3.86196	3.91743	3.64616	3.65076	3.488
Brk1	6.11749	6.01547	5.80941	6.32301	6.39008	6.15259	6.6094	6.82858	6.57365	6.63633	6.70708	6.72533	6.74268	6.63865
Dyrk4	0	0	0	-3.05889	0	0	-2.94342	-2.12029	-4.05889	-3.05889	-2.18442	0	-2.39593	-4.05889
Eogt	1.07724	0.910733	1.1177	1.69599	1.86394	1.46989	1.85599	1.89142	1.98185	2.04264	1.82782	1.63227	1.84398	1.73118
Fbxl14	2.09085	1.67807	1.57046	2.23573	2.27798	2.37851	2.81967	3.11103	2.81352	2.75061	2.70266	2.83794	2.80323	2.72465
Prrt4	0	-5.64386	0	0	-5.05889	-5.05889	-5.64386	-4.32193	0	0	0	0	0	-4.32193
Adamts9	-1.32193	-0.915936	-1.94342	0.495695	0.594549	0.739848	1.72247	1.64616	1.53107	1.66448	1.41684	1.68257	0.978196	0.695994
Ceacam15	0	0	0	0	-3.8365	0	0	-2.8365	0	-2.8365	-3.8365	0	-3.8365	-3.8365
Dhx32	3.9514	4.21956	3.99186	4.55336	4.77452	4.46597	3.98094	3.80219	3.9782	4.17712	4.43229	4.42358	4.38198	4.31252
Phrf1	3.06523	2.87184	2.9279	3.08916	2.8953	2.99277	3.62059	3.71149	3.51728	3.37434	3.21723	3.42895	3.36457	3.24945
Plekha1	2.04614	2.08406	1.62761	3.16189	3.22651	3.24793	3.15866	3.74739	3.20006	3.14078	3.56682	3.66448	3.81967	3.87971
Slco2b1	6.34483	6.36194	6.55444	6.03606	5.66164	5.71836	5.35826	5.07938	5.18903	5.42291	5.62936	5.19219	5.09255	5.32733
Hbb-bt	9.29485	8.79724	8.90053	8.29572	8.49081	9.24693	11.0711	11.1942	11.2186	11.01	9.96139	10.5675	11.3479	11.2112
Evi2	-0.184425	0	-1.94342	0	0.286881	-0.535332	-0.0439433	0.555816	-0.761213	-0.234465	0	-1.55639	0.799087	-1.68966
Ric8a	3.22188	3.45549	3.20006	3.67016	3.88655	3.76871	4.18903	4.16672	4.12598	3.87283	4.05918	3.9542	4.1819	3.91743
Inpp5f	2.9222	3.15056	2.85	3.25399	3.22033	3.12928	2.93546	2.94486	2.89918	3.10601	3.05311	2.78031	3.01614	2.93734
Plekhg2	1.41143	1.17632	1.35614	2.20789	2.37851	2.33342	2.79286	3.08916	2.72901	2.72683	2.82375	2.76977	2.58496	2.55827
Hsd3b7	9.10497	9.30877	9.18681	8.83734	8.68884	8.5185	8.66089	8.41337	8.57565	8.80397	8.59261	8.57319	8.33427	8.47001
Mob2	3.9514	3.89821	3.92125	3.9982	4.10098	4.12019	4.16832	4.13996	3.72792	3.80632	4.15381	4.04089	4.0505	4.05224
Klk9	0	0	0	0	0	0	-3.64386	0	0	-2.94342	-3.8365	0	0	0
Prkd2	2.49825	2.32769	2.12763	2.76765	2.99639	2.60644	3.23113	3.73877	3.60644	3.43029	3.62293	3.52982	3.5656	3.64386
Wtip	1.09761	0.400538	1.18269	1.83188	2.17632	1.76977	2.89142	2.81558	2.59694	2.59455	2.46205	2.54102	2.26303	2.16993
Zfp575	-2	-2.32193	-2.18442	-3.05889	-3.47393	-3.8365	-1.8365	-2.64386	-3.05889	-2.12029	-3.32193	-2.05889	-3.32193	0
Ccp110	0.432959	0.298658	-0.0439433	0.263034	0.367371	0.189034	0.454176	0.925999	0.565597	1.0072	0.918386	1.09085	0.815575	0.948601
Vrk3	4.69432	4.30159	4.66846	4.57531	4.80064	4.73064	4.9514	4.88801	4.68426	4.73715	5.09508	5.07553	4.89676	5.12557
Efl1	2.32769	2.12763	2.05658	2.51349	2.62293	2.55582	2.60407	2.45681	2.01792	2.37016	2.66448	2.44361	2.60407	2.74416
AI467606	-0.577767	-1.08927	-1.32193	-0.251539	-0.152003	-0.862496	2.50843	3.30889	2.94486	2.54844	2.73552	2.57531	2.92029	2.52105
E430018J23Rik	1.73552	1.55582	1.65535	1.852	2.21723	2.09424	2.24184	2.12102	1.73552	1.67356	1.97453	1.69153	1.47508	1.83996
Grwd1	3.03914	3.14078	3.01257	3.36737	3.43829	3.72792	3.81558	3.94298	3.76977	3.56925	3.5435	3.84197	3.9222	3.43162
Nlrp6	5.89118	5.92244	6.08194	5.81173	6.0766	5.32229	5.13791	4.82883	5.13134	5.09508	5.77215	5.2502	4.9782	5.65907
Pwwp2b	1.1375	0.321928	1.0072	2.3505	2.19219	2.09424	2.31615	2.62994	2.35614	2.47768	2.71149	2.42492	2.17632	2.46728
Spty2d1	2.81558	2.27501	2.31034	2.73335	2.46728	2.95977	2.93734	3.07895	3.20789	3.14731	2.774	3.41278	2.85798	3.02503
Trim68	1.05658	1.36737	1.23879	1.42223	2.12433	1.24489	1.67807	1.73985	2.22959	1.80735	1.51096	1.70929	1.852	1.65535
Numa1	3.8166	3.58736	3.76022	3.89821	3.97269	3.70155	3.65076	3.79494	3.52356	3.66448	4.04963	3.94953	3.83895	3.93923
Psip1	3.38267	3.45154	3.39094	3.79909	3.78136	3.87086	4.13668	4.41616	4.20163	4.23343	4.10098	4.30012	3.99005	4.10936
Acp7	0	0	0	0	-5.64386	-4.64386	0	0	0	0	0	0	-5.64386	0
Ano1	-0.217591	-0.0439433	-0.37707	1.60881	2.19219	1.31034	-0.37707	-1.08927	-1.8365	0.0565835	1.11103	-0.251539	0.0976108	0.992768
Spred3	-1.02915	-1.25154	-1.32193	-0.862496	-1	-1.59946	0.526069	1.09085	0.475085	0.275007	0.321928	0.536053	0.0703893	-0.37707
Faap24	1.01436	1.18903	0.464668	1.08406	1.04264	1.1177	1.99639	2.33914	1.70487	1.61824	1.5008	1.53107	1.68257	1.61353
AW146154	0.948601	1.01436	0.879706	1.26903	1.37295	1.21412	1	1.20163	1.24489	0.790772	1.40599	0.978196	0.941106	1.48027
Ints4	3.27352	3.48027	3.22033	3.91839	4.0009	3.54967	3.62994	3.80735	3.61353	3.69042	3.93452	3.81865	3.83592	3.81558
Rrp8	2.61589	2.54597	2.48285	2.65535	2.59216	2.95791	3.3978	3.17792	3.28836	3.24031	3.09255	3.32481	3.13422	2.78241
Unc45a	2.68032	2.62293	2.46989	3.36457	3.16189	3.07724	3.25701	3.42895	3.25399	3.33914	3.35614	3.33485	3.28983	3.2765
Igflr1	1.76977	1.84398	1.90689	1.42761	2.17951	2.13093	2.56316	2.81558	2.4489	2.40599	2.53107	2.72247	2.76129	2.24184
Sf3b3	4.04002	3.99095	3.92125	4.59932	4.64674	4.65592	4.99594	5.1639	5.09635	4.95791	4.82629	5.07211	5.0387	4.8802
D8Ertd738e	7.40267	7.46123	7.41236	7.55566	7.61537	7.48961	7.67023	7.64212	7.63329	7.43471	7.75716	7.68643	7.79351	7.73091
Usb1	3.28688	3.13093	3.23113	3.52857	3.8268	3.9542	4.12102	4.49185	4.28688	3.87971	4.22033	4.29425	4.18666	4.16511
Champ1	1.9782	1.75702	1.82375	2.29866	2.30743	2.08746	2.41143	2.67582	2.48027	2.4489	2.35332	2.40327	2.59455	2.37573
Ces2a	7.63503	7.63604	7.42274	8.67115	8.77017	8.57622	5.08236	4.42492	4.99277	5.49185	7.8816	7.07189	6.94813	7.88075
Smim19	4.11603	3.99548	4.1643	4.01167	4.12846	3.58135	3.7939	3.83895	3.71039	3.81455	4.27277	3.81044	4.00899	4.01525
Exoc8	1.04963	0.799087	0.9855	1.23266	1.26303	0.933573	1.20789	1.45943	1.25096	1.09085	1.23266	1.37295	1.33342	1.15056
Gadd45gip1	4.40259	4.22419	4.30086	4.44758	4.71644	4.44427	4.40395	4.43095	4.22728	4.19771	4.62585	4.36527	4.51286	4.45022
Plekhg4	-4.32193	-5.64386	-5.64386	0	0	-5.64386	-2.94342	-1.21759	-2.05889	-1.73697	-2.39593	-1.78588	-1.88897	-1.88897
Phkb	2.70266	2.52607	2.61589	3.01436	2.72247	2.80529	2.71589	2.9982	2.90304	3.02503	3.07553	2.95977	3.05658	3.2555
Arhgef18	3.52105	3.0321	3.43563	3.44361	3.34625	3.32625	3.36597	3.43962	3.0993	3.13258	3.35473	3.36457	3.23113	3.38957
Mtus1	5.72574	5.53574	5.61206	5.36352	5.38578	5.43729	5.55949	5.4822	5.40905	5.53761	5.39438	5.48188	5.34483	5.24031
Dohh	4.46074	4.12184	4.30743	4.44361	4.56682	4.36807	4.7366	4.65191	4.65191	4.44427	4.71149	4.46532	4.47573	4.28466
Psme3ip1	4.3978	4.4957	4.44824	4.71864	4.9241	4.66903	4.89724	4.86938	4.82782	4.8212	4.95047	4.85748	4.86938	4.78973
Enkd1	-0.943416	-0.304006	-0.810966	-0.494109	0.454176	-0.358454	1.26903	1.65992	0.739848	0.604071	1.31615	1.1635	1.5509	1.09761
Snx25	2.22959	2.41954	2.46989	2.1375	2.12102	2.26604	3.11936	3.40463	3.05658	3.19849	2.57046	2.71809	2.63459	2.59932
Taf5l	3.07895	2.80529	2.8953	3.03914	3.15056	3.19377	3.32048	3.59335	3.37851	3.39917	3.42895	3.32481	3.23573	3.29719
Prmt9	2.72028	2.66221	2.42761	2.79909	2.8953	2.46205	2.71589	2.93734	2.8679	2.95606	2.76553	2.54597	2.79077	2.88362
Zdhhc7	3.55704	3.50335	3.56071	3.54102	3.45812	3.25248	4.08236	4.10518	3.78136	3.82782	3.94205	3.77083	3.7666	3.6241
Snapc2	3.75061	3.43696	3.48543	3.52857	3.81865	3.67243	3.89336	3.84298	3.6565	3.89433	4.02148	3.58256	3.76341	3.851
Ak6	4.03122	4.07039	3.85699	4.60526	4.57954	4.83845	4.75114	4.48349	4.73444	4.71699	4.45615	4.58916	4.67412	4.46009
Gpat4	5.76102	5.36422	5.57501	5.90352	6.06717	5.74093	5.21023	5.0197	5.17911	5.25248	5.72547	5.34483	5.18031	5.42089
Cpne7	-4.32193	-2.47393	-4.64386	-3.64386	-2.05889	-2.32193	-0.862496	-0.494109	-0.810966	-0.915936	-0.577767	-1.78588	-1.02915	-0.862496
Cyp4v3	6.78372	6.87774	6.9431	6.93499	7.15086	6.99673	6.10664	6.04505	6.02326	6.20183	6.79909	6.27445	6.40565	6.81237
Lbhd1	0	0	-3.18442	0	0	0	0	-3.05889	0	-6.64386	0	0	-3.18442	0
Dcun1d2	2.98732	2.9486	2.77189	2.85	2.9279	2.79494	3.11603	3.0321	2.95047	3.17792	2.96347	3.03034	2.96901	2.80323
Ankrd10	2.76129	2.42223	2.30159	3.17153	3.17792	2.41684	3.38957	3.75489	3.49953	3.45154	3.40871	3.43162	3.40054	3.43962
Cog4	4.92837	4.93357	4.98732	4.95513	5.16229	4.66505	4.851	4.6153	4.8525	4.83895	5.03254	4.87381	4.85848	5.05007
Myzap	0.713696	0.464668	0.505891	1.32193	1.3505	0.594549	1.17632	1.54597	1.32193	1.40054	1.16993	1.09761	0.807355	1.1375
Clk3	5.10643	4.94533	5.05224	5.13914	5.15056	4.9542	5.16591	5.18864	5.18428	5.1914	5.28503	5.09635	4.94533	5.05094
Hinfp	1.72247	1.5656	1.20789	2.10098	1.74416	1.77821	2.42492	2.60644	2.14731	2.32769	1.926	2.27501	2.16027	1.926
Lars2	2.36457	2.75916	2.61589	2.72683	2.84599	2.62994	2.64847	2.57289	2.73552	2.54102	2.70487	2.43563	2.68482	2.54102
Dennd4a	2.57773	1.94111	2.19849	1.852	1.90689	1.90689	1.93357	2.30743	2.10098	2.30743	2.30743	2.51096	2.34767	2.40599
Xndc1	1.23879	1.53605	1.33342	1.63227	1.87184	1.44361	2.06005	2.29278	1.88362	1.8953	1.88753	1.5656	1.82375	1.76129
Xntrpc	0	0	0	0	0	0	0	0	0	0	0	-2.25154	-2.47393	0
Xylb	6.26997	6.02658	6.34163	6.18349	6.22612	6.32481	5.67779	5.71094	5.64674	5.71864	6.16189	5.9191	5.93782	6.0676
Imp3	5.68594	5.59813	5.90352	5.65392	5.96809	5.77531	6.05723	6.10476	5.97568	5.66704	5.98208	5.97613	6.04571	6.10832
Pls1	-0.862496	-1.05889	-0.713119	1.91073	1.9222	-0.810966	-0.943416	-0.104697	-0.556393	-1.08927	1.59932	-0.577767	0.757023	1.70487
Cmtm7	2.08066	2.58496	2.47249	3.19849	3.48543	3.23726	5.32265	5.71617	5.35085	5.11603	5.03694	5.04439	5.38578	4.98048
Ano10	2.80323	2.74201	2.75702	3.43162	3.25399	3.16189	3.64155	3.66676	3.63575	3.87774	3.82069	3.67582	3.72792	3.57894
Slc22a13	-3.47393	-4.64386	-2.94342	0	-3.47393	-5.05889	-3.47393	-4.32193	-3.47393	-4.32193	-1.88897	-4.32193	-4.64386	-5.05889
Alg9	3.31615	3.36317	3.27352	3.50208	3.70929	3.47768	3.42492	3.48156	3.55582	3.47508	3.60881	3.51349	3.65992	3.57046
Plekho2	2.34483	2.35614	2.38681	3.03034	3.17792	3.73877	5.04832	5.31288	5.10098	4.90256	4.77873	4.90352	4.94345	4.82883
Snx19	2.83592	3.1635	2.77821	3.23879	3.21101	2.87971	3.13586	3.09085	3.0321	3.15866	3.17792	3.09085	3.22188	3.27053
Rpp25	0	0	0	-3.64386	-2.73697	-3.64386	0.765535	-0.0740006	-0.0588937	0.495695	-0.943416	-1.152	-0.152003	-0.785875
Mapkapk3	1.99277	1.37295	1.88753	2.52857	2.77821	3.10769	4.04177	4.27352	4.16027	4.05137	4.08236	4.12846	4.06178	3.82883
Gm29825	0	0	0	0	-4.32193	0	-4.32193	0	0	-4.32193	-3.47393	-4.32193	0	0
Gm29975	0	0	0	0	0	0	0	-6.64386	0	0	0	0	0	0
4930512M02Rik	-0.304006	-1.55639	0	0.575312	-0.514573	-0.454032	-1.59946	0.613532	-0.599462	-0.888969	-1.47393	0.782409	0.411426	-1.47393
Gm30083	0	0	0	0	0	0	0	0	0	-4.05889	0	0	0	0
Ndufb1	8.96676	8.88978	8.76676	8.69874	8.6077	8.42928	8.63833	8.63967	8.67257	8.34647	8.89836	8.53419	8.71008	8.63543
Gm13149	0	0	0	0	0	0	-3.47393	0	0	0	0	0	0	0
Gm5928	0	0	0	-2.18442	0	0	0	0	0	-2.18442	0	0	0	0
Acad11	7.24117	6.96936	7.41532	7.05864	6.8695	7.01781	5.93475	5.67976	5.88509	6.12681	6.69961	6.48027	6.22728	6.65191
Gm18905	0	-2.8365	-3.8365	0	0	0	0	0	0	0	0	0	0	0
Gm8062	0	0	0	0	-2.18442	0	0	0	0	-2.18442	0	0	0	-2.39593
Rpl17-ps8	-0.268817	-1.08927	0	0	-0.971431	0	0	-3.64386	0	-1.35845	-0.168123	0	-1.51457	-1.8365
Gm30502	0	0	0	0	0	-3.05889	-4.64386	-4.05889	0	0	0	-4.05889	-3.18442	0
Gm17330	-3.64386	-4.64386	-4.64386	-2.64386	-2.73697	-4.64386	-2.25154	-4.32193	-4.64386	-2.47393	-1.68966	-2.94342	-2.73697	-5.05889
Gm30599	0	0	0	0	0	0	0	0	0	0	-3.64386	0	-3.8365	0
Gm30679	-4.05889	-5.05889	0	0	-5.05889	-5.05889	-5.05889	-5.05889	0	-4.05889	0	0	-5.05889	-5.05889
Gm30698	0	-3.64386	0	0	0	0	0	-2.55639	-3.47393	-3.47393	0	0	-3.64386	0
Gm30732	-3.64386	0	-5.64386	-4.64386	-4.05889	-3.64386	-4.64386	-5.64386	-5.64386	-3.64386	-5.64386	-3.64386	-3.64386	-4.05889
Gm30733	0	-5.64386	0	-5.64386	-5.64386	-5.64386	-5.64386	-3.8365	-4.32193	0	0	-5.64386	-5.64386	-5.64386
Gm19774	-2.25154	0	0	0	0	0	0	0	0	0	0	0	0	0
Gm6293	0	-1.25154	0	0	-1.21759	0	0	0	0	-1.25154	0	0	0	0
Gm30990	-6.64386	-5.05889	-5.05889	0	-4.64386	-4.64386	-6.64386	0	-5.64386	-6.64386	-4.64386	-6.64386	-6.64386	-6.64386
Gm4631	-6.64386	-5.64386	0	-2.32193	0	0	-2.73697	-4.05889	0	-2.32193	-4.32193	-5.64386	-3.64386	-1.18442
Gm11633	-5.05889	0	0	0	0	0	0	0	0	0	0	0	0	0
Gm31255	-3.05889	-3.47393	-2.8365	-2.05889	-2.12029	-3.32193	-2.94342	-4.05889	-3.64386	-3.32193	-3.32193	-3.05889	-3.47393	-3.64386
Gm11100	0	0	0	0	-4.05889	-4.05889	0	0	0	0	0	0	0	-4.05889
Gm31332	0	0	-5.05889	-3.8365	0	0	0	-3.8365	-3.8365	-4.64386	-4.64386	0	-5.05889	0
Gm31493	0	0	0	0	0	0	-3.05889	-0.68966	0	-2.94342	-0.666576	-0.971431	0	-1.4344
Gm10130	-0.251539	-0.0144996	0.263034	0.62293	0.505891	0.367371	0.790772	1.52607	1.35614	1.18903	1.01436	0.565597	1.22033	0.831877
Gm31513	-2.8365	-3.18442	-3.64386	-2.47393	-2.47393	-2.25154	-2.64386	-4.64386	-2.39593	-2.94342	-2.73697	-3.8365	-3.47393	-2.94342
Gm31526	-0.666576	-1.4344	-0.736966	-0.514573	-2.64386	-1.02915	-0.915936	-0.862496	-1.47393	-0.836501	-0.340075	-0.454032	-0.761213	-0.304006
LOC102633783	0	0	0	0	0	0	0	-0.761213	-3.8365	-3.8365	0	-2.25154	-3.64386	-2.8365
Gm3785	0.765535	-0.251539	-0.268817	-0.120294	0.807355	0	1.02857	1.33914	-1.18442	-0.234465	0.378512	0.790772	0.333424	0.790772
Gm31606	-5.64386	-6.64386	-5.64386	-5.64386	-5.64386	0	-6.64386	-6.64386	-6.64386	-6.64386	-5.64386	-6.64386	-6.64386	-5.64386
Gm31649	-2.94342	0	0	-2.94342	0	0	-3.05889	0	0	0	0	0	-3.05889	-2.94342
Gm31665	0	0	0	0	-6.64386	0	0	0	0	-6.64386	0	0	0	0
LOC102634078	0.189034	0.214125	0.176323	0.201634	1.35614	0.505891	0.918386	1.67356	0.970854	0.807355	1	1.32193	0.879706	1.71809
1110002E22Rik	-6.64386	0	0	-5.64386	0	-6.64386	-6.64386	0	-6.64386	0	0	0	0	-6.64386
Gm6569	0	0	0	-3.18442	0	-4.32193	0	-3.32193	0	-2.55639	-3.32193	0	-1.73697	0
Ndufab1-ps	0	0	-1.47393	-1.35845	-0.434403	-1.64386	-1.25154	-1.8365	0	0	0	0	0	0
Gm32234	-5.64386	0	-5.64386	-6.64386	-6.64386	-5.64386	-5.64386	-6.64386	-5.64386	-5.05889	-6.64386	-6.64386	-5.05889	-5.64386
Gm38469	0	0	0	0	-4.05889	0	0	-4.05889	0	0	-4.05889	-4.05889	0	0
Gm32584	0	0	0	-3.8365	0	0	0	0	0	-3.8365	0	0	0	0
Gm32687	1.29866	1.76553	0.782409	1.22033	1.70487	1.5008	1.9855	1.46989	1.19535	1.83592	1.03562	1.70929	1.95233	2
Gm32717	0	0	0	0	0	0	0	0	-4.64386	0	0	0	0	0
Gm32719	-4.64386	-5.64386	0	-5.05889	-4.32193	0	0	-5.64386	-4.32193	-3.64386	-5.64386	-5.64386	-5.64386	-4.05889
Gm32802	0	0	0	0	0	0	0	0	0	0	0	0	0	0
Malrd1	-6.64386	-6.64386	0	-4.64386	-6.64386	-6.64386	0	0	0	0	0	-6.64386	-6.64386	-5.64386
Gm32856	-1.47393	-1.21759	-1.64386	0.400538	0.201634	-1.59946	-0.136062	0	0.15056	0.250962	-0.184425	-0.37707	0.422233	-0.535332
Gm17434	0	0	0	-6.64386	0	0	0	0	-5.64386	0	0	0	0	0
Gm28729	0	-4.32193	0	0	0	0	-4.32193	0	0	-4.32193	0	0	0	0
Gm33049	0	0	-1.68966	0	0	0	-2.73697	0	0	0	-2.64386	-2.55639	0	0
4933407O12Rik	-2.47393	0	-3.47393	-2.39593	0	-2.39593	-2.55639	-2.47393	-1.88897	-2.47393	-1.152	-0.621488	-1.94342	-0.915936
Gm33153	-1.8365	-1.64386	-2.12029	-1.08927	-0.888969	-1.39593	-1.68966	-1.51457	-2.18442	-1.59946	-1.64386	-1.55639	-1.64386	-1.59946
Gm8251	-5.05889	0	-6.64386	-6.64386	0	-5.64386	0	-6.64386	-5.64386	0	0	-6.64386	0	0
4930519L02Rik	-6.64386	-1.21759	-2.64386	0.485427	-0.836501	-0.535332	-1.25154	-2.18442	-1.25154	0.226509	-0.168123	-0.184425	-0.621488	0.367371
Gm14037	0	0	0	2.46467	0	0	0.650765	0	0	0.641546	1.81558	0.704872	0	0
LOC102636558	0	0	0	0	0	0	0	-2.64386	-2.18442	0	-1.68966	0	-2.39593	0
Gm33666	0	0	0	0	0	0	0	-1.88897	0	0	0	-0.862496	0	-1.88897
Gm4275	0	0	0	0	0	0	0	0	0	-5.64386	0	0	0	0
Gm33851	-2.39593	-2.39593	-3.47393	-1.32193	-1.35845	-1.32193	-2.39593	-1.78588	0	0	-1.78588	-2.32193	0	-2.39593
Gm33869	0	0	-6.64386	0	0	0	-6.64386	0	-6.64386	-6.64386	0	-6.64386	0	-5.64386
Gm33933	0	0	0	0	0	0	-2.73697	0	0	0	0	0	0	0
Gm33989	1.36177	1.31034	1.23266	1.52105	1.60407	0.910733	0.933573	1.02148	0.831877	1.10434	1.05658	1.07039	1.01436	1.38957
Gm12854	-4.05889	0	-2.94342	-2.12029	-3.05889	-4.05889	-1.55639	-3.05889	-1.4344	-1.78588	-1.32193	-1.2863	-1.18442	-1.55639
Gm34066	-4.05889	0	0	0	0	0	0	0	0	0	0	0	0	0
Gm10037	1.05658	0.815575	-0.0439433	0.422233	-0.836501	-0.971431	1.07039	-0.862496	-0.0588937	-0.736966	0.0426443	-0.395929	-0.599462	-1.05889
Gm34296	0	-3.47393	0	0	0	0	0	0	0	-2.39593	0	0	0	-3.47393
Gm34303	0	0	0	0	0	0	0	0	0	0	0	0	-1.35845	0
Gm38499	-1.51457	-3.8365	-2.94342	-2.73697	-2.25154	-2.8365	-2.32193	-2.8365	-3.8365	-3.8365	-1.8365	-3.8365	-1.94342	-2.8365
Gm34362	-4.05889	0	-5.05889	0	-3.47393	0	0	-4.05889	-5.05889	-3.47393	-3.47393	-4.05889	-4.05889	-5.05889
Ly6l	-2.8365	0	-2.94342	-1.78588	0	0	-2.94342	0	0	0	0	0	0	0
LOC102637806	0	0	0	-3.8365	0	0	0	-4.05889	0	-2.94342	-2.94342	0	-1.73697	0
Gm34531	0	-5.64386	0	-5.64386	0	0	0	0	0	0	-5.64386	0	-5.64386	-4.64386
Gm10476	0	-3.64386	0	-2.55639	-1.68966	-2.55639	0	-3.05889	-3.32193	-4.32193	-4.32193	0	-3.8365	-2.32193
Gm34595	0	0	0	0	-6.64386	0	0	0	-6.64386	-5.64386	0	0	0	0
Gm34653	0	-3.18442	0	0	0	0	-3.18442	0	-3.18442	0	-4.05889	0	-4.32193	-4.05889
LOC102638047	-4.05889	0	0	-3.47393	-2.32193	-2.55639	-1.64386	-0.713119	-0.68966	-0.621488	-3.32193	-0.0588937	-0.68966	-2.05889
Gm34962	-3.8365	-4.32193	-5.64386	-5.05889	-3.32193	-5.05889	-5.64386	-4.32193	0	-3.32193	-3.32193	0	-5.64386	-5.64386
Gm35060	0	0	0	0	0	0	-4.64386	0	0	0	-4.64386	0	0	0
Gm35078	0.941106	-1.64386	-0.0892673	1.64616	0.389567	0.0143553	-0.104697	-0.643856	-0.0291463	-0.643856	0	-0.599462	-0.0740006	-0.0439433
Gm38510	-2	-1.39593	-3.8365	-1.47393	-1.39593	-1.35845	-1.05889	-0.454032	0.0285692	-0.514573	-0.234465	-0.104697	-0.599462	0.124328
Gm14428	0	0	0	0	0	0	0	0	0	-1.21759	0	0	-2.25154	0
Gm35315	0.565597	0.31034	0.15056	0.485427	0.15056	0.189034	-0.0439433	-0.217591	0.0565835	0.0285692	0.31034	-0.0892673	0.189034	0.0703893
Gm35339	0.0976108	-0.0144996	-0.0144996	-0.200913	-0.321928	-0.268817	0.176323	-0.217591	0.0976108	0.214125	0.464668	-0.217591	-0.0291463	-0.136062
Gm20346	2.82375	2.37295	2.9222	2.5435	2.66903	2.37295	2.54102	2.04264	2.05658	1.76129	2.44361	2.62293	2.19219	2.56316
Gm6619	0	0	0	0	0	-2.05889	0	0	0	0	0	0	0	0
Gm35364	0	0	0	0	0	0	0	0	0	0	0	-3.47393	0	0
Gm3993	-2.64386	-5.05889	-4.64386	-5.05889	0	-3.64386	-4.64386	-4.32193	-2.25154	-3.05889	-4.64386	0	-3.64386	0
Gm21885	-1.8365	-2.8365	-1.88897	-2.73697	0	-2.73697	-1.8365	-1.8365	-1.78588	-2.8365	-2.8365	-1.18442	-2.8365	-1.25154
Cdv3-ps	0	0	0	0	0	0	0	0	-1.78588	0	0	0	0	0
Gm35588	0	0	0	0	0	0	0	0	0	-5.05889	0	0	0	0
Ifi206	-0.120294	0.226509	-0.304006	1.20789	0.189034	0.464668	1.67807	2.46728	2.05658	2.04963	2.06005	2.18269	2.15381	2.31034
Gm35857	1.19535	0	0	0	-0.340075	-0.304006	-0.454032	0	-0.340075	0	0	0	0	0
Gm14296	1.16993	1.24489	2.24793	2.05658	0	1.65076	1.62293	2.52607	1.32193	2.23879	1.51602	1.8953	-6.64386	1.66448
Gm2007	0.485427	0.275007	-0.136062	0.124328	0.344828	0.137504	0.250962	0.748461	0.176323	0.333424	0.495695	0.15056	0.31034	0.454176
Gm21297	-5.05889	-5.05889	-3.32193	-3.64386	-3.05889	-4.05889	-3.64386	-1.2863	-2.32193	-2.8365	-2.18442	-5.05889	-3.64386	-2.32193
Gm14421	-0.0892673	0.0840643	-0.943416	-0.666576	-0.761213	-0.971431	-0.888969	0.137504	0.0143553	-0.358454	-0.268817	0.0285692	0.0840643	0.226509
Gm36028	1.82375	1.50589	1.86394	1.31034	0.963474	1.12433	1.5008	0.713696	0.650765	0.565597	1.31034	0.970854	0.863938	0.526069
Gm6686	0	0	0	0	0	0	0	0	0	0	0.0565835	0	0	0
Gm36079	0	0	0	0	0	-3.05889	-1.8365	-3.32193	0	-3.18442	-0.643856	-3.18442	-3.32193	-3.18442
Gm38523	0	0	0	0	0	0	0	0	0	0	0	0	0	-4.32193
Gm36118	-4.32193	-2.64386	-2.64386	-1.8365	0	-3.18442	-1.88897	-3.18442	0	-2.18442	-3.18442	-2.55639	-2.64386	-2.64386
Gm10157	0	-1.32193	-1.73697	-0.136062	-0.321928	0	0	-1	-0.454032	0	0.632268	0	-1.08927	0
Gm36182	-6.64386	0	0	0	0	0	-6.64386	0	0	0	0	0	-6.64386	-5.64386
Gm36210	-5.64386	-5.64386	0	-5.64386	-3.47393	-5.64386	-5.64386	0	-5.64386	-5.64386	-4.05889	0	0	-5.64386
Gm36298	-4.64386	-3.64386	-3.64386	-2.18442	-3.64386	-2.55639	-0.971431	-1.32193	-1	-2.25154	-1.59946	-1.47393	-1	-0.68966
Gm38525	-0.862496	-1.08927	-2.73697	-0.888969	-1.39593	-0.836501	0.333424	1.13093	1.02148	-0.643856	0.344828	0.765535	0.739848	0.485427
Gm36375	0	0	0	0	0	0	0	-6.64386	0	-6.64386	0	0	0	0
Gm2956	0	0	-2.94342	0	-2	0	-3.8365	-1.25154	-4.32193	-2.94342	0	-2.55639	-2.25154	0
Gm28710	0	0	0	0	0	-4.32193	0	0	0	0	0	0	0	0
Gm5165	0.748461	0.516015	0.887525	1.13093	0.807355	0.941106	0.782409	1.0635	0.83996	0.970854	0.757023	1.09085	0.356144	0.948601
Gm15793	-1.32193	-0.761213	-0.286304	-0.358454	-2.32193	-1.88897	0	0	-0.810966	0	-1.05889	0	-1.21759	0
Gm36712	0	0	0	-5.05889	-5.05889	0	0	0	0	0	0	-5.05889	-5.05889	0
Gm36718	0	0	0	0	0	0	0	0	0	0	-2.94342	0	0	0
Gm36722	0	-5.05889	0	-4.05889	-6.64386	-6.64386	-4.05889	-5.05889	-4.32193	-5.05889	-4.32193	-6.64386	-5.05889	-5.05889
Gm6340	0	0	0	0	0	0	0	-1.25154	0	0	0	0	0	0
Gm21818	0	0	0	0	0	0	-2.12029	0	0	0	0	0	0	0
Gm36789	-4.64386	-5.05889	0	0	0	0	0	0	0	0	0	0	0	0
Gm36864	0	0	0	0	0	0	0	0	-4.32193	0	0	0	0	-3.18442
Pvrig	-0.643856	-2.25154	-0.971431	-0.358454	-1.59946	-2.18442	0.432959	1.16993	0.378512	0.879706	1.17632	0.722466	0.613532	0.757023
Gm38538	0	-3.64386	0	0	0	0	0	0	0	0	0	0	0	-3.64386
Gm38574	-1.32193	0	0	0	0	0	-2.39593	-1.32193	0	0	0	0	0	0
Gm6871	0	0	0	0	0	0	-5.05889	0	0	0	0	0	0	0
Percc1	0	0	-5.05889	0	0	0	0	0	0	0	0	0	0	0
Gm38664	-1.35845	-2.39593	-1.64386	-1.64386	-1.55639	-1.94342	-3.64386	-2.55639	-2.32193	-2.12029	-1.32193	-1.51457	-2.64386	-2.8365
Oaf	6.90809	6.90268	7.17941	7.04341	7.00562	6.53216	6.26379	6.20085	6.31886	6.32355	6.82909	6.47994	6.18804	6.75208
Cd276	1.40054	0.963474	0.847997	2.83996	2.92979	2.31615	2.62527	2.74201	2.75489	2.62059	3.21101	2.64847	2.99639	3.36317
Slc6a20a	0	0	0	0	0	0	-2.8365	0	-3.32193	-3.32193	0	-4.32193	-3.47393	0
Phldb1	0.910733	0.910733	0.85599	2.25701	2.53107	2.51349	2.70929	2.88557	2.51096	2.70708	2.86394	2.78241	2.5509	2.14078
Lrrc49	-4.64386	-2.55639	-2.18442	-0.358454	-0.888969	-1.25154	-0.836501	0.0565835	-0.358454	-0.556393	-0.120294	-0.473931	-0.286304	-0.473931
Bbs4	0.545968	0.790772	0.757023	0.298658	0.584963	0.422233	0.847997	0.941106	0.678072	0.650765	1.07039	1.03562	1.02857	1.55582
Tcta	4.72792	4.68313	4.84147	4.82018	5.08321	4.33342	4.58796	4.31179	4.31976	4.44294	4.7845	4.5008	4.69321	4.749
Slc6a8	1.1635	0.790772	0.757023	2.87381	3.51854	2.97453	2.83794	2.89918	2.72901	2.75702	3.3799	2.97085	3.2032	2.95977
Pls3	5.2765	5.29425	5.07468	5.59186	5.55367	5.44328	4.82477	4.72629	4.82833	4.98732	5.27984	4.84348	4.84699	5.24527
Radx	-4.32193	0	-5.64386	0	0	-3.8365	-3.8365	-1.51457	-2.55639	-4.32193	-5.64386	-3.05889	-3.47393	-3.47393
Gm21992	-2.55639	0	-3.32193	-2.32193	0	0	-3.8365	0	0	0	0	0	0	0
Cenpi	-3.8365	-3.64386	-3.64386	-1.47393	-3.05889	-0.599462	0.163499	0.565597	0.0426443	0.238787	-0.304006	0.201634	-0.120294	-0.251539
Nudt10	0	0	0	0	0	0	0	0	0	-2.73697	0	0	0	-4.32193
Septin10	3.02857	3.24031	2.9241	3.58135	3.76871	3.96347	3.49185	3.54226	3.37851	3.64962	3.60526	3.64962	3.61471	3.82985
Slc6a15	0	0	0	0	0	0	0	0	0	0	0	0	-5.64386	0
Pan2	3.36737	3.62527	3.5509	3.89142	3.94392	3.854	3.38819	3.52732	3.43696	3.59096	3.77505	3.73335	3.60881	3.83289
Pwp1	2.9486	3.0018	3.05137	3.5509	3.69933	3.58736	3.79181	3.81147	3.60288	3.55949	3.55704	3.70598	3.72901	3.37712
Gstt3	6.1807	6.43613	5.99118	5.78607	5.43396	5.49378	4.50144	4.17712	4.24336	4.91169	5.25626	3.82069	4.47054	4.95187
Rdh9	5.17951	5.08406	4.86394	6.43696	7.01826	6.37069	5.30779	5.83365	6.18943	6.31669	6.18963	6.09824	5.28873	6.0072
Upb1	7.02447	6.97957	6.8936	6.7896	6.85087	6.79922	6.07211	6.02192	6.28854	6.33646	6.62615	6.29499	6.19987	6.44824
Apof	9.06124	9.13412	9.09553	9.07192	9.05374	9.02755	8.8708	8.6233	8.78601	8.86199	8.77538	8.92244	8.68282	8.80326
Chchd10	9.36052	9.31608	9.48027	8.81192	8.97596	8.68594	8.69961	8.35522	8.51869	8.34527	9.01748	8.71593	8.62629	8.38102
Fig4	2.64386	3.13093	2.90304	3.11437	3.14893	2.46989	3.04963	3.05658	3.01257	3.10936	3.29719	2.90111	3.04963	2.97085
Traf3ip2	1.35614	1.64616	1.15704	1.93357	1.93357	1.79494	1.94486	1.83996	2.05311	1.83996	2.4489	1.98185	2.14405	2.44095
Ttc41	0.632268	1.1177	1.03562	0.83996	1.53605	0.62293	1.04963	1.12433	1.50589	1.4957	1.69153	1.04264	0.799087	0.704872
Csnk1g2	5.69961	5.5735	5.5656	5.77426	5.97062	5.91313	5.87086	5.97842	5.91934	5.79103	6.15805	5.9493	5.94673	6.00742
Tmem263	1.63691	1.30451	1.38405	2.30159	2.40054	2.44626	2.62293	2.63227	2.57289	2.77821	2.74201	3.10601	2.82985	2.68257
Cep57l1	1.43829	1.35614	1.08406	1.82375	2.01792	0.799087	1.34483	1.70044	1.32193	1.52105	1.42761	1.54102	1.58015	1.76977
Zc3h10	2.53356	2.33056	2.62293	2.80116	2.7761	2.63227	3.10601	3.13258	2.73118	2.89724	3.33199	3.0321	2.89918	3.01792
Zfr2	-1.94342	-3.32193	-2.05889	-1.64386	-1.55639	-2.05889	-2.32193	-1.2863	-1.94342	-3.18442	-1.47393	-1.32193	-2.73697	-1.59946
Ncln	5.26153	5.17552	5.16591	5.3572	5.60851	5.25248	5.57137	5.6017	5.53916	5.46565	5.6792	5.45549	5.52607	5.36036
Nt5dc3	2.11437	1.98185	1.94486	2.30743	2.27798	2.66903	2.10769	2.27501	2.27501	2.28392	2.17313	2.15056	2.26903	2.14405
Nup107	1.45418	1.34483	0.978196	1.70044	1.63691	1.51602	2.58256	2.91839	2.34199	2.25399	1.97453	2.6017	2.32193	2.11103
Calhm5	-1.47393	-0.971431	-3.32193	0.0426443	-0.0740006	-0.304006	0.505891	1.29278	0.613532	0.464668	1.10434	0.356144	0.613532	0.757023
Mgat4b	4.69599	4.48285	4.69488	5.08746	5.41109	5.1235	4.93687	5.03298	4.90159	4.95047	5.46826	5.15623	5.04352	5.12805
Mbtd1	1.91839	1.38405	1.30451	1.78241	2.01436	1.93357	2.0635	2.37016	2.15704	2.21723	1.9855	2.47249	2.35614	2.60881
Epop	0.0976108	0.214125	0.0285692	0.214125	-0.761213	0.263034	0.83996	1.28096	0.799087	0.321928	0.111031	0.201634	0.863938	-0.0291463
Psme4	4.38612	4.42089	4.22419	4.64847	4.78869	4.60288	4.35473	4.37643	4.26754	4.36177	4.42358	4.488	4.44294	4.48993
Xpo1	3.08576	2.77821	3.08746	3.5097	3.35614	3.17632	3.6792	4.13586	3.67582	3.8268	3.65306	3.85898	3.99005	3.70377
Fbxw11	3.72901	3.69599	3.54844	4.38681	4.36947	4.4121	4.24717	4.30743	4.10518	4.27128	4.37504	4.34127	4.22188	4.42761
Sec14l4	6.64688	6.90869	6.7502	6.66007	6.56056	6.27519	5.55551	5.54967	5.6499	5.73118	5.98185	5.66732	5.48478	5.85947
Smg6	3.46467	3.13093	3.47768	3.17792	3.45154	3.09085	3.32625	3.33199	3.33056	3.13093	3.57894	3.19061	3.19061	3.39232
Tmed4	5.89651	5.75995	5.75515	5.94064	6.10245	5.97774	5.77637	5.82146	5.74308	5.75141	6.12578	5.98914	6.09951	6.13258
Slc35e4	-2.12029	-2	-0.888969	-0.37707	-0.713119	-0.494109	1.12433	0.485427	0.687061	0.584963	0.422233	0.367371	0	-0.120294
Pnpo	7.25814	7.09719	7.07521	7.52395	7.79766	7.50008	6.94158	6.71576	6.85287	6.90147	7.53442	7.23113	7.16702	7.26857
6330403K07Rik	0	0	0	0	0	0	-3.05889	-3.05889	-1.25154	0	-1.73697	-2.05889	-1.35845	-1.08927
Tbc1d10a	2.81558	2.93168	2.8953	3.10769	3.29572	2.93734	3.69488	3.72901	3.51223	3.31759	3.69153	3.19219	3.22651	3.34908
Tubg1	5.02059	5.05961	5.09887	5.36807	5.22959	5.31723	5.1014	4.90111	4.72683	5.06048	5.13668	4.93026	4.85599	4.71039
Pex12	3.1177	2.83188	2.94111	3.05832	3.08576	2.67807	3.02148	2.81147	2.96347	3.04789	2.88753	3.0018	3.12267	3.07724
Mien1	6.65163	6.47671	6.57046	6.6279	6.88972	6.33414	6.35614	6.23304	6.20516	6.23285	6.68131	6.55059	6.35032	6.42459
Tmem98	4.46858	3.88655	3.88264	3.854	4.12763	3.84298	3.25248	2.9782	2.98914	3.5097	3.94017	2.91073	3.19219	2.96347
Tmem17	0.275007	0.475085	0.0285692	0.782409	0.464668	-1.4344	0.799087	0	-0.200913	0.863938	0.111031	0.400538	0.0285692	0.632268
Tubg2	-3.18442	-4.64386	-2	-0.184425	-1.08927	-3.18442	-0.68966	-1.68966	-1.21759	-0.200913	-2.39593	-1.88897	-0.395929	-0.454032
Wdr92	2.78031	2.58496	2.58976	3.3978	3.7666	4.15704	3.76977	3.9514	3.75702	3.83693	3.852	4.23266	3.85599	3.65992
Maml1	2.73985	2.33914	2.53107	2.60881	2.67356	2.63459	2.76977	2.82171	2.64386	2.84599	2.61589	2.72465	2.69822	2.66221
Zfp692	2.59694	2.79909	2.84599	2.80323	2.69599	2.37016	2.87381	2.73335	2.61589	2.66221	2.87381	2.64616	2.51854	2.41414
Cuedc1	0.545968	1.11103	0.713696	1.41684	1.5656	1.25096	1.7866	1.74846	1.76553	1.46989	2.09424	1.62293	1.71809	1.73985
Inca1	4.51979	4.54967	4.58496	4.21723	4.30305	3.69265	3.44626	3.07382	3.46467	3.52857	4.29572	4.0018	3.83693	4.64443
Nt5m	3.1811	3.5472	3.5656	3.63807	3.3147	3.08066	3.73769	3.75916	3.67129	3.48156	3.55704	3.28392	3.70929	3.79597
Hoxb2	-0.200913	-0.713119	0.594549	0.356144	0.978196	0.356144	2.49057	1.96717	1.41684	1.72683	1.67356	1.69599	1.5509	0.475085
Rpn1	6.40667	6.30979	6.43329	6.55152	6.67243	6.34501	6.6669	6.73403	6.6017	6.66164	6.62717	6.71466	6.63067	6.42744
Try5	0	0	0	0	0	0	-2.39593	0	0	0	0	0	0	0
Dnm3	-2.18442	-3.05889	-1.51457	-1.73697	-2.39593	-2.55639	-3.64386	-2.8365	-5.05889	-2.8365	-3.64386	-3.18442	-3.64386	-6.64386
Plin1	0	0	0	0	0	0	0	0	0	0	-4.32193	-4.32193	0	0
Gpc5	-5.05889	0	0	0	0	0	-4.05889	0	0	0	0	0	0	0
Gck	7.69056	7.31841	7.12485	7.01525	7.17343	6.22439	6.40667	6.02459	6.49665	6.04658	6.92267	4.79857	6.50096	5.39129
Rtn1	-0.0588937	-0.152003	0.124328	-0.152003	-0.184425	-0.152003	1.44361	1.91456	1.02857	1.59932	1.79077	1.61353	1.36177	1.65076
Qsox1	8.80694	8.52806	8.65721	8.45656	8.63985	8.68538	8.62077	8.32953	8.61482	8.5705	8.38836	8.58383	8.30273	8.6838
Cdh22	-4.32193	0	0	0	0	-5.05889	0	-4.64386	-4.32193	0	-4.64386	-5.05889	0	0
Synj1	1.63227	1.26303	1.26903	1.76977	1.82375	1.85997	2.51096	2.69377	2.37851	2.45154	2.27501	2.31615	2.36177	2.49313
Synpo	1.35614	1.90304	1.46989	3.47508	3.13258	3.54102	3.16027	3.19535	3.03562	3.24793	3.45943	3.31179	3.16511	2.74416
Sncb	0	0	0	0	0	0	0	-3.8365	0	-3.8365	-3.8365	0	0	0
Nxph3	0	-4.64386	-4.64386	-2.8365	-3.47393	-1.64386	-1.39593	-2.94342	-2.94342	-3.47393	-2.94342	-3.47393	-1.4344	0
Nxph4	0	0	0	-4.05889	0	-4.05889	-1.59946	-1.8365	-2.55639	-2.55639	-3.18442	0	-3.18442	-4.05889
Wdr7	2.01792	2.05658	1.83188	2.26604	2.36457	2.14731	2.01078	2.31615	2.24184	2.34483	2.26003	2.24793	2.16993	2.32193
Cyp27a1	8.89966	8.97128	8.93	8.8856	8.66977	8.65134	8.00506	7.7057	7.99791	8.26533	8.31678	7.84292	7.77433	7.87768
Itga9	3.03562	2.848	2.71589	3.27202	3.24793	3.38819	4.12846	4.30012	4.00899	4.12019	4.02768	4.19849	3.81865	3.79494
Adcy4	2.23573	2.10434	2.10098	1.95233	1.3505	2.07724	3.12598	3.20633	2.80529	3.1635	2.81147	2.7761	2.92029	2.43563
Adcy3	-0.888969	-0.473931	-0.0892673	0.847997	0.739848	0.62293	2.4489	2.1177	1.91456	1.9222	1.50589	1.64155	1.62761	0.748461
Acly	7.14832	7.75101	6.74147	7.98379	7.4822	6.51743	6.7909	6.6978	6.62395	6.93298	6.84674	6.43896	6.60984	6.4843
Ndufb11	7.94907	7.91385	7.76494	7.657	7.82094	7.70805	7.59962	7.40455	7.37782	7.38267	7.72962	7.56156	7.47111	7.5172
Etv5	1.30451	0.887525	0.948601	1.97453	2.25096	2.46728	3.30889	3.64501	3.10601	3.05311	3.02857	3.39917	3.01078	2.88166
Ces1d	9.8678	9.71814	9.96342	9.6809	8.72897	9.49139	9.78586	9.54595	9.67051	9.8285	9.78233	9.80954	9.66605	9.35125
Gldc	6.68215	6.74308	6.86962	6.61412	6.86034	6.53169	4.50398	4.42828	4.65134	4.38819	5.91648	5.27277	5.3733	5.88996
Sbk1	3.44758	3.75596	3.99548	3.37016	3.15056	2.32769	2.87578	2.76341	2.89142	3.13586	2.88362	2.27798	2.35332	2.75275
Chil4	0	0	0	0	0	0	0.992768	2.36737	2.58256	3.36737	4.42626	4.04963	3.50716	3.80116
Blmh	4.9607	4.93263	4.92172	4.79494	4.79805	4.58976	5.12309	5.16631	5.0063	5.01569	4.99322	5.02459	5.01569	5.09424
Rhoq	1.76977	1.7137	1.56071	2.6017	2.76977	2.90111	3.1375	3.54473	3.21257	3.34056	3.15218	3.20163	3.23266	3.0018
Cabin1	2.34199	2.55336	2.29572	2.97636	3.28688	2.95233	3.44361	3.69377	3.50716	3.25701	3.56071	3.45286	3.46597	3.57531
Cdc42ep2	2.53107	2.56316	2.6017	2.86394	2.68482	3	4.71205	4.56925	4.47054	4.34412	3.87578	4.15137	4.20163	3.70708
Kdm3a	2.72683	2.46205	2.47768	2.79494	3.12102	3.48414	3.11103	3.51728	3.38957	3.30889	3.39369	3.63227	3.47638	3.75596
Tex15	0	0	0	-6.64386	-6.64386	-6.64386	-6.64386	0	-5.64386	-4.32193	0	-4.64386	-5.64386	-5.05889
Arl1	6.66491	6.67313	6.49713	7.0751	7.19279	7.00809	6.93652	6.99503	6.96347	6.94953	7.07028	7.18606	7.2031	7.08523
Csnk1d	5.29425	5.1206	5.15137	5.58616	5.60851	5.62469	5.61176	5.76553	5.65048	5.7301	5.73796	5.74066	5.61412	5.7703
Gas8	1.78241	1.29866	1.73985	2.19535	2.5435	2.51602	2.33628	2.4957	2.49313	2.33056	2.56803	2.51602	2.74846	2.89142
Zfp120	1.33342	1.38957	1.17632	1.60407	1.5509	1.01436	1.37295	1.59455	1.50589	1.5656	1.66448	1.66903	1.20789	1.43829
Zfp119a	1.50589	1.22651	1.20163	1.85997	1.61353	1.52105	1.04963	1.31034	1.13093	1.26903	1.66903	1.28096	1.42761	1.29866
Isl2	0	0	0	0	0	0	-4.32193	-4.32193	-4.32193	0	-5.05889	0	-4.32193	0
Meig1	0	-1.64386	0	0	0	0	0	0	0	0	0	-1.59946	-1.18442	0
Rcor2	-3.32193	-2.64386	-4.64386	-3.05889	-1.64386	-1.59946	-0.535332	-0.785875	0.0426443	-1.64386	-1.64386	-1.8365	-1.152	-1.12029
E2f4	3.95699	3.89433	4.05572	4.42761	4.23036	4.33199	4.99503	5.10308	4.853	4.77716	4.75756	4.74846	4.83996	4.75489
Pcnx3	3.2765	3.32337	3.29425	3.50716	3.91648	3.5741	3.68818	3.774	3.68145	3.6565	3.96347	3.65191	3.69599	3.76447
Bap1	3.95513	3.83188	3.8166	4.06781	4.2555	4.12598	4.09255	4.24717	4.02945	4.07382	4.30889	4.25323	4.29572	4.26828
Dgkz	4.01792	4.08831	4.10266	4.5373	4.70653	4.45418	5.06652	5.17951	4.9814	4.82782	5.15906	4.84197	5.08023	5
Rexo2	6.14751	6.14445	6.10664	6.1809	6.28725	6.16832	6.3443	6.6175	6.51475	6.36265	6.70736	6.52215	6.72751	6.71617
Cdc42ep1	3.97085	3.92505	4.05745	4.9991	5.15218	4.78555	4.55029	4.47314	4.47184	4.31107	5.04701	4.71699	4.61353	4.70764
0610010K14Rik	4.79597	4.74953	4.81147	4.97361	4.97682	4.61294	5.52293	5.34056	5.27687	5.05832	5.21374	5.30195	5.25437	5.06996
Rars	4.11686	4.4121	4.28318	5.11228	5.14853	4.94767	5.29499	5.44095	5.20006	5.33485	5.1177	5.3147	5.46336	5.30998
Ccdc117	3.63227	3.36737	3.67694	3.39506	3.24945	3.14078	3.79181	3.76553	3.91552	3.72792	3.33771	3.5472	3.33199	3.35332
Ppp4r3b	3.37851	3.03914	2.77821	3.35473	3.41549	3.34056	3.48156	3.75275	3.58736	3.45022	3.32337	3.55582	3.55949	3.69153
Mycbpap	-2.47393	-2.55639	-4.05889	-1.68966	-0.577767	-3.05889	-1.39593	-1.88897	-4.05889	-3.47393	-1.05889	-1.32193	-2.18442	-1.39593
Cnot6	3.2032	3.1127	2.78241	3.80839	3.87578	3.69933	3.75382	3.99277	3.64962	3.89239	3.76235	4.11103	3.80735	3.93452
Tsr1	3.29425	3.00899	2.83188	3.32769	3.43962	3.86394	3.99367	4.28688	4.13668	3.90014	3.72683	4.04876	4.08746	3.78241
Slc16a6	2.24489	1.76977	2.03914	2.85798	2.3505	3.29866	2.72465	2.75916	2.83592	2.59455	2.65764	3.29278	3.14893	3.1127
Pik3r6	-0.184425	-0.862496	-0.120294	0.263034	-0.0740006	-0.454032	1.41143	2.07382	1.83592	1.63691	1.42761	1.0072	1.65076	1.53605
Ttc7b	2.64386	2.70266	2.69822	1.98185	1.53107	2.35896	2.76977	2.99277	2.64847	2.79701	2.36457	2.52607	2.49825	1.89918
Ddx1	5.04002	5.23343	4.95093	5.73091	5.86443	5.65535	5.65421	5.71094	5.55919	5.5552	5.70681	5.67694	5.74712	5.60377
Sptssa	5.59425	5.51979	5.48607	6.19653	6.08831	5.90689	5.71836	5.82146	5.78921	5.70127	6.24982	5.92029	6.01614	6.30943
Tedc1	-3.32193	-2.55639	-2.73697	-0.888969	-1.78588	-0.0892673	0.545968	1.69153	0.757023	0.807355	0.400538	0.321928	0.887525	0.238787
Pld4	3.62644	3.64616	3.60051	3.98368	4.09592	4.32409	6.15563	6.46989	6.19002	6.02459	6.0847	5.99887	6.22516	6.34376
Jkamp	3.70598	3.64501	3.67694	3.91934	4.08236	3.55459	3.83289	3.77716	3.81865	3.80219	4.07639	3.95047	3.90881	3.85599
Aldh6a1	7.31243	7.32661	7.23439	7.23276	7.38301	7.12112	6.41312	6.37539	6.48446	6.61868	6.85537	6.60452	6.33646	6.89845
Vipas39	2.82579	2.83794	2.94673	2.87578	2.9855	2.31615	3.64501	3.67582	3.69933	3.5741	3.55582	3.46074	3.58496	3.57168
Fancm	-0.434403	-0.473931	-0.836501	-0.286304	-0.268817	-0.415037	-0.120294	0.163499	-0.152003	0.238787	-0.494109	0.0703893	0.0840643	0.0143553
Aspg	6.98823	6.70612	7.18834	6.96532	7.07157	6.32157	5.53823	5.05137	5.17672	5.16672	6.67892	5.40871	5.77215	6.68972
Ptpn23	2.84398	2.75489	2.73335	3.33628	3.77821	3.94953	3.45943	3.41143	3.17473	3.19061	3.70044	3.64962	3.44626	3.52356
Cbll1	1.80323	1.25096	1.65076	2.06695	1.7137	1.76553	1.83996	2.16993	1.93734	2.09424	1.98185	2.31904	2.04614	2.23573
Tecpr2	1.86394	1.4957	1.60407	1.98185	1.76977	1.81147	2.01792	2.02148	1.9222	1.94111	2.1375	2.13093	2.01078	2.21723
Spata7	-0.0740006	-0.152003	-0.120294	-0.0588937	0.823749	0.0426443	0	0.536053	0.124328	-0.577767	0.333424	0.344828	0.454176	0.687061
Tdp1	1.28688	1.71809	1.52607	2.20789	2.40054	1.49057	2.774	2.93168	2.93546	2.78869	2.73552	2.47768	2.83188	2.17951
Tmem179	-4.64386	0	0	0	0	0	0	0	0	0	0	-4.64386	0	-4.64386
Rab15	0	0	0	-2.94342	-3.18442	-2.39593	2.43029	2.5435	2.13093	2.31615	1.40054	1.64616	1.36177	-0.434403
Slc25a47	8.75251	8.64476	9.22805	8.57118	8.70846	9.63833	6.68454	7.20926	7.26594	6.43962	8.57414	9.27447	8.08974	9.40325
Adi1	7.03969	7.02015	6.93923	6.85362	6.73335	6.64659	6.20867	6.12019	6.26716	6.23707	6.78031	6.3302	6.17373	6.56346
Fam110c	0.536053	-0.971431	0.176323	1.02148	1.62293	1.42223	-0.104697	0.250962	-0.810966	0.31034	1.15056	0.790772	0.831877	1.04963
Dnal1	-1.152	-1.64386	-1.32193	-1.08927	-0.535332	-1.08927	-0.168123	-0.434403	-0.395929	-0.395929	-0.321928	-0.810966	-0.473931	-0.599462
Lratd1	0.807355	1.04264	0.516015	0.286881	-0.358454	0.782409	2.15056	1.79909	1.62761	1.98185	0.757023	1.59455	0.650765	0.137504
Rdh14	3.98094	4.04701	4.15947	3.98277	4.18982	3.81352	4.04352	3.853	3.66107	3.83188	4.25776	3.95977	3.92029	4.06005
Pelo	4.00899	3.71039	3.51728	4.05485	3.69153	4.38336	4.69098	4.72955	4.62	4.75168	4.35614	4.61176	4.66221	4.44493
Iars	3.851	4.08576	3.72356	4.66391	4.63865	4.68145	4.52042	4.75435	4.6605	4.56316	4.70764	4.62585	4.75649	4.55213
Arrdc3	5.7761	5.59036	4.66903	5.16912	6.39403	5.25096	4.8166	4.69377	4.24108	5.21296	5.17073	4.58256	5.04527	4.84398
Tmem265	2.32481	1.85599	2.43829	2.37295	2.85	2.24184	2.488	2.57289	2.37016	2.57046	2.45418	2.76129	2.57773	2.54844
Nhlrc1	0.0703893	0.189034	-0.514573	0.189034	0.432959	-1.2863	-0.0144996	0.286881	-0.0144996	0.475085	0.333424	0	0.201634	-0.184425
Tasor2	1.50589	1.10434	1.08406	1.54597	1.46467	1.7866	1.83996	2.18587	2.10098	2.04963	1.67356	2.23573	2.17951	2.12102
Rnf44	4.70598	4.52857	4.44758	4.85748	5.12722	5.06091	5.04439	5.13627	4.85997	4.9607	5.15826	5.19377	5.01033	5.09001
Gm21083	0	0	0	0	0	0	-3.18442	-2.55639	0	0	0	0	-2.64386	0
LOC105242404	0	0	0	-3.47393	0	0	0	0	0	0	0	0	-4.64386	0
Gm38699	-2.94342	-2.8365	-5.64386	-3.47393	-4.64386	-3.05889	-1.78588	-1.2863	-2.32193	-1.8365	-1.02915	-5.05889	-1.51457	-1.35845
Gm38702	-0.599462	-1.2863	-1.78588	-1.152	-0.862496	-1.88897	-1.39593	-1.21759	-0.888969	-1.32193	-1.73697	-0.915936	-0.971431	-1.21759
Gm38704	0	0	0	0	0	0	-3.64386	-3.47393	-3.47393	-3.47393	0	0	-3.64386	0
Gm21103	-2.94342	0	0	-2.8365	0	0	0	-1.88897	-2.32193	0	-2.94342	0	0	0
Gm11639	0	0	0	0	0	-6.64386	0	0	0	0	-6.64386	-6.64386	0	0
Gm38821	0	0	-4.05889	0	0	0	-3.05889	-3.05889	0	-3.05889	0	0	-4.05889	0
Gm6749	-1.32193	-1.35845	-2.39593	-0.666576	-0.286304	-1.25154	0	-0.736966	0	0	0	-1.2863	-0.761213	-1.32193
Gm38999	0	0	0	0	0	0	0	-1.73697	-2.05889	0	-4.05889	0	0	-4.05889
Gm39002	0	0	-5.64386	0	0	0	0	0	0	0	0	0	0	0
Gm39003	-5.05889	-5.05889	0	-5.05889	0	0	-5.05889	0	0	-5.05889	0	0	0	0
Slc9a3	0	0	0	0	0	-5.64386	0	0	0	0	0	0	0	0
Gm39469	0.918386	0.83996	0.773996	1.47508	1.05658	1.32193	1.16993	1.15704	1.42761	1.58015	1.73985	1.92979	2.05658	1.75275
Gm4995	0	0	0	0	0	0	0	-1.18442	0	0	0	0	0	0
Gm39701	5.46663	5.07168	5.79805	6.36159	6.82744	7.33878	6.89081	7.54782	7.36536	6.59231	7.13093	7.29563	6.83605	7.04974
Gm33887	4.36667	3.95884	5.31361	3.8339	3.39643	5.51444	4.68594	4.8679	4.54411	4.44095	4.72465	3.01078	2.99639	2.35614
1700024J04Rik	0	-3.32193	0	-4.64386	-5.05889	0	0	0	0	0	0	0	0	0
Gm40011	-0.168123	-1.59946	0.933573	-2.12029	-1.55639	-0.514573	-2.18442	0	-1.152	-2.12029	0.0143553	0.678072	-1.25154	0.275007
Gm14444	-1.39593	-2.18442	0	-1.4344	-2.25154	-1.47393	-3.05889	-0.862496	-3.47393	-1.94342	-3.05889	-0.621488	-2.8365	-0.621488
Gm40035	0	0	0	0	0	0	0	0	0	-4.32193	0	0	-4.64386	0
Gm40095	-3.47393	0	0	-4.64386	-4.64386	-4.64386	-4.64386	-4.64386	0	-3.47393	-4.64386	-4.64386	-4.64386	0
Gm40190	-4.64386	0	0	0	0	0	-3.64386	-3.64386	-4.64386	0	0	-4.64386	-4.64386	0
Gm40275	0	0	0	0	0	0	-4.32193	-2.64386	-4.32193	-3.18442	0	0	0	0
Gm40353	0	0	0	0	0	0	0	-3.32193	0	0	0	-4.32193	0	0
Gm40363	-2.39593	-2.73697	0	0	0.669027	0	0	0	0	0	0	-0.395929	0	0
Gm40365	0	-1.152	0	-1.08927	0	0	-0.0588937	0.31034	0	0	0	0	0	0
Gm40367	-1.39593	0	-2.55639	-2.47393	-1.47393	0	0	0	-1.8365	-1.25154	-2	-2.05889	-1.39593	0
Gm40369	0	0	0.333424	-0.200913	0	-1	-1.02915	-3.32193	0.963474	1.22033	1.23879	-0.68966	1.04963	0.378512
Gm40378	2.05311	0.594549	1.80735	-1.08927	-2.05889	2.76341	1.22033	2.68032	2.5008	1.85997	3.53605	-0.286304	-2.18442	-0.862496
Gm40447	0	0	-4.64386	0	-3.18442	0	0	-3.64386	0	0	-4.64386	-3.64386	-4.64386	0
Gm40453	4.22574	4.15866	4.46793	3.99729	4.18982	5.28021	4.75596	5.09508	4.96162	4.37573	5.16912	4.54844	3.26903	4.0365
Gm40469	-1.78588	-3.18442	-3.18442	-4.05889	-1.51457	-1.73697	-2.18442	-0.643856	-1.78588	-1.08927	-0.514573	-1.08927	-1.02915	-1.55639
Txndc5	6.60689	6.62571	6.49825	7.47913	7.85636	7.46328	7.26978	7.48953	7.54048	7.1915	7.44029	7.26641	7.37773	7.07831
Gm2396	0	0	0	-4.64386	0	-4.32193	-5.64386	-3.64386	-5.64386	-3.8365	0	-1.78588	-2.8365	-2.39593
Gm40595	2.76553	1.91456	3.19535	1.52607	1.07039	3.79701	2.76341	3.68594	3.59694	3.12598	4.2502	2.15381	1.66903	1.70487
Gm19802	-5.64386	0	0	0	0	0	0	0	0	0	-3.8365	0	0	0
Gm40814	2.23879	2.67129	2.848	2.95606	3.38267	3.88557	3.59574	3.82985	3.58135	3.24489	3.91265	3.23726	2.66903	2.65306
Gm40847	-2.64386	-2.64386	-2.25154	-3.64386	-2.25154	-2.94342	-2.05889	-1.88897	-3.8365	-2.05889	-1.51457	-1.152	-1.68966	-2.73697
Gm9241	-2.8365	-4.64386	-4.64386	-2.94342	-4.05889	-4.05889	-2.94342	-4.32193	-2.25154	0	-3.47393	-2.8365	-3.05889	-4.32193
Zfp996	-2.05889	-2.64386	-4.64386	-3.47393	-3.8365	-2.25154	-3.8365	-2.64386	-3.8365	-2.39593	-0.321928	-2.32193	-1.94342	-2.64386
Gm40853	-3.8365	-2.39593	-2.8365	-2.05889	-4.05889	-2.73697	-1.8365	-1.02915	-3.64386	-2.73697	0	-2.25154	-2.94342	-3.05889
Gm40857	0	0	0	0	0	0	0	-2.55639	0	0	0	0	0	0
Gm5954	-4.32193	-3.32193	0	0	0	0	0	-2.73697	0	-4.32193	-3.18442	0	-4.32193	-3.32193
Gm40881	-3.05889	-3.64386	0	-4.32193	-4.64386	-4.64386	-4.64386	0	-4.64386	-4.64386	-3.64386	0	0	0
Gm40892	-5.05889	-5.05889	-5.05889	-4.05889	-2.25154	-5.05889	0.201634	2.16027	2.04614	1.38405	1.33342	1.64616	1.38405	1.02148
A930018O16Rik	0	-3.47393	0	-2.39593	-2.47393	-2.39593	0	0	-3.47393	-1.4344	-3.47393	-3.47393	-3.47393	-2.47393
Gm41099	0	0	-4.32193	0	-4.32193	-4.32193	0	0	0	0	0	0	0	0
Gm41291	-0.0439433	-0.666576	-0.862496	-0.556393	0.0703893	-0.713119	-0.184425	1.09761	1.11103	0.978196	-0.136062	0.0976108	-0.217591	0.0285692
Brd9	2.68706	2.6017	2.74631	3.11603	3.09424	3.0036	3.50462	3.70708	3.58015	3.47768	3.6017	3.51096	3.36737	3.53481
Gm41408	-3.18442	-3.8365	-3.64386	-2.73697	-3.8365	-3.32193	-3.32193	-2.55639	-2.55639	-3.64386	-3.18442	-2.8365	-2.73697	-2.39593
Gm41607	-4.64386	-5.64386	-5.05889	-4.64386	-4.05889	-4.64386	-5.05889	-4.32193	-4.64386	-4.64386	-4.64386	-4.05889	-5.05889	-4.32193
Gm26637	-2.73697	-3.64386	-2.39593	-1.47393	-1.68966	-3.05889	-2.05889	-0.643856	-1.32193	-1.18442	-3.05889	-0.268817	-2.12029	-1.12029
Gm41844	2.87971	2.74201	3.33771	2.85997	1.84398	4.25626	2.75916	2.80735	2.63227	2.92979	3.72356	1.96717	-0.836501	-0.286304
AB010352	0.516015	-0.234465	0.0143553	0.641546	0.0703893	-0.104697	0.275007	0.632268	0.201634	0.286881	0.124328	0.0565835	0.201634	0.495695
Gm42226	1.79077	1.18903	1.26303	2.71809	2.20477	2.72683	4.10266	4.68089	4.39094	4.25248	3.58976	3.80839	3.80735	3.25096
Gm42323	-3.47393	-1.88897	0	-4.32193	-2.8365	-3.47393	-3.47393	-4.32193	-2.8365	-2.8365	-2.47393	0	-3.47393	-2.47393
Gm42337	-3.32193	-3.32193	0	-3.18442	0	0	0	0	-3.32193	0	0	0	0	-2.32193
Gm42346	0	-5.05889	0	0	0	0	-3.8365	-2.8365	-3.32193	-3.8365	-3.8365	-4.64386	-3.8365	-3.8365
Gm42372	0	-4.32193	-5.05889	0	-4.32193	-5.05889	-2.25154	-2.47393	-3.32193	-3.05889	-2.12029	-1.88897	-2.8365	-1.68966
Cdk20	2.78031	2.97636	3.00899	3.0036	3.11437	3.13093	3.22188	3.06695	3.08236	2.88166	3.18745	3.18428	3.12102	2.72465
Epdr1	-1.94342	-2	-1.51457	0.367371	0.641546	-0.514573	0.124328	-0.0892673	-0.136062	-0.0144996	0.731183	-0.888969	0.389567	0.0426443
Golm1	0.62293	0.613532	0.757023	3.32912	3.5741	3.09592	2.93923	3.16832	2.63459	2.91073	3.80529	3.45154	3.67469	3.83289
Akr1c18	-1	-0.888969	-3.47393	-1.35845	-0.943416	-1.05889	0.782409	1.29278	1.774	0.545968	-1.21759	0.378512	0.536053	-0.785875
AW209491	3.27202	3.11936	3.24641	3.34767	3.4019	3.11603	3.45286	3.14893	3.24336	3.18269	3.12598	3.05137	3.41954	3.21257
Dusp22	3.7137	3.57652	3.7845	3.87676	4.18982	3.96625	4.13011	4.36597	4.06695	4.04089	4.53667	4.12763	4.14323	4.21101
Slc17a3	4.97545	5.02591	5.26003	4.48993	4.1152	4.2502	4.53294	4.28983	4.43896	4.49761	4.1235	4.29719	4.23343	3.75382
Utp15	1.77821	1.58496	1.65992	1.94486	1.95606	2.16672	2.40054	2.77821	2.30159	2.4489	2.09761	2.46989	2.37295	2.23879
Slf1	0.137504	0.0426443	-0.514573	0.485427	0.400538	0.321928	0.757023	1.01436	0.895303	0.799087	0.85599	1.22651	0.887525	1
Akr1c14	7.07457	7.24127	6.92041	6.56438	6.18369	6.15785	5.52199	6.04264	6.02923	6.10518	6.45566	5.848	6.13586	6.36947
Fam149b	4.02148	4.13093	4.09508	4.03738	4.15056	3.83592	3.73444	3.74308	3.49825	3.69822	4.01078	3.70266	3.69042	3.92125
Slain1	-1.88897	-5.05889	-1.94342	-1.64386	-0.785875	-0.810966	-0.37707	0.555816	0.15056	-0.152003	0.400538	-0.0588937	0.286881	0.505891
Kctd9	2.06695	1.82782	1.76553	2.27501	2	2.3978	2.54102	2.67356	2.39232	2.61117	2.5509	2.74846	2.49057	2.80529
Dock9	1.1177	1.48027	1.32193	1.69599	1.56071	1.24489	1.24489	1.46989	1.14405	1.36737	1.72683	1.45943	1.42223	1.66903
Gmpr2	3.91552	3.80323	3.70487	4.19613	4.27501	3.65764	4.37782	4.51602	4.18428	4.33342	4.25776	4.37712	4.33414	4.26454
Mmrn2	2.69822	2.94486	2.87578	2.90689	2.48027	2.72683	3.0054	3.03562	2.96347	3.21723	2.91456	2.93734	2.70929	2.63923
Abhd4	4.92267	4.82833	5.02237	5.08279	5.34837	4.9514	5.34979	5.54597	5.47962	5.33199	5.89045	5.36842	5.8071	5.91025
Exoc5	2.22651	1.92979	1.56071	2.68032	2.42223	2.58015	2.73118	2.848	2.61824	2.90497	2.42492	2.53107	2.66676	2.55336
Fam170b	0	0	0	0	0	-4.05889	-4.32193	0	-4.05889	-3.18442	0	-3.18442	-3.18442	0
Chmp7	4.76182	4.58916	4.64386	4.68032	4.7137	4.57713	4.68145	4.7366	4.55029	4.53356	4.73877	4.6427	4.75275	4.83895
A630023A22Rik	0	0	0	0	0	0	-3.8365	-2.18442	0	0	0	0	-2.8365	0
Ankrd28	2.98732	2.8339	2.51854	2.97636	2.8953	3.12433	2.52105	2.72901	2.74631	2.9279	2.42492	2.6893	2.68706	2.85997
Mbnl2	3.0321	3.13914	2.99639	3.74953	3.94017	3.97361	3.78973	4.05918	3.96347	3.97085	3.8339	4.07211	3.92884	3.8953
Cphx1	-0.971431	-0.0892673	-0.395929	-0.494109	-1.2863	-2.47393	-1.35845	0.0426443	0.201634	-0.200913	-0.415037	-0.915936	-1.39593	-1.152
Dph3	3.07211	3.05485	2.85	3.25096	3.50335	3.44095	3.4019	3.54473	3.37295	3.55704	3.42895	3.54473	3.38957	3.28392
Ppp1r3e	1.99277	1.4957	1.62293	1.43829	1.67356	1.09085	1.44361	1.40599	1.4957	1.55582	1.41143	1.23879	1.43296	1.32193
Phyhip	-5.05889	0	-4.05889	-5.05889	-5.05889	0	-2.39593	-3.32193	0	-2.32193	-3.32193	-2.55639	-2.39593	-5.05889
Thtpa	4.13996	4.07039	4.02503	4.15623	4.12184	3.82171	3.69265	3.61235	3.43296	3.73118	3.78136	3.59574	3.81558	3.82171
Rcbtb2	4.26303	4.30451	4.58436	4.5472	4.62761	4.18745	4.60348	4.61706	4.49378	4.64962	4.86888	4.72738	4.57289	4.92267
Ppif	5.10685	4.89918	4.93168	5.09972	5.15543	4.63865	5.38128	5.63052	5.25437	5.13709	5.35473	4.98413	5.38198	5.14812
Mycbp2	1.48543	1.58496	1.37295	2.11437	2.11103	1.74846	2.27501	2.64616	2.54597	2.52607	2.3505	2.35896	2.5435	2.42492
Ano6	2.16027	1.848	1.82782	2.78241	2.86592	3.01257	4.0009	4.38267	4.08066	3.83996	3.77189	4.05918	4.0045	3.8125
Slc38a1	-0.556393	-1.08927	-1.2863	-0.286304	-0.136062	0.275007	1.83188	2.51349	2.19849	1.83996	1.58496	1.94111	1.91839	1.72247
Fam83h	2.70266	2.46989	2.72465	2.62994	3.05485	2.89918	2.29572	2.48543	2.21723	2.3505	2.7761	2.42761	2.44095	2.9279
Tigd5	-0.321928	-0.556393	-0.358454	-0.577767	-0.943416	-1.18442	-0.836501	-0.577767	-0.915936	-0.68966	-0.836501	-1.02915	-0.971431	-1
Gm27021	-0.736966	1.58496	0	0	-0.535332	1.23266	0.85599	1.12433	0.687061	0.0285692	0	0.516015	0.773996	0.807355
Scrib	2.80941	2.77189	2.68257	2.99639	3.25852	3.19377	3.21257	3.29866	3.04439	3.13914	3.15056	3.0993	3.16993	2.75489
Kdelr3	0	-0.736966	-1.59946	1.24489	1.77821	0.895303	4.05745	3.71149	3.80529	3.62877	3.35755	3.55336	3.11103	2.30451
Prkaa1	2.1635	1.82375	1.7137	2.26003	2.38128	2.4489	2.5509	2.98732	2.70266	2.90881	2.60407	2.73769	2.74846	2.68706
Amigo2	2.75702	1.95977	2.65535	1.54597	1.02857	1.91839	1.5656	1.56071	1.65535	1.48027	1.57531	1.82782	1.10434	1.28096
Ccdc65	0	0	0	-2.05889	-2.18442	0	0	0	0	0	-2.18442	0	0	-2.39593
Sgsm3	1.91456	2.08066	1.60881	2.17313	2.45154	2.23266	2.59932	2.51854	2.57046	2.4957	2.44361	2.26003	2.29278	2.24184
Mtbp	-0.0144996	0.15056	-0.104697	-0.120294	0.555816	0.389567	1.70044	1.88753	1.58015	1.57531	1.49057	1.37295	1.58976	1.45943
Dennd3	1.40054	1.80735	1.29866	1.75275	1.87578	1.61824	1.67356	2.18587	2.09085	1.93357	2.33342	1.65076	1.72247	1.89142
Card10	2.5435	2.27202	2.28983	3.36597	3.98277	3.19692	2.1375	2.52356	2.45418	2.32769	3.49185	2.84599	2.91839	3.31904
Lmf2	4.36597	4.13586	4.50716	4.5741	4.44559	4.45615	4.79701	4.84147	4.56742	4.5435	4.84449	4.78712	4.56438	4.50016
Mal2	4.67638	5.09761	4.71644	5.39541	5.04571	5.22612	4.24413	4.21723	4.25852	4.337	4.80219	4.66505	4.74846	4.62819
Nckap1l	2.08746	2.03914	1.80735	3.0018	2.9782	3.15543	4.95931	5.34199	4.98914	4.97865	4.79494	4.92077	4.97545	4.88069
Csdc2	-2.25154	-2.8365	-1.88897	-0.761213	0.124328	-0.358454	1.23879	0.925999	0.485427	0.422233	0.62293	0.275007	0.731183	0.201634
Cmc4	2.88557	2.27501	2.61589	3.0197	2.80116	2.37573	2.81967	2.84398	2.80529	2.39506	3.26003	2.90497	3.06005	3.12102
Gm44805	3.59216	4.43896	3.27947	4.28318	3.70819	3.71918	2.80323	2.12763	3.15866	3.13258	2.7845	3.15543	2.5656	3.26003
Ugt3a1	5.80839	5.94837	6.11041	4.01525	3.65191	5.1206	3.99639	3.35614	3.6241	4.1811	4.19377	3.87873	3.0036	3.47119
Gm20498	1.76129	1.62293	-0.152003	2.26903	2.76129	1.852	1.89142	2.42223	2.03562	2.01792	1.86394	1.70044	2.31904	2.43829
Gm45927	1.60881	1.40054	1.59932	1.9222	2.1177	1.42223	1.88753	1.82375	2.21723	1.90689	2.06005	2.40871	1.85599	1.81967
Espl1	-3.32193	-4.05889	-2.94342	-1.05889	-1.64386	0.226509	0.918386	1.49057	0.526069	0.613532	0.286881	0.748461	0.505891	-0.0291463
Tafa5	-0.621488	-0.514573	-0.836501	-1.47393	-1.2863	-2.47393	-2.25154	-2.25154	-2.25154	-2.25154	-1.55639	-3.32193	-1.64386	-1.59946
Topors	3.23879	3.19377	2.96162	3.26153	3.38128	3.37434	3.18587	3.24793	3.04264	3.11103	3.04963	3.23573	3.12598	3.38405
Sharpin	4.56742	4.59036	4.62819	4.93216	5.16993	4.77716	5.04352	5.14241	5.02059	4.79233	5.15015	4.99955	5.14608	5.19061
Gga1	4.22342	4.17313	4.21956	4.51665	4.72574	4.45681	4.72629	4.67073	4.6865	4.68762	4.89724	4.68089	4.69488	4.57773
Prickle1	1.32193	1.27501	1.4957	1.28688	0.731183	0.823749	1.01436	1.21412	1.54102	1.57531	1.19535	1.15056	0.422233	0.807355
Fbxo4	2.15381	1.9486	1.77821	2.57289	2.96532	2.85599	2.70266	2.73769	2.58256	2.54102	2.83996	2.69377	2.80735	2.80529
AW549877	3.14078	2.98185	3.04264	3.44493	3.61706	3.07211	3.48027	3.73335	3.60407	3.63227	3.42895	3.48929	3.41819	3.64501
Slc45a4	1.1375	1.1635	1.02857	1.25096	1.5008	1.34483	2.41954	2.50843	2.22651	2.27798	2.26303	1.93734	2.16672	2.24489
Mfsd5	4.19456	4.13668	4.18824	4.57833	4.60585	4.58496	5.03738	5.19653	4.87529	4.76765	5.00225	4.75489	4.81813	4.62293
Cggbp1	3.85997	3.62994	3.54102	3.94953	3.91839	4.0063	4.15947	4.39643	4.23879	4.26228	4.1375	4.2426	4.06695	4.15137
Txndc11	3.64847	4.0635	4.08491	4.70653	4.65878	4.45878	4.89579	4.75061	4.68257	4.70598	4.72792	4.61706	4.72955	4.19061
Zc3h7a	3.56071	3.40599	3.23726	4.2854	4.36667	4.12928	4.62	4.7126	4.60881	4.51791	4.44758	4.60763	4.67186	4.55213
Qtrt2	1.64616	1.46989	1.56071	1.62761	1.31615	1.74416	2.0321	2.18903	2.33342	2.14078	2.02857	2.16993	2.15704	2.13422
0610012G03Rik	4.40735	4.35826	4.43162	4.40735	4.54967	4.23343	4.60822	4.59036	4.17393	4.26454	4.7447	4.3067	4.61471	4.45549
Rrn3	3.13422	2.67807	2.59694	2.74846	2.74416	2.89918	3.51979	3.48156	3.48285	3.61824	3.08916	3.35614	3.1811	3.0268
Osbpl11	2.9279	2.8679	2.80529	2.69377	2.64386	2.74846	3.05832	3.40735	3.22959	3.24031	2.89142	3.08576	2.68257	3.0054
Nsun3	2.54844	2.60881	2.70929	2.67129	2.59455	2.27202	2.18587	2.61824	2.64155	2.71809	2.50843	2.78031	2.85599	3.05832
Rfc4	1.8953	1.65992	1.29278	2.1177	2.01792	2.05311	3.01078	3.17951	2.78241	2.71589	2.27798	2.51349	2.69599	2.47508
Ildr1	-1.8365	-2.12029	-2.73697	-0.168123	0.333424	-0.494109	-2.32193	-1.32193	-1.51457	-1.47393	0.594549	-1.25154	-1.02915	0.389567
Ypel1	-1.39593	-2.25154	-1.8365	-1.02915	-1.32193	-2.47393	-1.94342	-2.12029	-1.8365	-2.12029	-0.415037	-2.25154	-1.94342	-1.25154
Eaf2	0.925999	1.25096	1.15704	2.38405	2.47249	1.46989	1.63227	2.5509	2.14078	2.20163	2.0321	2.02857	2.34483	1.926
Srl	-0.434403	-0.666576	-0.599462	-0.621488	-0.599462	-1.55639	-1.47393	-0.713119	-1.25154	-0.643856	-0.514573	-1.47393	-1.35845	-1.88897
Sft2d1	5.732	5.51538	5.4019	5.76235	5.57592	5.86047	5.94064	6.1127	5.86938	5.8885	6.16972	6.09487	6.09824	6.2854
Stk38	4.78973	4.65764	4.65421	4.81762	4.79597	4.66391	4.76129	5.02104	4.74792	4.848	4.93829	4.7339	4.82731	4.82782
Gpsm3	2.35332	2.4957	2.48027	3.02148	3.02148	3.14731	4.95	5.393	5.06264	4.93452	4.99458	4.67807	5.20006	4.8505
Pkdcc	4.79857	4.38474	4.38612	4.87086	4.97361	5.47086	4.91025	4.81558	4.78031	4.75168	4.69822	4.74255	4.9542	4.41549
Tecr	8.51452	8.54566	8.56594	8.49781	8.43721	7.95902	7.90219	7.83289	7.88093	8.0326	8.27095	7.7987	7.84285	7.83194
Ldhal6b	-2.32193	-2.32193	0	-3.8365	0	-2.8365	-3.8365	-2.94342	-2.8365	-3.8365	-1.55639	-2.25154	-2.94342	-0.761213
Ppcs	4.76075	4.64443	4.68482	4.87627	4.83188	4.73498	4.64328	4.48607	4.51665	4.6153	4.86493	4.79649	4.8515	4.89336
Dlk2	0	0	0	0	0	-3.8365	0	-3.8365	-2.8365	-3.8365	-3.8365	0	0	0
Rab31	2.17951	2.0036	1.96717	2.65306	3.12928	2.87971	4.03034	4.30159	3.89724	4.0635	3.98368	4.04789	3.87971	3.74416
Fam234a	5.38785	5.21374	5.30889	5.35156	5.41414	5.25475	5.25814	5.11562	5.04002	5.17153	5.58706	5.0751	5.20711	5.35509
Nrm	0.321928	0.124328	0.650765	1.46467	0.910733	1.26303	3.0018	3.11437	2.80735	2.69377	2.39232	2.65535	2.88753	2.07724
Scaf8	2.96717	2.68257	2.71589	2.90689	2.84398	2.91648	3.09085	3.16027	3.05311	3.07382	3.05485	3.23879	3.09592	3.02148
Ankrd12	-0.68966	-0.943416	-0.943416	0.0143553	-0.0439433	-0.321928	0.15056	0.739848	0.378512	0.475085	0.226509	0.344828	0.545968	0.464668
Wdr90	0.925999	0.454176	1.0635	0.831877	0.400538	0.555816	0.948601	1.43829	0.941106	0.790772	1.05658	0.918386	1.07039	0.687061
Trip10	3.02148	2.77821	2.95233	3.67016	3.52732	3.37156	3.72901	3.64962	3.43296	3.59694	3.71809	3.45812	3.40327	3.18428
Ift140	1.73985	1.39506	1.67807	1.60881	1.774	1.09761	1.83592	1.91073	1.46467	1.72683	2.09085	1.75702	1.7137	1.91839
Vmac	3.41414	3.16993	3.49313	3.23726	3.52231	2.87381	2.90497	2.94298	2.74846	2.99277	3.5656	3.14731	3.09592	3.20477
Cyp4f15	6.70874	6.36265	6.89639	6.48414	6.52466	6.40139	5.56133	5.14078	5.52231	5.75676	6.25191	5.92671	5.42223	5.94111
AI413582	3.02503	2.75275	3.15218	3.36737	3.91552	3.32625	4.56499	4.89288	4.61353	4.49953	4.80374	4.57471	4.93168	4.89724
Rpusd1	1.27501	1.35614	1.47508	2.01792	2.34767	1.71809	2.13093	2.42492	2.06695	2.27202	2.27798	2.0036	2.10098	2.35614
Mpig6b	-2.64386	0	-3.64386	-1.35845	-2.12029	0	-0.599462	0.992768	-0.136062	-0.621488	-2.64386	-0.535332	0.31034	-0.304006
Catsperd	-2	-1.152	-0.395929	0.0143553	0.948601	0.137504	-1.32193	-0.268817	-1.68966	-1.68966	-0.577767	-0.415037	-0.577767	-1.47393
Ticam1	3.62059	3.36457	3.38405	3.73118	3.85599	3.48156	4.12681	4.04963	3.85997	3.93263	3.94017	3.98641	3.65992	3.79597
Ttbk1	-2.73697	-1.8365	-1.4344	-1.32193	-1.8365	-2	-2.64386	-3.64386	-2.94342	-2.73697	-2.32193	-2.73697	-3.64386	-3.32193
Stap2	5.32265	5.20006	5.2589	5.82909	6.08215	5.79935	5.53481	5.5598	5.54659	5.29829	6.00495	5.71397	5.71122	5.76315
Dhx57	2.0321	1.9855	1.96347	2.51854	2.7866	2.39232	2.53356	2.72901	2.59932	2.68706	2.64616	2.69153	2.89142	2.75061
Tcf19	1.23879	0.757023	1.43296	1.70929	1.25096	1.50589	3.0072	3.3978	2.8953	2.72465	2.79909	2.81967	2.95977	2.64616
Oard1	4.57471	4.67976	4.65764	4.54597	4.61294	4.20711	4.50716	4.46074	4.4121	4.53419	4.8485	4.52356	4.70984	4.45418
Unc119b	4.20789	3.99005	4.05745	4.37921	4.52544	4.45812	4.49313	4.6094	4.49697	4.42291	4.79597	4.40259	4.64155	4.48285
Abhd3	5.62877	5.56468	5.69404	5.34589	5.16712	5.3799	4.75969	4.61176	4.851	5.10476	5.35544	4.84097	4.71589	5.00495
Tnfaip8	1.15704	0.956057	1.04264	2.26903	2.30451	2.1375	4.08321	4.22728	3.95047	3.80012	3.86295	3.7301	4.05658	3.72901
Afap1l1	1.1177	1.1635	1.58496	1.57531	1.23879	1.25701	2.34199	1.94111	1.926	2.13093	1.74846	1.99277	1.56071	1.22033
Smim3	0.0143553	-0.184425	0.485427	1.09761	0.485427	1.1375	2.82579	3.18587	2.9222	2.87774	2.24793	2.55336	3.0993	1.88362
Hmgxb3	2.78241	2.52607	2.41414	2.56071	2.55336	2.88166	2.85798	2.95977	2.90881	2.83996	2.75489	2.71149	2.53356	2.69377
Kctd1	-1.08927	-2.47393	-2.39593	-0.836501	-1.05889	-2.47393	-0.556393	-0.37707	-0.599462	-1.2863	-1.21759	-0.104697	0.0976108	0.0565835
Slc39a3	2.42223	2.44626	2.51096	2.54102	2.76553	2.42761	2.82579	2.95791	2.62761	2.69822	3	2.75916	2.59455	2.5008
Arap3	2.36457	2.53854	2.75061	2.7137	2.75702	2.68257	3.27202	3.4957	3.45154	3.45154	3.21257	3.17473	3.06178	2.64386
Slc39a6	0.0976108	-0.184425	-0.0892673	0.695994	1.40599	1.31615	2.50335	2.71589	2.31904	2.21723	2.01436	2.42223	2.32481	2.01436
Gramd3	4.78607	4.40531	4.5552	4.48349	4.41616	4.45746	4.23419	4.01614	4.0027	4.17233	4.63401	4.34127	4.41075	4.68089
Me2	0.189034	0.0143553	-0.0144996	0.903038	1.04963	0.773996	2.20163	2.56071	2.23573	2.16672	1.81147	1.86394	2.04614	1.89918
Fbxo38	3.21101	3.0635	2.85798	3.34199	3.31179	3.40871	3.40327	3.56194	3.46205	3.40735	3.34056	3.47379	3.5008	3.42223
Lars	3.23879	3.5741	3.20633	3.91265	4.28244	3.89142	4.03738	4.36527	4.25852	4.09085	4.28614	4.2891	4.31832	4.37295
Psmg2	3.94579	4.10434	4.16912	4.53356	4.7241	3.96532	4.45746	4.40054	4.25399	4.30524	4.65878	4.30889	4.59694	4.27128
Lrrtm2	0	0	0	0	0	0	0	-6.64386	-6.64386	0	0	0	-6.64386	0
Wdr74	4.44361	4.65019	4.44228	4.98459	5.18428	5.07125	5.02192	4.93499	4.98914	4.89676	5.07125	4.89772	4.96809	4.67525
Rrp12	1.57046	1.69153	1.35614	2.38128	2.45154	2.22959	2.57773	2.78241	2.63691	2.53107	2.0036	2.36457	2.54597	2.38405
Cyp2c50	9.38554	9.4287	9.33512	0	-4.05889	0	9.10347	8.53792	9.01614	9.17018	-2.39593	-4.05889	0	0
Glyat	7.74719	7.66235	7.90551	7.66149	7.54921	7.5008	6.89081	6.93393	7.09117	7.13597	7.31994	7.20438	7.17493	7.39926
Gpr137	4.72137	4.7021	4.75061	4.66903	4.78816	4.25172	4.82833	4.62819	4.65764	4.48349	4.89239	4.51223	4.58616	4.52042
Btaf1	2.09761	1.93734	1.79494	2.21412	2.32193	2.53107	2.54597	2.9279	2.79286	2.61589	2.29572	2.79909	2.65764	2.53107
Uqcc3	5.33307	5.25626	5.51381	5.30816	5.61471	5.09592	5.32301	5.42995	5.26716	5.04177	5.5744	5.51191	5.55121	5.61058
Ffar4	0	-2.32193	-1.88897	-1.78588	-1.8365	-3.8365	-0.888969	-0.666576	-0.643856	-0.234465	-0.234465	-0.217591	-0.454032	-0.68966
Macrod1	5.50367	5.63285	5.6659	5.49025	5.70377	5.04876	4.35262	4.26454	4.67525	4.56377	4.77505	3.95513	4.31107	4.60881
Carns1	-0.0144996	0.137504	-0.152003	0.333424	0.378512	0.731183	0.201634	0.526069	0.773996	0.275007	0.895303	0.650765	0.659925	0.250962
AI837181	4.83946	4.43029	4.79286	4.67356	5.10978	4.89093	5.00764	4.95745	4.81762	4.86047	4.94017	4.9782	4.85997	4.79181
Kazald1	0.226509	-0.0291463	0.722466	0.344828	0	-0.304006	0.978196	0.9855	0.545968	0.226509	1.25701	0.678072	0.344828	0.678072
Otub1	5.0635	4.88704	4.95373	5.35191	5.45681	5.38336	5.46074	5.51254	5.43729	5.33807	5.66818	5.50875	5.56041	5.53512
Yars	4.52482	4.65191	4.38612	4.81967	4.92695	4.92932	5.27128	5.40122	5.45088	5.21179	5.07639	4.99639	5.20006	4.96023
Psat1	-0.514573	-1.47393	-1.35845	0.422233	0.432959	1.08406	3.09761	4.23726	3.7761	2.91265	2.97636	3.71918	3.87774	3.06867
Gm45935	0.298658	-0.168123	0.0285692	-0.251539	-0.184425	0.356144	-0.621488	-0.200913	0.773996	0.443607	1.0072	0.400538	0.879706	-0.68966
Vps37c	3.35191	3.5097	3.23113	4.08746	4.25172	4.26078	4.20789	4.11353	3.94579	4.02326	4.24489	4.35262	4.17313	4.04789
Lpxn	0.505891	0.9855	0.933573	1.78241	1.89142	1.91456	3.78869	3.99458	3.46989	3.36877	3.68818	3.74524	3.55213	3.37156
Trpt1	2.34199	2.23879	2.15381	2.62994	2.73118	1.60407	1.61824	2.56803	2.01078	2.11103	2.27798	1.77821	2.16993	2.17951
Gbf1	4.0054	4.29499	4.20006	4.80529	4.90545	4.49506	4.62234	4.65935	4.66278	4.63227	4.85649	4.57954	4.79233	4.69098
Kank1	4.13011	4.46923	4.06005	4.37295	4.46401	4.32481	3.94673	3.75916	3.75596	4.07296	4.13668	3.85798	3.94298	3.90304
Tm9sf3	5.02104	5.0072	4.88704	5.61058	5.70901	5.57289	5.44394	5.56925	5.46107	5.55674	5.6476	5.73606	5.65076	5.59723
Pdzd8	2.47768	2.22033	2.18903	2.65076	2.35332	2.64155	2.49825	2.5509	2.5435	2.70266	2.5008	2.58496	2.69599	2.53605
Exoc6	3.14241	3.38681	2.89142	3.67129	3.6792	3.36877	3.49185	3.75382	3.54844	3.51349	3.83491	3.59455	3.62644	3.70377
Fam111a	1.45418	1.11103	1.21412	1.82782	1.42761	1.79494	3.38128	3.92029	3.5472	3.52356	3.23726	3.5741	3.52857	3.10266
Slc25a45	4.39575	4.54535	4.62819	4.44956	4.21956	4.16108	4.29278	4.50016	4.27724	4.43162	4.5601	4.36177	4.27352	4.2854
Brms1	4.23879	4.29057	4.51286	4.43296	4.79286	4.29205	4.82579	4.96532	4.87184	4.63517	4.98687	4.91217	4.99503	4.84699
Hat1	3.08236	2.854	2.78241	3.14078	3.49697	3.35755	4.39232	4.66107	4.23573	4.19613	4.08321	3.99458	4.37226	4.04876
Unc5a	-0.0588937	-0.234465	-0.104697	0.604071	0.9855	0.298658	1.43829	1.45943	1.28688	1.40054	1.5008	1.1635	1.21412	0.871844
Unc5b	0.632268	0.0703893	1	2.18587	2.80735	2.06695	3.71809	3.82069	3.63343	3.39917	3.74846	3.58856	3.38957	2.82375
Acaca	4.40327	4.97177	4.37016	5.31361	4.93452	4.69655	4.0505	3.92125	4.00899	4.32553	4.57833	4.29866	4.45746	4.32193
Guca1b	-0.37707	-0.358454	-0.286304	-0.514573	-0.321928	-1.51457	-0.862496	0.0426443	-0.0291463	-0.643856	-0.943416	-0.621488	0.201634	-0.713119
Atf5	8.61272	8.34824	8.71167	8.27901	8.18051	8.34696	8.1442	7.87584	8.06695	7.85537	8.75201	8.80993	8.39232	8.18448
Eprs	4.82985	4.99865	4.70819	5.33235	5.48864	5.34234	5.14445	5.27687	5.2384	5.03034	5.35896	5.35896	5.40667	5.46009
Ssr1	4.70653	4.8495	4.36177	5.46891	5.68566	5.37678	5.49185	5.56163	5.49281	5.41718	5.35403	5.4851	5.67271	5.37608
Lgr4	3.75168	3.54226	3.41819	3.56925	3.72137	3.39917	3.12433	2.96532	3.02326	3.29425	3.35896	3.10098	2.98368	3.40735
Ece2	0	-5.05889	0	0	0	-3.47393	0	0	0	-2.55639	-5.05889	-1.94342	-4.32193	0
Gimap4	3.93263	3.83289	3.7866	4.35403	3.97728	3.93263	5.19259	5.92742	5.5738	5.3512	5.71012	5.51444	5.52105	5.77926
Il1rl2	-2.73697	-2.25154	-2.18442	-0.713119	-1.25154	-0.514573	2.21412	2.47768	1.97453	1.9855	1.52105	1.82375	1.70929	1.29278
Magee1	0.189034	0.356144	0.0976108	0.713696	0.807355	-0.0740006	1.25096	0.831877	0.970854	1.31615	1.13093	0.584963	0.344828	0.831877
Arl2bp	2.03562	2.09085	1.80323	3.0072	3.19377	3.06695	3.87381	4.14568	3.63459	3.56682	3.88557	3.96625	3.851	3.94767
Wwp1	4.07553	3.93074	3.73552	4.10601	4.04089	4.11853	3.73985	3.82782	3.7137	3.90977	3.86295	3.85	3.852	3.73877
Nt5c3	3.97361	3.84097	3.80426	4.11603	4.38819	4.49506	4.16027	4.51286	4.42358	4.36667	4.33557	4.55888	4.62994	4.66676
Col16a1	0.15056	0.411426	0.632268	1.81558	1.97453	1.18269	3.04789	2.82782	2.55336	2.55827	2.46989	2.37295	2.41143	1.852
Dio3	-3.32193	-1.39593	-4.32193	-1.68966	-0.736966	-1.94342	-2.8365	-4.32193	-2.32193	-3.32193	-3.32193	-4.32193	-2.39593	-3.32193
Ovol2	-3.64386	-3.64386	-4.05889	-0.943416	-0.971431	-2.25154	-3.32193	-3.32193	-3.32193	-3.32193	-1.32193	-2.32193	-2.39593	-1.35845
Osr2	0	0	0	0	0	0	0	-4.32193	-2.25154	-4.05889	0	-4.05889	0	0
Mylk	4.22033	4.45154	4.49953	4.81558	4.63981	4.05572	4.76553	4.75221	4.72247	4.76182	4.92315	4.83592	4.50906	4.80735
Rdh1	-2.94342	-2	-1.47393	-2.8365	-3.18442	-2	-4.05889	-2.18442	-2.32193	-2.94342	-1.4344	-3.47393	-2.94342	-3.18442
Nod1	2.85599	2.81558	2.82579	3.22805	3.2854	3.16189	4.34412	4.72574	4.43496	4.34837	4.33842	4.09339	4.28021	4.45878
Pi4kb	3.9514	4.02059	4.0036	4.09255	4.0027	4.23266	4.18587	4.10685	4.06781	4.19061	4.30378	4.1635	4.08661	4.20477
Uap1	3.8125	4.32121	3.85699	4.63459	4.46663	4.57471	4.59515	4.42021	4.43162	4.48027	4.35403	4.29719	4.36317	4.18269
Coro2a	-1.18442	-0.915936	-0.836501	0.378512	0.505891	0.214125	2.45943	3.1375	2.82375	2.57289	2.57046	2.54844	2.84599	2.58736
Snrpd2	6.852	6.46385	6.7028	6.85387	6.93617	6.98151	7.0634	7.28096	7.1641	6.88972	7.0814	7.19042	7.1299	6.69014
Sf3b4	4.58736	4.33771	4.51854	5.03342	5.03386	5.05918	5.22072	5.35191	5.14078	5.16712	5.04658	5.24375	5.15664	4.91839
Rnh1	6.22516	6.35509	6.33307	6.57395	6.78005	6.62278	6.65234	6.66874	6.67257	6.56636	6.99379	6.67327	6.80323	6.82477
Slc12a6	1.66448	1.46467	1.48543	2.0321	1.9855	1.41143	2.33914	2.93546	2.47768	2.52105	2.49825	2.60881	2.45943	2.60407
Mrpl10	5.40156	5.39129	5.38267	5.49474	5.5549	5.30049	5.41583	5.31252	5.29168	5.22959	5.38267	5.32409	5.38024	5.37365
Mrpl41	2.91456	2.9222	3.06523	3.20633	3.42626	2.80735	3.28688	3.32193	2.98185	2.74201	3.26604	3.12598	3.19061	3.29278
Mrpl30	6.89724	6.76142	6.75849	6.95977	7.00158	6.8254	6.71411	6.82031	6.68089	6.63488	7.0691	6.95105	6.97945	6.86171
Rapgef1	3.81352	3.80116	3.72356	3.89433	3.87283	3.84699	4.11686	4.27352	4.12102	4.20085	4.28762	4.09339	4.1035	4.0036
Aldh1l1	9.40763	9.3966	9.23419	9.55376	9.4065	9.16083	8.64472	8.63934	8.87805	8.86842	9.18272	8.31152	8.7239	8.972
Prrxl1	0	0	0	0	0	0	0	0	0	0	0	0	-5.05889	-5.05889
Lgals2	0	0	0	0.594549	0.275007	-0.415037	-0.120294	0	0	-0.473931	-1.05889	-0.454032	-1.12029	-0.0740006
Ankrd1	-2.25154	-0.577767	-1.73697	1.20789	1.0635	1.30451	-0.200913	0.0840643	0.0143553	-0.514573	2.01436	0.704872	0.722466	1.15704
Haao	9.43969	9.64048	9.56449	9.43536	9.24308	8.89618	8.60337	8.20838	8.50295	8.75906	8.76878	8.11291	8.25668	8.4096
Scamp1	4.22805	3.89045	3.66107	4.09508	4.22419	4.21412	3.93074	4.26003	4.10601	4.05745	4.27128	4.37365	4.31976	4.59991
Tm6sf1	1.88753	1.77821	1.52105	2.50843	2.34199	2.80116	3.70155	4.2426	3.74308	3.64039	3.76341	4.05745	3.91934	3.66448
Tm6sf2	6.25814	6.06199	6.31034	6.20535	5.91073	6.03342	5.51728	5.46695	5.48091	5.57501	6.06199	5.85125	5.53885	5.47606
Bmyc	2.15704	2.70044	2.66903	4.44824	4.76818	3.50462	2.774	2.9782	2.53107	3.09085	4.11936	3.24336	3.77189	4.08151
Scml2	0	0	0	-3.8365	-3.8365	-2.8365	-3.8365	-3.18442	-3.8365	-5.64386	-3.18442	-3.47393	-3.32193	-3.05889
Jmjd6	4.13586	3.74201	3.82477	3.97911	3.88362	3.90111	4.43429	4.5509	4.58556	4.39232	4.34483	4.37851	4.39232	4.2032
Nsd2	1.98914	1.58015	1.38405	2.29572	2.42492	2.4957	2.69377	2.96532	2.75275	2.69377	2.67582	2.73985	2.69822	2.71589
Thoc5	3.51728	3.67243	3.56194	4.02326	4.11437	3.96532	4.07382	4.21023	3.97911	3.99367	4.29866	3.97911	4.25852	4.07296
Adgrb1	0	-5.64386	0	-5.64386	0	-5.05889	-4.32193	-2.47393	-3.32193	-3.64386	-5.64386	-3.05889	-5.05889	0
Prl2c5	0	0	0	0	0	0	0	0	-2.8365	0	0	0	0	0
Cth	8.18304	7.99135	7.63001	8.2724	8.57027	8.3516	5.95	5.97269	6.28688	6.18408	7.15299	6.62512	6.64184	7.16822
Mthfs	5.40837	5.43763	5.51254	5.58616	5.57077	5.56316	5.20594	5.23802	4.85449	5.23993	5.52042	5.55397	5.21529	5.36282
Gcm2	0	0	0	0	0	0	-5.05889	-2.73697	-3.32193	0	0	0	-4.05889	0
Mgat5	1.01436	0.765535	0.739848	0.695994	0.933573	1.16993	2.0321	2.26303	2.14731	2.1635	1.42223	1.84398	1.9782	1.66903
Chd4	4.81762	4.65134	4.46858	4.99005	4.97177	5.12391	5.27277	5.37782	5.21839	5.22728	5.21801	5.19535	5.23802	5.2075
Celsr3	0	-6.64386	0	-6.64386	0	-5.05889	-4.32193	-1.94342	-2.55639	-2.8365	-4.32193	-2.94342	-2.94342	-3.64386
Pom121	2.88753	2.38957	2.66676	2.67582	2.85798	3.1127	3.33628	3.53481	3.38267	3.15218	2.99277	3.23879	3.07553	3.13422
Cdk9	4.11853	3.84599	3.91073	3.96809	4.18269	4.14241	4.52231	4.68818	4.58075	4.52544	4.43696	4.58075	4.48091	4.39917
H1f6	0	-2.64386	-2.64386	0	0	0	0	0	0	0	0	0	0	0
Frs3	1.10434	1.05658	1.4957	1.53605	1.25096	0.765535	0.475085	0.739848	0.879706	0.956057	1.27501	0.941106	1.29278	1.11103
Pacs1	0.992768	0.704872	0.992768	1.37851	1.73118	1.32769	2.41143	2.59216	2.32769	2.4489	2.4957	2.40599	2.45418	2.43829
Babam2	4.45352	4.29205	4.31034	4.56316	4.77716	4.47832	4.62702	4.7845	4.57713	4.6241	4.97545	4.85599	4.80374	4.65478
Ddb2	2.28096	1.774	2.29278	1.54597	2.0321	1.10434	2.06005	2.22342	2.1375	2.29866	2.16672	2.09085	2.20789	2.33914
Bfsp2	0	-3.8365	0	-2.47393	0	-2.55639	-2.25154	-0.599462	-1.73697	-1.4344	-2.55639	-1.55639	-1.39593	-1.35845
Cdc20	0.250962	-0.836501	-1.51457	3.42895	0.565597	5.02547	4.12433	4.47379	3.51475	3.44095	3.73118	4.03122	4.23343	3.42626
Gtpbp6	3.61706	3.6017	3.63807	3.60881	3.5509	3.82985	3.85599	3.79909	3.90497	3.7126	3.90881	3.96532	3.73769	3.68594
Cenpf	-5.05889	-4.64386	-6.64386	-1.18442	-3.8365	0.111031	-0.286304	0.0703893	-0.556393	-0.577767	-0.599462	0.201634	-0.0291463	-0.535332
Ap4e1	1.0635	0.871844	0.704872	1.23879	1.1375	1.38405	1.59932	1.72683	1.51602	1.68257	1.37295	1.62293	1.54102	1.57531
Ap1s2	0.992768	0.641546	0.731183	1.63691	1.66448	1.43296	3.0018	3.30743	2.96901	3.10769	2.98185	3.12928	3	2.91648
Celf4	-4.64386	-3.05889	-2.8365	-2.12029	-3.32193	-3.47393	-1.8365	-1.2863	-1.73697	-3.32193	-2.47393	-2.05889	-2.55639	-1.94342
Srsf9	5.0492	4.69544	4.62644	4.94205	5.06048	5.10392	5.62264	5.90881	5.64904	5.57954	5.37955	5.3579	5.61353	5.3107
Chrnb4	0	0	0	0	0	0	0	-3.8365	0	-3.18442	0	0	-5.64386	0
Fxyd4	0	0	0	0	0	0	0	0	0	0	0	-1.88897	0	0
Lin7a	3.16672	2.74201	3.0993	2.854	2.70708	2.75489	2.63923	2.14078	2.35332	2.66903	2.39506	2.81762	2.18903	2.54844
Shmt2	7.45385	7.39103	7.52716	7.22419	7.22217	6.89542	7.03892	7.04636	7.06264	7.12743	7.23506	6.90183	7.07532	7.14578
Slc14a1	-2.8365	-1.8365	-2.12029	-5.64386	-4.32193	-4.32193	0.495695	1.46467	0.731183	0.298658	-0.234465	0.201634	0.887525	0.613532
Camk2d	1.29278	1.1177	0.910733	1.79909	2.02857	1.80735	2.52356	3.06178	2.69822	2.65076	2.6017	2.83996	2.75489	2.96162
Cstf2	2.26604	2.14731	1.9855	2.82985	2.71809	2.5435	2.75061	2.852	2.69822	2.85	2.52105	2.78869	2.82985	2.49825
Eif2b3	2.66676	2.7761	2.30159	3.46597	3.33485	2.852	3.49697	3.20006	3.32769	3.05311	3.30305	2.80116	3.39369	2.98003
Grm2	0	0	0	0	0	0	0	0	0	0	0	-5.05889	-5.64386	0
Grm5	0	0	0	0	0	0	0	0	0	0	0	0	-6.64386	0
Grm6	0	0	0	-4.32193	0	0	-3.18442	-1.68966	-1.68966	-3.05889	-2.64386	-2.47393	-2.32193	-3.8365
Grm7	0	0	0	0	0	0	-4.64386	-3.64386	-5.05889	-5.05889	-5.64386	-3.64386	0	0
Ltbp4	4.54535	4.55949	4.6893	4.95652	4.69877	4.79701	5.38957	5.08704	5.04701	4.89579	5.25323	5.13955	4.63865	4.35685
Skiv2l	4.77241	4.9514	4.84599	5.02104	5.20984	5.02591	4.91504	4.96116	5.06134	4.91934	5.24982	4.87381	4.91456	4.97177
Olr1	0	0	-5.64386	-1.8365	-1.18442	0	1.85997	2.02148	1.64616	1.89142	1.38957	1.76553	1.35614	0.722466
Prkaa2	3.06695	3.05311	2.45154	3.0635	2.87381	2.9241	2.98914	3.1635	3.06867	3.2555	3.34056	3.44758	3.46205	3.52607
Pip4k2b	3.71809	3.46597	3.41684	3.80219	3.853	3.49825	3.78136	4.01436	3.71918	3.86295	3.7666	3.59335	3.55336	3.76553
Rnf216	3.0197	2.98368	2.96901	3.19061	3.27798	3.04614	3.50716	3.49313	3.36877	3.45549	3.51602	3.22033	3.34341	3.34341
Rnf144a	2.43029	1.87971	2.29572	2.35332	2.18587	2.61824	1.95606	2.27202	2.29572	1.90689	2.07039	2.88166	2.05658	2.31034
Slco1a5	0	0	0	-6.64386	0	0	0	0	0	0	0	0	0	0
Prkab2	0.0840643	-0.0144996	0.124328	1.09085	1.40054	1.24489	1.4489	1.72683	1.46467	1.47508	1.61824	1.45418	1.70487	1.0635
Med21	4.86245	4.93829	5.08916	5.53636	5.57743	5.7447	5.42727	5.67892	5.50398	5.38578	5.76288	5.68986	5.6585	5.51885
Prkag2	3.91934	3.9982	4.02237	3.87971	4.08746	3.52231	3.16993	3.36317	3.32912	3.40054	3.51602	3.36036	3.47249	3.63923
Baiap2	4.765	5.10769	5.46041	5.47119	5.36352	4.65076	4.45022	4.33842	4.31397	4.36947	4.57833	4.24108	4.39712	4.48091
Fermt3	2.54102	2.14405	2.42761	3.03914	3.11603	3.45549	5.65535	6.1177	5.67751	5.34447	5.42358	5.39609	5.63198	5.50239
B3gnt5	-4.05889	-3.8365	-3.8365	-3.64386	-4.64386	-3.64386	-1.02915	-0.120294	-0.915936	-1.55639	-1.18442	-0.943416	-0.535332	-1.39593
Eif4ebp3	4.39917	4.32625	5.1639	4.17632	3.2765	3.52482	3.52356	3.8166	3.33485	3.07039	3.20789	3.17792	4.13504	4.44956
Slc22a7	6.01346	6.06134	5.84699	4.81404	5.05398	5.00225	4.10182	2.32769	3.29719	4.18824	3.65992	3.79597	3.18745	3.24945
Slco4a1	-3.64386	-3.18442	-3.18442	-3.05889	-2.64386	-3.64386	0.176323	0.9855	0.378512	0.275007	0.0143553	0.111031	0.0840643	-0.494109
Slco3a1	1	1.09761	1.14405	2.16027	2.50843	2.68257	2.93734	3.31325	3.27202	3.09424	3.45154	3.20006	3.13586	3.3147
U2af1	6.54334	6.57682	6.50351	6.84962	6.7961	6.60703	6.62205	6.61309	6.56864	6.55459	6.60659	6.72014	6.61456	6.40395
Napg	2.54102	2.6017	2.62527	2.99639	2.95977	2.80116	3.16511	3.34056	3.30451	3.20163	3.10936	3.21412	3.31904	3.40735
Napa	6.00113	6.10413	6.02702	6.23209	6.41988	6.07339	6.21956	6.32679	6.25965	6.1981	6.37034	6.23151	6.34678	6.30067
Xrcc4	2.11103	2.27798	2.48285	2.96717	2.56071	2.76765	2.6017	2.86394	2.73985	2.72465	3.12267	3.01078	3.08576	3.13586
Taf9	4.80116	4.852	4.67976	5.29352	5.42995	5.39678	5.51948	5.72765	5.48832	5.35826	5.49921	5.61442	5.58706	5.5043
Atic	3.90207	3.99367	3.95606	4.37295	4.45154	4.15704	4.58616	4.80941	4.65878	4.51412	4.69488	4.64674	4.69877	4.43429
Galnt2	4.41414	4.22265	4.49313	4.37851	4.50843	4.36807	4.51538	4.63227	4.54782	4.58075	4.65076	4.53605	4.34625	4.51916
Galnt7	-0.286304	-0.761213	-0.761213	0.641546	0.879706	0.731183	1.69153	2.30451	1.83188	1.85997	1.75275	1.9222	1.81147	1.88753
Sema3d	-1.59946	-1.21759	-1.47393	-0.200913	-1.2863	-0.599462	0.0285692	-0.0588937	-0.286304	0.0285692	-0.514573	-0.268817	-0.599462	-1.08927
Adamts7	1.38957	1.84398	1.02857	3.30012	3.32193	2.33628	0.887525	1.05658	0.495695	1.05658	2.44626	0.903038	1.39506	2.45154
Adamts6	-0.514573	-0.862496	-1.18442	-1.18442	0.0703893	-0.736966	0.176323	1.32193	0.847997	0.632268	1.20163	1.08406	0.863938	1.78241
Ogt	4.30816	4.24565	4.17073	4.61941	4.72846	4.30816	4.78084	5.07596	4.91073	4.85798	4.85748	4.97315	4.93216	4.97911
Mthfd1	6.85587	6.91862	6.96405	6.80155	6.74201	6.29756	6.1981	5.95884	6.04527	6.27761	6.28891	5.87873	6.0365	6.23955
Ubxn8	3.65764	3.53232	3.48929	3.54844	3.86493	3.78555	3.69599	3.9241	3.57773	3.77505	4.05224	3.96255	3.93357	3.94205
Fam50a	4.46205	4.47184	4.61648	5.01257	5.02148	4.96486	4.87774	4.65249	4.84449	4.75435	5.07339	4.95838	5.01881	4.7241
Fam50b	-2	-2.64386	-1.08927	-1.55639	-2	-1.55639	-1.64386	-1.59946	-2	-1	-1.39593	-2	-0.358454	-1.02915
Gm10479	-2.32193	-2.39593	-3.05889	0	-2.18442	0	0	0	0	0	-2.8365	0	0	-3.05889
LOC108167387	0	0	0	0	0	0	0	-2.32193	-2.25154	0	0	0	-1.39593	0
Gm45975	0	-4.05889	0	-5.05889	0	0	0	0	-5.05889	0	0	0	-5.05889	-5.05889
Gm45978	-4.64386	-4.32193	0	-3.47393	0	-0.454032	-0.862496	-1.64386	-0.915936	-1.88897	-0.340075	-4.05889	-4.32193	0
Gm45988	0	0	-0.514573	0	-3.18442	0	-0.736966	0	0	-0.68966	0	0	0	0
Gm44812	0	-4.64386	0	-3.05889	-4.64386	0	-4.64386	0	0	-3.64386	-4.64386	-4.64386	-4.64386	0
Gm45855	0	0	0	0	-3.47393	0	0	0	0	0	-3.18442	0	0	0
LOC108167553	-2.55639	-3.64386	-3.32193	-2.73697	-2.73697	-2.73697	-2.73697	-1.78588	-1.73697	-2.94342	-2.64386	-2.05889	-2.18442	-2.64386
Gm46058	-4.05889	-4.05889	0	0	0	-3.8365	-4.32193	-5.05889	-4.32193	-2.55639	-3.64386	-3.47393	-2.73697	-3.05889
Gm17149	-6.64386	-6.64386	-4.64386	-5.64386	-5.64386	0	-4.64386	-6.64386	-5.05889	-5.05889	-6.64386	0	-5.64386	-5.64386
LOC108167594	0	0	-0.304006	0	0	0	0	0.659925	-0.268817	-0.358454	0	-0.304006	0	1.32769
Gm17415	0	0	0	0	0	-2.64386	0	0	0	0	0	0	-2.94342	-2.73697
Gm46139	-3.18442	-2.32193	-2.39593	-2.39593	-3.8365	-2.94342	-2.94342	-2.64386	-2.32193	-2.47393	-2.18442	-2	-2.73697	-2.64386
Gm12258	0.333424	0.0565835	0.0703893	0.124328	0.687061	-0.104697	0.516015	0.641546	0.0565835	0.485427	0.799087	0.485427	0.731183	0.475085
Efcab13	0	0	0	0	0	0	0	0	0	0	-5.64386	0	0	0
Gm11703	4.53792	4.05918	4.63459	4.23189	5.1152	5.34696	5.15462	5.16471	5.22458	3.16511	5.39883	2.02148	0.189034	3.98459
Gm12586	0	0	-4.64386	0	-4.05889	-5.05889	0	-3.05889	0	-4.05889	0	-3.47393	0	-4.64386
Gm12712	0	-2.64386	-2.64386	0	0	0	0	-2.64386	-2.47393	-2.8365	0	-1.64386	-2.94342	-2.73697
Gm46290	4.28983	3.96717	4.87431	3.83592	3.83491	5.50303	5.09085	5.93263	5.70681	5.08364	5.94298	4.77979	4.56682	4.33557
Gm46294	0	-5.05889	-5.05889	0	-4.05889	0	-5.05889	0	0	0	-5.05889	0	-5.05889	-3.05889
Gm46305	-2.12029	-3.47393	-3.05889	-1.73697	-1.88897	-3.05889	-1.64386	-1.39593	-3.05889	-2.64386	-1.8365	-2	-1.68966	-1.35845
Gm46319	0	0	-2.55639	-3.47393	0	0	-2.55639	0	-1.88897	-2.47393	0	0	0	0
Gm46345	0	0	0	0	0	0	0	0	-6.64386	0	-6.64386	-6.64386	0	0
Gm46353	-0.473931	-0.395929	0	0	0	-0.599462	-2	-2.8365	-5.05889	0	-1.21759	0	0	0
Gm46382	-1.94342	-2.39593	-1.47393	-1.35845	-0.358454	-2	-2.18442	-1.55639	-1.94342	-2.94342	-1.59946	-1.64386	-1.25154	-1.25154
Gm46399	-0.37707	-0.514573	0	2.56071	2.25399	0.739848	1.15704	1.41684	2.25701	1.1635	-0.340075	0	1.73118	2.27202
Gm46430	2.57289	2.48543	2.65306	2.58496	2.68706	2.38128	2.33628	2.51349	2.50335	2.71809	2.65076	2.57046	2.61824	2.81352
Gm5451	0	-1.88897	-2.05889	0	0	0	-0.454032	-1.64386	-1	0	0	0	0	0
Gm46442	0	0	0	0	0	0	0	0	0	0	0	-1.88897	0	0
Gm5459	0	-3.8365	-5.05889	-4.64386	-4.64386	0	0	-4.64386	0	-4.64386	-5.05889	-3.18442	-3.18442	0
Gm46487	0	0	0	0	0	0	0	0	0	-5.05889	0	0	0	0
Gm5218	0	0	0	0	0	0	0	0	0	0	0	0	0	-1.32193
Gm15946	0	0	-0.971431	0	-0.888969	0	-0.971431	0	0	0	0	0	-2	0
Gm46608	0	0	0	0	0	0	0	0	0	0	-5.64386	-5.64386	-5.64386	0
Gm17669	0	0	-2.05889	0	0	0	0	0	-2	0	0	0	0	0
LOC108168367	0.356144	0.464668	-1.51457	0	-0.136062	0.124328	0	0.604071	-1.152	0	-0.358454	-1.21759	0	-0.321928
Gm46617	-2.39593	-2	-2.47393	-2.94342	-1.59946	-2.94342	-4.05889	-2.39593	-2.94342	-2.94342	-1.35845	-2.32193	-2	-1.64386
Gm46629	-5.64386	0	-3.47393	-4.32193	0	-5.64386	-5.64386	-4.32193	0	-5.64386	-4.32193	-5.64386	0	0
Gm45871	0.925999	1.01436	1.09085	1.12433	1.1635	0.344828	0.963474	1.44361	1.36737	1.26903	1.9222	1.31034	1.37851	1.34483
Gm46650	0	0	0	-6.64386	0	-5.64386	0	-6.64386	0	0	0	-5.64386	-6.64386	0
Gm9009	0	0	0	0	0	0	0	0	0	0	0.669027	0	0	0
LOC108168681	0	-4.05889	0	0	0	0	0	0	0	0	0	0	0	0
LOC108168683	0	0	0	0	0	0	0	0	0	-6.64386	0	0	0	0
LOC108168684	0	0	0	0	0	0	0	0	0	-6.64386	0	0	0	0
LOC108168685	0	0	0	0	0	0	0	0	0	-6.64386	0	0	0	0
LOC108168726	-3.47393	0	-2.55639	0	0	0	-2.55639	0	-3.47393	-1.88897	0	0	0	0
Gm46725	0	0	0	-5.05889	0	0	0	0	0	0	0	0	0	0
Gm46731	0.356144	-0.415037	0.321928	-0.0588937	-0.234465	-0.0892673	1.29278	0.687061	0.669027	0.0285692	0.565597	-0.200913	1.37295	0.799087
Gm13653	1.79494	0.678072	0	0.731183	0	0	0	0.992768	0.782409	0.669027	0.163499	0	0.378512	0.83996
Gm14279	0	0	0	0	0	0	0	0	0	0	-5.05889	0	0	0
Gm14439	0	-3.18442	0	0	0	0	0	0	0	-2.94342	-3.18442	0	0	0
Gm13981	0	0	0	-1.73697	0	0	0	0	0	0	0	0	-1.35845	-1.39593
Gm37500	0	0	-3.8365	-3.8365	-3.8365	-3.8365	0	-3.8365	-3.8365	0	0	-3.8365	0	-3.8365
Zfp978	0	0	0	0	-5.05889	0	-5.05889	0	0	0	-5.05889	0	0	-3.8365
Gm12643	0	0	0	0	0.111031	0	0.963474	0	0	0	0	0	0	-0.0439433
Gm46900	0	0	0	-5.64386	0	0	0	0	0	0	0	0	0	0
Gm42935	0	0	-2.8365	0	0	0	0	0	0	-3.8365	-3.8365	0	0	0
Gm46911	3.81147	3.46989	4.24184	3.38543	3.36317	5.64414	5.08194	5.3844	5.17552	4.79181	5.3466	4.13175	3.80632	3.75275
Gm15682	7.00697	7.37834	7.28068	7.42442	7.41473	7.32724	7.85069	7.88515	7.82515	7.94128	7.66242	7.84762	7.92813	7.39008
Gm50598	-2.73697	-4.64386	-3.8365	-2.12029	-2.18442	0	0	-4.64386	0	0	-1.73697	0	-4.64386	-2.25154
Gm43247	0.695994	0.903038	0	0.722466	0	0	-0.0144996	0	0	0.687061	0.0565835	1.02857	0.389567	0
Gm6139	0	0	0	-1.51457	-1.59946	-0.915936	-1.55639	0	-0.415037	0	-0.152003	-1.152	-1.152	-0.556393
Gm46933	-3.64386	-2.18442	-3.8365	-2.64386	-2.73697	0	-2.73697	0	-2.73697	-3.64386	0	0	0	-3.8365
Gm46934	0	0	0	0	0	0	0	0	0	-6.64386	0	0	0	0
Pramel45	0	0	0	0	0	0	0	0	0	-6.64386	0	0	0	0
Gm46965	-2.18442	-1.88897	-2.55639	-2.73697	-1.94342	-2.55639	-2.47393	-1.39593	-1.59946	-2.18442	-1.35845	-1.51457	-1.47393	-2
Gm10420	0	-0.862496	0	-1.8365	0	0	-3.47393	-2.47393	0	0	-2.39593	0	0	0
Mat2b	4.59455	4.47508	4.60585	4.57773	4.78607	4.54102	4.67016	4.95838	4.68201	4.82273	5.06824	4.8485	4.97545	5.14282
Slc35b3	2.93923	2.84197	2.89142	2.96717	3.30743	3.22959	3.26903	3.48543	3.27501	2.96901	3.58376	3.30889	3.40871	3.61706
Rimklb	-6.64386	0	-6.64386	-6.64386	0	-6.64386	-5.64386	-6.64386	0	0	-6.64386	0	0	-5.64386
Fam210a	3.57531	3.16189	3.14078	3.47508	3.61941	3.44095	2.40327	2.54102	2.42223	2.64616	3.14893	2.78869	2.73769	3.07039
Foxp1	1.70487	1.44361	1.42761	1.69153	1.8953	1.88753	1.9855	2.1177	1.72683	1.848	1.93734	2.29572	1.91839	1.99639
Rnpepl1	5.46009	5.42156	5.55336	5.42459	5.69905	5.39472	5.38647	5.27947	5.30378	5.22265	5.57168	5.24108	5.15866	5.30049
Rnf187	6.41075	6.39951	6.48671	6.56285	6.61456	6.29517	6.45434	6.47233	6.45927	6.38284	6.67313	6.43746	6.39951	6.38267
Atp6v1h	5.15056	4.90256	4.93687	5.07682	5.15704	5.21218	5.24222	5.45943	5.33092	5.38888	5.35896	5.32984	5.42828	5.43329
Epsti1	2.08066	1.57531	1.99639	2.32193	2.50335	2.27202	3.89821	4.1375	3.85	3.80529	4.31034	3.76765	4.06437	4.4121
Dnajc9	2.34483	2.04264	2.0072	2.58256	2.37295	2.62059	3.69488	4.0036	3.61941	3.53605	3.36737	3.63807	3.58496	3.38128
Zdhhc15	-2.73697	-2.73697	-5.05889	-3.32193	-3.8365	-3.32193	-1.47393	-1.51457	-1.78588	-1.73697	-2.64386	-2.18442	-2.18442	-1.2863
Ccdc86	2.45681	2.22651	2.0036	2.62293	2.43829	2.92029	3.6893	3.65535	3.42089	3.36036	3.07039	3.45681	3.41819	3.19849
Cops8	4.48478	4.6565	4.44493	4.84449	4.91361	4.78607	4.95373	4.85549	4.83996	4.71864	4.90256	4.89627	4.90593	4.83693
Gpt2	6.27426	6.33235	6.20301	6.35226	6.35332	6.09993	5.63314	5.88899	5.98982	5.76898	6.58976	6.03232	6.39951	6.68636
Ccdc88a	-1.88897	-2.47393	-2.32193	-0.785875	-0.888969	-1.152	-0.0588937	0.485427	-0.0144996	0.333424	-0.358454	0.344828	0.176323	0.214125
Edem2	5.32661	5.37365	5.46728	5.92505	6.28503	5.66391	6.06458	6.2447	6.11061	5.87431	6.36475	6.03144	6.30779	6.1645
Stn1	1.44361	1.1177	0.963474	1.74416	1.99639	1.15056	2.03914	2.26003	2.22033	2.10098	2.04963	2.27501	2.17951	2.09085
Chn1	0	0	0	-3.05889	-3.05889	-4.05889	-4.32193	-1.59946	-3.8365	-3.18442	-2.64386	-2.25154	-4.64386	-2.94342
Pttg1ip	7.48446	7.33432	7.47792	7.37304	7.38353	7.2503	6.97143	6.93993	6.93003	6.98596	7.37121	6.97842	6.94953	7.15896
Fam207a	4.22497	4.05224	4.26003	4.33557	4.23496	4.06609	4.23726	4.27501	4.27277	4.17792	4.31325	4.13011	4.24489	4.35262
Card11	-1.88897	-1.55639	-1.59946	-0.68966	0.536053	-0.494109	1.25701	2.23573	1.66448	1.20789	2.09085	1.54102	1.95233	2.59216
Sft2d2	4.31325	4.19377	4.16108	4.5097	4.53356	4.1811	4.32409	4.45483	4.32912	4.45746	4.50526	4.4019	4.39025	4.41549
Oxsr1	3.28392	3.0993	3.26604	3.40463	3.39369	3.45943	3.44095	3.45943	3.3505	3.44361	3.52732	3.40054	3.43962	3.46728
Lyrm2	3.42223	3.56682	3.64731	3.89239	3.88166	3.34341	3.71039	3.69933	3.82883	3.79701	3.91073	3.75168	3.851	3.98003
Galnt16	-5.64386	0	-4.64386	-4.32193	0	-3.47393	-3.18442	-1.8365	-2.73697	-2.32193	-3.8365	-3.8365	-3.05889	-5.64386
Pnrc1	6.51869	6.46172	6.11291	6.21412	6.35297	6.779	6.82451	6.66391	6.51349	6.70708	6.40701	6.55167	6.73877	6.43879
Mex3b	-1.152	-1.08927	-2.8365	-1.55639	-1.47393	-1.25154	-0.217591	0.0143553	-0.494109	-0.321928	0.226509	-0.136062	-0.577767	-0.473931
Ston2	0.475085	0.815575	0.505891	1.37295	1.3505	0.9855	0.516015	0.790772	0.659925	0.62293	1.07039	0.83996	0.83996	1.03562
Calr4	0	-3.47393	-4.32193	-4.32193	-1.08927	-4.32193	0	-2.73697	0	0	-1.73697	-3.32193	-2.47393	-2
Ccdc122	0.910733	0.978196	1.04264	2.0635	2.47508	1.41684	1.31615	1.5509	1.44361	1.18269	2.43563	2.13093	2.05311	2.50335
Flacc1	0	0	-3.47393	-5.05889	0	0	-3.05889	-2.47393	-2.39593	-5.05889	-4.05889	-2.94342	-3.8365	-3.47393
Jmjd1c	2.5656	2.76341	2.55827	3.05658	2.96532	3.03034	2.4957	2.85599	2.62527	2.82171	2.8679	3.0036	2.92979	2.90881
Tmem74b	-3.8365	0	0	-3.8365	-3.8365	-3.8365	-3.8365	-3.8365	-2.8365	0	-6.64386	-6.64386	-6.64386	0
Ibtk	3.64847	3.51475	3.40327	4.12763	4.30305	4.30451	4.11187	4.2854	4.19377	4.11603	3.97453	4.45483	4.26679	4.48478
Rdh13	2.19219	1.91456	1.93734	2.20789	2.12102	2.04963	2.69153	2.51602	2.58736	2.49313	2.47768	2.14731	2.21723	2.08746
Mtrf1l	1.85599	1.44361	1.37295	1.59455	1.7866	1.14405	1.57531	1.54102	1.59932	1.0635	1.42223	1.46989	1.55582	1.10434
Ankhd1	2.85997	2.65764	2.61589	3.02148	3.05137	3.0321	3.08406	3.1635	3.16672	3.1375	2.99458	3.23419	3.13258	3.08576
Atad3a	5.01881	5.07253	4.97774	5.28355	5.10936	4.87676	4.89918	4.94439	4.96301	4.87873	5.16631	4.89191	5.19889	5.00315
Aif1l	-5.05889	-2.8365	-4.05889	-1.68966	-0.599462	-1.55639	0.201634	0.443607	0.0565835	0.555816	0.0143553	-0.643856	-0.0740006	-0.713119
2700081O15Rik	0.594549	0.584963	0.956057	1.28688	1.16993	0.722466	2.06695	2.16993	1.98914	1.73118	1.72247	1.63691	1.25701	1.41143
Fam72a	0.226509	-0.494109	-0.234465	1.42761	1.10434	1.52607	1.42223	1.848	1.24489	1.54597	1.43829	1.1635	1.67807	1.30451
B4gat1	3.85699	4.06523	4.13011	4.0268	4.20711	3.48285	4.01436	3.85	3.82782	3.66676	4.10936	3.83491	3.87774	3.82273
Tbcd	3.75168	3.53481	3.78031	3.86295	3.96717	3.62761	3.98641	4.14241	3.9364	4.06867	4.35332	3.86196	4.18745	4.2149
Nusap1	-2.32193	-2.64386	-2.64386	0.887525	-1.2863	1.43296	2.16672	2.49057	1.84398	1.89918	1.62293	2.02503	2.0635	1.53605
Aida	1.91073	1.73118	1.77821	2.37573	2.58256	2.73985	3.32481	3.62059	3.46728	3.33914	3.43162	3.45286	3.61706	3.49825
Rcc2	3.64731	3.80632	3.32193	4.24413	4.49313	4.47703	5.08958	5.51633	5.25701	5.06221	5.13668	5.05918	5.13668	4.91361
Cdca2	-2.8365	-3.05889	-2.8365	0.0426443	-1.78588	1.18903	1.10434	1.23879	1.1177	0.863938	0.815575	1.09085	1.09761	0.356144
Lhfp	3.06178	3.33771	3.43296	4.59395	4.72192	4.33414	5.61824	5.64674	5.40531	5.30743	5.50335	5.71562	5.33521	5.05181
Smim13	2.7866	2.40054	2.31615	2.45154	2.64847	2.82171	2.83592	2.93734	2.79701	2.7137	2.80529	2.89918	2.60407	3.08236
Rnf169	2.848	2.7866	2.91073	2.77821	3.07895	2.76765	2.66903	2.93546	2.65992	2.55336	2.8953	2.89918	2.87971	3.13258
Trmt10a	1.35614	1.1375	0.941106	1.69599	1.67356	1.64155	1.56071	2.06005	1.63691	1.93357	1.7866	1.93357	1.91839	1.72683
Zzz3	2.83592	2.46205	2.44361	2.83996	2.81762	3.28392	3.12433	3.40327	3.15218	3.2555	3.01614	3.14241	3.0635	3.18903
Ppp1r15b	5.04133	4.78607	4.7021	4.92315	4.6893	4.67299	4.85947	5.02547	4.88753	4.89336	4.83086	4.84046	4.73985	4.89676
Apol7c	-1.51457	-3.47393	-1.55639	-0.971431	-0.0740006	-1.8365	4.16108	5.337	5.26303	4.6427	4.916	4.46858	4.87823	6.08789
Miga2	4.78503	4.76075	4.97453	4.55459	4.02768	3.14078	3.92029	3.75382	3.854	3.82477	4.29572	3.5741	3.90111	3.93923
Irak2	3.61589	3.67469	3.84398	3.9514	3.98732	4.27798	3.55582	3.6311	3.51475	3.43296	3.96809	3.75702	3.7939	3.97361
E2f8	3.16189	1.51602	3.59455	1.78241	1.0635	1.18269	3.35473	2.8953	2.98003	2.89142	2.10098	2.81352	2.30743	1.93734
4930555G01Rik	0	0	0	0	0	0	0	0	0	0	0	-4.32193	0	0
Tpr	3.56194	3.3799	3.34767	4.09761	4.30012	4.48736	4.18587	4.42626	4.15704	4.20633	4.25172	4.2765	4.50843	4.44626
Tbc1d10c	0.475085	-0.454032	-0.304006	0.163499	0.650765	0.516015	3.18587	3.98914	3.52982	2.8953	3.17632	3.37434	3.46728	3.31179
Ciapin1	3.67582	3.83491	3.65764	4.39849	4.25096	3.95884	4.35755	4.50906	4.17153	3.91552	4.53978	4.09677	4.55827	4.45615
Nabp1	2.16027	2.08066	1.99639	3.10098	3.43696	3.44228	4.90881	5.24031	4.95977	4.90545	4.51728	4.85649	4.86542	4.88166
Sp110	1.5656	1.34483	1.58015	2.41684	2.54844	2.34199	4.16672	4.87332	4.39232	4.00899	4.38336	4.34127	4.63459	4.43095
Cavin3	-0.943416	0.389567	0.238787	0.963474	1.79909	1.11103	3.25399	2.87971	2.52607	2.55336	2.09761	2.59932	2.05311	1.5656
Inka2	-3.47393	-3.8365	-5.64386	-4.05889	-3.47393	-2.55639	-0.888969	-1.47393	-1.73697	-1.55639	-2.18442	-2.05889	-2.8365	-2.47393
Pfdn4	3.00899	2.70929	3.07724	3.46074	3.36317	3.45286	3.27352	4.07039	3.87971	3.52356	3.67016	3.81967	3.96255	3.74093
Dnaaf2	0.604071	0.847997	0.847997	0.31034	0.31034	0.536053	1.26303	1.18269	1.05658	1.1635	1.09761	1.0635	1.26903	0.782409
Exosc4	3.63459	3.77716	3.78869	4.13504	4.06953	3.77505	4.27053	4.04614	4.03826	4.05658	4.06523	3.85	4.21023	4.15462
Ints5	3.08916	2.80941	2.87381	3.38957	3.24336	3.3147	3.60881	3.70377	3.45286	3.39094	3.33342	3.33771	3.43296	3.12267
Sephs1	3.0036	2.83794	2.74201	3.08066	3.47379	3.33199	3.1375	3.36877	3.12928	3.17792	3.06695	3.25248	3.15866	3.15704
Fbxw17	0.807355	1	0.748461	1.25701	1.39506	0.910733	2.24184	2.51349	2.488	1.88362	2.58256	1.98185	2.49825	2.1635
Rars2	3.0321	3.17153	3.51602	3.52356	3.76022	3.37434	3.50716	3.60763	3.61824	3.60881	3.39369	3.22959	3.41143	3.53107
Rbm15b	2.39232	2.01078	2.02148	2.49825	2.57046	2.55827	2.94673	3.1635	3.0072	2.84197	2.69153	2.85	2.70044	2.51096
Slc30a9	4.1635	4.27947	4.0917	4.65421	4.65935	4.54164	4.35755	4.53978	4.39985	4.45483	4.57046	4.53667	4.67582	4.66903
Uhrf2	4.05137	3.78031	3.67694	4.04264	3.97177	4.03386	4.14731	4.2817	3.97177	4.01703	3.97361	4.05745	4.18587	3.80735
Supt3	2.73552	2.94111	2.48543	2.60644	2.40871	2.25096	2.57046	2.59694	2.34199	2.69599	3.08406	2.79701	3.0018	2.6017
Mmadhc	6.06178	5.87701	6.0542	6.06652	6.17453	6.1299	5.88826	5.83264	5.90328	5.8716	6.02658	6.13689	6.01837	6.04505
Plekha5	3.01078	3.16993	3.31034	3.50843	3.76022	3.20789	2.97636	2.87381	3.18745	2.9855	3.38957	3.35896	3.44626	3.61117
Mmaa	2.5435	2.51349	2.53356	2.46989	2.36457	2.03562	1.95606	1.926	1.9782	1.8953	2.1177	2.02857	1.97085	1.81147
Gins4	3.9644	3.6893	3.95606	3.99367	3.86987	3.68818	4.21568	4.13668	3.97911	3.93829	4.17792	4.18982	4.07296	3.86493
Chd9	1.28688	1.56071	1.37851	2.02503	1.83188	1.5509	1.63691	1.76977	2.05311	1.94486	1.81967	1.92979	2.05658	2.05311
Mlec	5.2032	5.28318	5.21374	5.95722	6.12928	5.80064	5.89797	6.0332	6.00988	5.89215	6.34518	6.06996	6.17153	5.94345
Ube2q2	3.57168	3.47768	3.1177	3.59574	3.43829	3.49825	3.52105	3.64616	3.52105	3.66448	3.65306	3.61824	3.41684	3.57652
Atl3	4.65764	4.5656	4.37365	4.84298	4.89772	4.4363	4.35332	4.52231	4.46467	4.53419	4.67525	4.57652	4.61117	4.72629
Igip	2.02857	2.23879	2.43296	1.64616	1.94111	2.0072	2.1635	2.13422	1.96717	2.06695	2.50335	1.72247	1.95977	1.90304
Trip11	2.15056	1.90689	1.87971	2.35332	2.57046	2.53854	2.33628	2.67356	2.5435	2.48543	2.34199	2.71149	2.50335	2.51349
Sobp	-5.64386	-4.32193	-5.05889	-2.39593	-2.25154	-3.18442	-2.94342	-3.64386	-3.47393	-3.47393	-1.68966	-3.32193	-2.64386	-3.32193
Pimreg	-2.94342	-1.64386	-3.47393	-0.168123	-2.32193	-2.25154	2.0635	2.20477	1.64155	1.69153	1.32769	1.87971	1.9222	0.910733
Tmem139	-3.47393	-1.51457	-1.2863	-2.32193	-1.4344	-2.94342	-1.55639	-1.8365	-1.88897	-0.836501	-1.88897	-1.88897	-2.55639	-1.94342
Rarres1	4.8505	5.12474	5.0691	4.53667	4.23189	5.10852	4.85599	4.82528	4.93923	5.19771	5.20477	5.07039	5.24031	5.33271
Ms4a7	-0.0588937	-0.621488	-0.836501	3.77083	3.58496	2.5509	3.99548	4.49313	3.9991	3.95977	4.19061	4.20633	4.33199	4.76765
Fam118b	2.16993	2.07039	2.01792	2.31325	2.38681	2.23573	3.25852	3.34908	2.93734	2.95791	3.04614	2.67807	3.02503	3.16511
Sccpdh	1.25096	0.782409	0.765535	1.96347	2.24793	1.89142	2.0321	2.29572	2.07724	1.85997	2.03914	2.1375	2.35896	1.84398
Mbd5	0.485427	-0.120294	-0.0740006	0.189034	0.713696	0.201634	0.0703893	1.09761	0.604071	0.367371	0.536053	0.650765	0.695994	0.799087
Kif24	-3.05889	-2.05889	-3.32193	-1.78588	-2.12029	-2.94342	-1.18442	-0.217591	-2	-1.12029	-0.943416	-1.35845	-1.05889	-1.51457
Lrrc39	-1.12029	-3.47393	-1.08927	-0.454032	-0.713119	-0.304006	-0.810966	-1.08927	-1.35845	-1.88897	-0.736966	-1.64386	0.807355	-0.200913
Tspan9	4.34483	4.40939	4.2854	4.74093	4.86839	4.54226	4.98596	4.96301	4.83845	4.93026	5.02636	5.01703	4.79909	4.66903
Adtrp	6.75342	6.39455	6.67313	5.84925	5.73118	6.13299	5.50589	5.26566	5.34837	5.64126	5.56346	5.56742	5.24907	5.39746
Rlf	1.75275	1.46989	1.63227	1.57046	1.7866	1.88753	2.14405	2.43829	2.23266	1.96717	2.10434	2.21723	2.14405	2.26003
Me3	1.29278	1.41684	1.41684	1	0.956057	1.40054	0.992768	1.5008	0.941106	1.18903	1.1635	1.05658	0.831877	1.42761
Ssc4d	0	-0.358454	0.286881	-0.251539	0.356144	-0.514573	-0.599462	0.411426	-0.415037	-0.68966	0.0565835	0.176323	0.214125	0.847997
Prr5	2.24793	2.35614	2.38681	2.08406	2.38128	2.37573	3.16832	3.31904	3.24184	2.90881	3.06178	3.06523	3.04264	2.69599
Mybpc1	-5.64386	0	0	0	0	-5.64386	0	0	-5.64386	-5.64386	-4.32193	0	0	0
Actr5	2.26604	2.36457	2.01792	2	2.36737	2.28688	2.54844	2.41414	2.29866	1.9782	2.37295	2.41954	2.83188	2.65306
R3hdm4	5.05658	4.94017	5.09339	5.2292	5.33664	5.10727	5.3799	5.49953	5.31868	5.19771	5.59574	5.32012	5.51317	5.48993
Prex2	-0.120294	-0.136062	-0.0740006	0.722466	0.565597	0.526069	1.18903	0.594549	0.495695	0.356144	0.555816	1.13093	0.731183	-0.0291463
Tmem250-ps	5.73281	5.82324	5.78057	5.58105	5.5735	5.32085	5.43029	5.3345	5.25399	5.35614	5.48864	5.2902	5.26341	5.3466
Orai1	3.07039	3.26003	3.26903	3.79805	3.77083	3.56803	3.9991	4.04089	3.92695	4.08916	3.87971	3.774	3.61706	3.45154
C1qtnf7	-1.68966	-0.971431	-0.415037	0.555816	-0.577767	0.422233	1.48543	0.659925	0.669027	0.669027	1.23879	0.695994	0.485427	1.0072
Rnf20	3.13093	3.18428	3.21723	3.57046	3.67016	3.40871	3.61353	3.85997	3.71149	3.72137	3.56438	3.76235	3.7666	3.70598
Cdcp1	1.04264	1.69153	1.43296	1.85997	2.01078	0.799087	0.799087	1.18903	1	0.956057	1.848	1.27501	1.80323	2.0072
Pkn2	3.05137	2.71809	2.61353	3.24031	3.33485	3.48543	2.90497	3.23419	3.04614	3.20477	3.13093	3.30159	3.09085	3.37434
Slc5a10	0	0	0	0	0	0	0	0	-3.64386	-3.64386	0	0	0	0
Ankrd39	1.68257	1.774	1.25701	1.59932	1.96717	1.1375	1.62293	1.95606	1.89142	1.3505	1.90689	1.63227	1.98185	1.76977
Fam163b	0	0	-5.05889	0	0	0	0	0	0	-5.05889	0	0	0	0
Abraxas2	3.83592	3.94111	3.82375	3.9514	4.04876	3.87971	3.98732	4.10014	3.91743	3.98914	4.04876	4.13011	4.01436	4.13011
Sri	4.16189	4.15381	4.13832	4.54164	4.69432	4.35544	4.8339	5.02636	4.94486	4.72301	5.07895	4.94205	4.99774	4.99367
Tbx10	0	0	0	0	0	0	0	0	0	0	0	-4.05889	0	0
Lmo1	0	0	-3.18442	0	-2.25154	-3.05889	-0.713119	-0.943416	-2.05889	-2.25154	-1.51457	0	-1	-3.32193
Dsp	3.78764	3.88557	3.75489	4.15299	4.38819	4.31687	3.74739	3.61117	3.81352	3.80116	4.23496	3.86888	4.05832	4.14812
Cald1	6.39455	6.45138	6.31052	6.64587	6.63865	6.7046	6.57243	6.57168	6.50637	6.64789	6.61235	6.85325	6.56133	6.5157
Upk1a	0	0	-2.8365	0	0	0	-3.8365	-1.39593	-1.68966	-2.12029	-3.64386	-0.888969	-2.8365	-2.73697
Npy	0	0	0	-0.862496	-1.94342	0	-1	0	-0.943416	-0.37707	-1.94342	0.0703893	-2	0
Acy1	5.27016	5.31651	5.18547	5.29352	4.99232	4.90881	4.64155	4.48929	4.57713	4.61648	4.68145	4.36457	4.42089	3.94205
Txlna	3.35332	3.39917	3.30305	4.03826	4.07553	4.06523	4.50526	4.36667	4.26529	4.28318	4.14078	4.15543	4.25399	3.94205
Ctrl	-1	0	0	0	-0.971431	-1.94342	-0.713119	0.189034	-0.37707	-0.971431	-0.395929	-0.943416	-0.473931	0.584963
Cyb5a	10.7846	10.8154	10.6806	10.7905	10.743	10.7585	10.512	10.4395	10.5767	10.5579	10.9387	10.8517	10.6494	10.6435
Ampd2	4.30816	4.50462	4.4019	4.92505	4.86592	4.60288	4.99548	4.8125	4.83188	4.87529	4.75916	4.60881	4.7366	4.22419
Ank2	-1.21759	-0.713119	-0.943416	-0.785875	-0.862496	-0.599462	-0.556393	-0.621488	-0.234465	-0.810966	-0.340075	-0.168123	-0.268817	-0.556393
Hyal3	-2.32193	-2.73697	-2.05889	-0.666576	-1.47393	-1.64386	-0.971431	-2	-0.836501	-1.68966	-0.713119	-1.2863	-1.78588	-1
Arrb1	2.38957	2.40871	2.34199	3.03738	3.12267	2.65076	3.28688	3.65764	3.30305	3.62877	3.52231	3.44228	3.44095	3.48929
Cpa1	0	0	0	0	0	0	-4.05889	0	0	0	0	0	0	0
Itga1	2.17313	2.21412	2.25399	2.5509	2.28392	2.32193	3.2854	3.38543	3.2555	3.36177	2.96162	3.36457	3.03914	2.93923
Actn1	3.82069	3.72901	3.7366	4.57046	4.67186	4.71315	5.40293	5.49025	5.17552	5.29572	5.31034	5.32012	5.31506	5.23496
Htd2	0	0	-2.18442	-0.836501	-0.304006	-1.08927	0	-2.32193	0	-1.35845	-2.18442	-1.25154	-1.21759	0
Maob	7.30961	7.42618	7.21306	7.25446	7.07671	7.09993	6.15178	6.00562	6.28836	6.47946	6.56468	6.15704	6.15482	6.29352
Cyb5r3	8.85112	8.91683	8.77475	9.03114	9.01092	8.71445	8.15922	8.03282	8.07248	8.34678	8.49125	7.99932	8.17173	8.30984
Blvra	3.84398	3.87774	3.83086	4.37921	4.3512	4.06867	4.76129	4.84197	4.50335	4.66505	4.89918	4.64789	4.70377	4.82528
Pgm3	2.62527	2.74201	2.72683	3.82069	4.0072	3.64039	3.66562	3.81352	3.58135	3.56194	3.87086	4.02326	4.20789	4.03474
Glo1	8.41768	8.45265	8.56548	8.49809	8.45401	8.30095	7.82369	7.64169	7.6858	7.78044	8.0993	7.94023	7.83813	8.17503
Selenos	5.99932	6.09761	5.90497	6.73281	7.07991	6.82388	6.76686	6.74295	6.74645	6.59051	6.93829	6.70141	6.91922	6.57016
Pgc	0	0	0	-3.8365	0	0	0	0	0	0	0	0	-3.8365	0
F11	5.5043	5.9364	5.51286	5.71973	5.32157	5.33485	5.59813	5.76845	5.7658	5.7137	5.73688	5.86592	5.65392	6.00652
C7	-0.556393	-0.915936	-0.434403	0.879706	0.722466	0.0143553	2.36177	2.94111	2.15381	1.9486	2.73769	2.94111	3.05485	2.71149
Cbr3	0.722466	0.356144	0	1.40599	1.63691	1.67356	2.50843	5.75168	4.39643	2.79077	6.45516	4.56194	6.04308	5.23151
Braf	1.40599	1.37295	1.25096	1.82782	1.774	1.56071	1.79077	2.23879	1.97453	1.91073	1.82782	2.02148	1.85997	2.05658
Mzf1	-1.8365	-3.18442	-3.18442	-3.32193	-2.32193	-2.32193	-2.12029	-1.25154	-2.12029	-2.39593	-1.12029	-2.32193	-2.25154	-3.64386
Asl	8.72935	8.65803	8.64523	8.478	8.38223	8.00815	6.65062	6.63503	6.65807	6.71438	7.55919	6.79494	7.18696	7.46801
Cela1	3.23726	4.1416	3.83592	2.50843	2.60881	3.16993	3.31034	2.81558	2.85	3.08066	3.70377	2.852	3.59335	2.97453
Mcf2	-5.64386	-4.32193	0	0	0	0	-4.32193	-5.64386	0	-4.32193	-5.64386	-4.64386	-5.64386	0
Rap1a	4.77873	4.76871	4.80632	5.1631	5.05224	5.07168	5.19417	5.52105	5.41819	5.33557	5.29866	5.27947	5.29572	5.39472
Zfp91	4.26003	4.13258	4.02326	4.36527	4.27277	4.41954	4.16912	4.21723	4.08321	4.3067	4.07895	4.14405	4.12184	4.14568
Zbtb25	1.04963	0.62293	0.367371	1.04264	1.45418	1.1375	0.992768	1.22033	1.07039	1.36177	1.3505	1.38957	1.51096	1.62761
Abr	1.19535	1.20789	0.831877	2.31325	2.57773	2.56316	3.64847	4.09761	3.81044	3.57289	3.8339	3.74524	3.91743	3.85699
Amy2a5	0	0	0	0	0	0	-1.94342	0	0	0	-4.05889	0	0	0
Art4	1.42223	0.613532	0.963474	2.48027	2.64847	1.64155	3.91073	3.89142	3.69153	3.36737	3.62293	3.9486	3.48285	3.26003
Art3	1.25096	1.01436	1.18269	1.73118	0.903038	1.09761	1.09085	1.68257	1.7137	1.81558	2.14405	1.38957	1.4489	1.5008
Gusb	4.2817	4.20006	4.33056	4.82731	4.99458	4.86592	5.60407	5.98368	5.69988	5.54164	5.43896	5.47054	5.52231	5.32661
Tpgs1	4.488	4.69933	4.75702	4.68032	5.22149	5.0072	5.21762	4.92458	5.0036	4.64501	5.14445	4.94673	4.99639	5.19574
Kif22	-0.810966	-1.18442	-2	1.04963	-0.473931	2.41414	2.47249	3.05832	2.14405	1.92979	2.21412	2.60881	2.52356	2.16027
Dek	4.22188	4.11103	4.12763	4.43363	4.43429	4.35896	4.75809	5.02724	4.64847	4.72629	4.64039	4.84348	4.85798	4.85748
Syt17	0	0	-5.05889	-4.64386	-4.05889	0	-3.8365	-4.64386	-4.64386	0	-4.64386	-3.8365	-5.05889	-3.18442
Dut	2.09761	1.83996	1.71809	1.88753	2.19219	1.71809	2.87184	3.25248	2.75916	2.67807	2.70708	2.5008	2.87774	2.40327
Bmp3	0	0	0	0	-6.64386	0	-6.64386	0	0	0	0	0	0	0
Pygb	2.04264	1.94486	2.12433	3.56071	3.8748	2.62527	3.71039	4.20163	3.62994	3.63343	3.93168	3.53356	4.08321	3.87086
Dnah5	-5.05889	-5.05889	-6.64386	-4.32193	-2.8365	-4.64386	0	-6.64386	-5.64386	-6.64386	-5.05889	-6.64386	-5.64386	-4.64386
Dnah12	-6.64386	0	0	-6.64386	-6.64386	-4.64386	-6.64386	-5.05889	0	-4.64386	-6.64386	-6.64386	-5.64386	-5.05889
Dnah1	-5.05889	-5.05889	-6.64386	-1.35845	-0.152003	-2	-3.47393	-2.73697	-3.32193	-3.32193	-0.943416	-0.599462	-1.25154	-0.810966
Phka2	2.91648	3.10601	3.20633	3.3147	3.47379	2.85	3.0635	3.06523	2.98732	3.14731	3.40599	3.03562	3.07724	3.41549
Pygl	8.16194	8.4102	8.4135	8.50343	8.20657	7.85125	7.22004	7.00652	7.1374	7.50764	7.78856	7.36475	7.4441	7.83548
Nop2	3.50589	3.38819	3.40054	3.75809	3.65992	3.86691	4.41414	4.42223	4.26454	3.87283	3.94486	4.09761	4.17393	3.90304
Cyp11b1	0	0	0	0	0	-4.64386	0	0	0	0	0	0	0	0
Mpi	3.27202	3.31179	3.01792	3.89627	3.76341	3.77716	4.10014	4.36247	4.08576	4.0054	4.14568	4.04177	3.93546	3.9364
Fgb	12.7784	12.5859	12.4725	12.8349	13.0725	12.9863	13.4553	13.2327	13.2736	13.2721	12.8426	13.5743	13.223	13.3921
Ehmt2	4.78293	4.72683	4.63981	5.00135	5.20124	4.89724	5.27128	5.36877	5.14078	5.05788	5.42223	5.09424	5.3147	5.31143
Raf1	5.44328	5.60199	5.34056	5.67694	5.67582	5.58856	5.33807	5.41752	5.40156	5.44427	5.63749	5.50716	5.42861	5.53045
Gpr18	-1.88897	-1.88897	0	-1.21759	-1.25154	-1.47393	1.75702	2.15056	1.66448	1.54102	1.94486	1.91839	1.80735	2.54597
Slc35b1	5.92362	6.25682	5.81404	6.68706	6.94064	6.67158	6.67849	6.5256	6.49265	6.47314	6.69279	6.83996	6.62176	6.41667
Manba	2.85	2.60644	2.74631	3.44493	3.60051	3.25852	3.56438	3.75275	3.39917	3.5097	3.74846	3.53605	3.68145	3.66448
Ggct	4.40327	4.91073	4.75275	5.10769	5.13258	3.99005	4.79025	5.12267	4.90014	4.95606	5.05137	5.14649	5.38405	5.00405
Fdps	9.05932	9.44638	8.48824	9.20599	9.11108	8.15522	8.76242	8.52239	8.78391	8.81224	8.80032	8.34399	8.54967	8.03023
Dgkg	-5.64386	-3.8365	-4.32193	-4.32193	-2.55639	-3.47393	-2.12029	-1.18442	-0.862496	-1.05889	-2.94342	-1.64386	-2.12029	-3.05889
Akr7a5	6.88923	6.81865	6.98675	6.62921	6.77637	6.49841	6.11977	5.99842	6.16732	6.12019	6.77202	5.84474	6.26585	6.48043
Pgd	5.72629	5.93711	5.58165	6.12578	6.03298	5.86938	6.55029	7.02614	6.63343	6.58946	7.07575	6.57016	7.02226	6.82744
Tmbim6	10.2265	10.2086	10.2844	10.2653	10.4744	10.2976	10.0084	9.86298	9.92474	9.86268	10.3403	9.98355	9.92223	10.1254
Triobp	3.72028	3.51854	3.47119	3.56803	3.63807	3.65764	3.93734	4.1643	3.97728	4.08236	4.1127	3.74308	4.02326	4.23496
Hba-a2	11.9514	11.216	11.4072	10.9923	11.2155	11.9685	13.4869	13.6574	13.6307	13.4903	12.5077	13.1354	13.8406	13.7605
Msra	7.3557	7.33825	7.40608	7.24878	7.26585	7.31569	6.80025	6.68874	6.82273	6.82528	7.14262	6.82018	6.89857	6.90412
Bcr	3.5656	3.57773	3.59455	3.67582	3.6311	3.72901	3.30889	3.23113	3.37016	3.30012	3.73769	3.31904	3.26003	3.44228
Glra3	0	-6.64386	0	-6.64386	-6.64386	0	0	0	0	0	0	0	0	0
Krt5	0	0	0	0	0	-4.64386	0	-4.64386	0	-4.64386	-4.64386	-4.64386	-4.64386	0
Krt7	-0.358454	-0.915936	-1.32193	2.26903	2.63459	1.69599	0.895303	-1.05889	-1.25154	-0.577767	2.1177	0.505891	0.773996	1.81967
Cox6b1	10.1005	10.1814	10.1437	10.175	10.237	10.2048	9.80903	9.94218	9.83414	9.88096	10.1608	9.90964	10.1468	10.0952
Tas1r1	0	0	0	-3.8365	0	0	-5.05889	-5.64386	-5.05889	-5.05889	0	-4.05889	-4.05889	-5.05889
Pp2d1	0	0	-5.05889	0	0	-4.64386	0	-3.8365	0	-4.64386	0	-4.64386	-5.05889	0
Dync2h1	-2.25154	-1.68966	-1.55639	-1.8365	-1.64386	-2.05889	-1.4344	-1.35845	-1.152	-1.35845	-1.51457	-1.35845	-1.64386	-1.55639
Rap1gap	0.871844	0.85599	1.02148	2.47508	3.10601	1.81147	1.5008	1.85997	1.41684	1.56071	2.96347	1.98914	2.41414	2.28392
Grk2	4.22033	4.17233	4.20085	4.46205	4.38267	4.54102	5.53294	5.88362	5.56468	5.45319	5.51065	5.29131	5.5659	5.4266
Sec13	5.87873	6.15846	6.03298	6.57365	6.67596	6.54241	6.72982	6.73281	6.71315	6.77386	6.70943	6.84925	6.81481	6.62585
Shroom2	2.76977	2.25701	2.19535	2.27501	2.44626	2.37573	3.18587	2.82782	2.78869	2.91648	2.70929	2.96162	2.69153	2.59694
C8b	7.56567	7.29379	7.6178	7.39008	7.13021	7.35271	6.87799	6.41363	6.70113	6.9028	6.52215	6.74187	6.52857	6.82528
Pde4c	3.24184	3.18587	3.2765	3.03034	3.48543	2.64155	2.62761	1.91073	2.33056	2.08406	2.8679	2.1635	2.41414	2.76341
Qdpr	8.99277	9.1096	8.97765	9.04149	8.86087	8.38789	8.00028	7.78411	7.93121	8.33459	8.28545	7.53325	7.90328	7.94122
Pigh	2.05658	2.1375	1.91839	2.31615	2.13422	1.60407	2.35896	2.53356	2.07039	2.45418	2.74631	2.41684	2.60407	2.65992
Acat1	7.75275	7.9225	7.9002	7.05637	6.87172	7.13494	6.73971	6.71108	6.86183	6.94977	7.08746	7.03045	6.77558	6.95803
Ly6a	5.57561	5.43196	4.72028	5.77083	5.22497	5.31397	8.38858	9.02879	8.88618	8.49597	9.12508	8.66771	9.04775	8.85733
Acat2	6.57077	6.85025	6.11166	6.83352	6.64299	6.0027	5.84549	6.08194	6.20183	6.21878	6.44725	5.88093	6.06717	5.96578
Hivep1	1.29278	1.18903	1.25096	1.81558	2.11437	2.30159	1.84398	2.22651	1.89142	1.8953	2.32769	2.23879	1.9855	2.42761
Dgkq	3.19219	2.98914	3	3.2032	3.1375	2.85997	2.68257	2.87578	2.65764	2.69599	3.1127	2.64616	2.57289	2.97636
Adarb1	1.49057	1.69599	1.44361	2.20789	2.47249	2.18587	1.65535	1.54597	1.45418	1.65992	2.28688	1.71809	1.79909	1.81147
Amhr2	-2.12029	-2.8365	-2.18442	-2	-2.39593	-2.73697	-2.8365	-4.32193	0	-3.32193	-4.32193	-4.32193	0	-3.47393
H2-Q6	5.64703	5.42089	5.32589	6.08704	5.8212	5.87848	6.69627	7.31506	7.01737	6.81775	7.35385	7.01647	7.21946	7.39086
H2-Q9	6.25115	5.90569	6.28725	6.56666	6.3856	6.0663	7.0847	7.68951	7.17523	7.35606	7.51602	7.22564	7.5112	7.70238
Prdm2	2.848	2.50335	2.85	2.58976	2.9782	2.6017	3.04089	2.9855	3.03738	3.11437	2.82171	2.9982	2.97453	2.96162
Arhgef28	-5.64386	-4.32193	-4.64386	-1.94342	-1.32193	-2.47393	-2.55639	-4.64386	-5.64386	-4.05889	-1.35845	-3.32193	-2.39593	-1.64386
Eef1akmt4	3.19535	3.63227	3.29425	3.83086	3.65076	3.48543	4.1914	4.42223	4.28688	3.6565	4.40463	4.18587	4.23419	3.79701
Eef1akmt4-ece2	0	0	0	0	-4.05889	0	-2.32193	-3.47393	-2.12029	-2.8365	0	0	0	-3.64386
Fntb	1.04963	1.19535	1.23879	1.80323	1.9486	1.33342	2.21412	2.02148	2.11437	2.04264	2.18587	2.24184	2.30743	2.12763
Hdlbp	6.79766	6.84812	6.59305	7.20545	7.50414	7.16621	6.92041	6.85325	6.84147	6.87394	7.22641	7.13083	7.11645	7.17582
Atxn3	1.87578	2.16993	1.91073	2.19219	2.32481	2.42761	2.09424	2.27202	2.28983	2.41414	2.14405	2.51349	2.40327	2.38957
Grik4	-2.64386	-2.55639	-5.05889	-5.05889	-3.47393	-3.8365	-5.64386	-2.55639	-2.12029	-1.73697	-2.94342	-2.25154	-3.8365	-3.32193
Prps2	2.43563	2.41954	2.3505	2.71149	2.29278	2.24489	2.66221	3.0018	2.72683	2.74846	2.73552	2.66676	2.70708	2.70044
Lmx1a	0	0	0	0	0	-5.05889	-3.64386	-5.05889	-5.05889	-4.32193	0	0	-4.32193	0
Rps6ka3	1.41684	1.33342	1.04264	2.29572	2.28688	2.5656	2.67356	2.98732	2.76129	2.774	2.43029	2.73769	2.70708	2.59455
Aldh7a1	7.67758	7.79546	7.66164	7.68454	7.85025	7.77512	6.88423	6.7286	6.94813	7.09908	7.46875	6.7939	7.0129	7.31642
Chaf1b	-0.0588937	-0.599462	-0.454032	0	-0.340075	0.847997	2.17951	2.4957	2.37573	1.79909	1.97085	1.72683	2.19535	1.75702
Cse1l	3.58015	3.66107	3.35191	4.0045	4.01167	3.85499	3.94953	4.17871	3.79597	4.04177	3.91265	3.97361	3.83592	3.853
Adam33	-0.556393	-0.971431	-1.12029	-0.454032	-0.200913	-1.59946	0.275007	-0.168123	-0.836501	-0.37707	-0.234465	-0.321928	-0.836501	-0.454032
Nr3c2	0.757023	1.19535	0.799087	1.23879	1.10434	1.26903	0.823749	1.09761	0.815575	0.9855	1.29866	0.863938	1.30451	1.48543
Adgrv1	-3.05889	-3.18442	-2.73697	-2.64386	-3.47393	-3.8365	-2.73697	-3.32193	-3.47393	-2.94342	-3.05889	-3.32193	-3.18442	-4.32193
Cebpe	2.63691	2.60644	2.96347	1.72683	2.26003	2.10769	3.25399	4.08661	4.05832	3.64501	3.46336	3.23573	3.67243	2.30743
Tshz1	2.02857	1.69599	1.85997	2.15381	2.29572	1.92979	1.86394	1.70044	1.84398	1.9486	2.04963	1.99277	1.91839	2.38957
Foxe1	-3.64386	0	-4.64386	0	0	0	0	-4.64386	0	-4.64386	0	0	0	0
Srsf1	4.40463	4.44228	4.39712	4.97728	4.78555	4.6605	4.9991	5.34021	5.12928	5.13627	4.92647	5.08619	5.08958	5.00764
Pwp2	2.84197	2.56316	2.52607	2.61353	2.47249	2.63923	3.13914	3.09085	3.07382	2.97636	2.70929	2.76129	2.90497	2.77821
Pcca	5.34092	5.4266	5.28947	5.60526	5.55704	5.3565	4.47249	4.34127	4.55459	4.70874	5.15664	4.7126	4.7703	5.10811
Etfb	9.16611	9.13263	9.24593	8.9431	8.85484	8.90947	8.57024	8.68289	8.67161	8.56453	8.61728	8.52046	8.57365	8.41545
Lims1	2.66221	2.49825	2.58976	3.17951	3.25096	3.30743	3.88069	4.32265	4.05137	3.94392	3.63575	4.01078	3.87774	3.6792
Etfa	8.27891	8.29591	8.32351	8.24589	8.19229	8.13145	7.59343	7.60585	7.62491	7.73904	8.041	7.79701	7.72089	7.85131
Ptpa	5.37678	5.28281	5.56346	5.35156	5.52168	5.23113	5.77321	5.87774	5.65277	5.6565	5.83112	5.63198	5.68734	5.57046
Pde6c	-3.05889	-1.68966	-2.55639	-3.47393	-3.05889	-2.73697	-5.05889	0	-4.05889	-4.05889	0	-4.05889	0	-5.05889
Kcnq3	0	0	0	-5.64386	-5.05889	-6.64386	-5.64386	-5.64386	-4.64386	-3.8365	-4.05889	-4.64386	-4.05889	-5.64386
Scn2a	0	0	0	-4.32193	-5.05889	0	-5.64386	-5.05889	-5.64386	-6.64386	-4.32193	-6.64386	-5.64386	-5.05889
Slc18a1	0.807355	0.226509	0.214125	0.378512	0.31034	0.613532	0.189034	-0.120294	0.464668	0.344828	1.20163	0.516015	0.613532	0.941106
Scn4a	-5.05889	-6.64386	-5.64386	-5.05889	-4.64386	-5.05889	-1.12029	-0.761213	-1.12029	-2	-1.18442	-1.51457	-1.73697	-1.88897
Gabra5	0	0	0	0	0	0	0	0	-4.64386	0	0	0	0	0
Slc8a2	-5.05889	0	-4.32193	-5.05889	-3.8365	0	-5.05889	-3.47393	-5.64386	-3.8365	-3.47393	-4.32193	-3.8365	-4.64386
Slc8a3	-5.05889	-3.8365	-1.55639	0	0	-5.05889	0	-5.05889	-3.32193	-5.05889	0	0	0	0
Slc9a4	0	0	0	0	0	-4.32193	-4.64386	-3.18442	0	-3.47393	0	0	-4.64386	-5.05889
Chrna2	1.15704	0.124328	1.68257	-0.168123	-0.761213	-0.915936	-1.68966	-2.05889	-2.18442	-2	-1.78588	-1.152	-1.94342	-1
Cds2	4.88704	4.50843	4.73118	4.70266	4.82375	4.5097	4.55397	4.77716	4.53419	4.66164	5.11312	4.68482	4.70432	4.92884
Hspa13	3.15218	3.49825	3.02503	4.47832	4.849	4.26754	4.12019	4.25172	4.16672	4.23419	4.09424	4.33271	4.36177	4.21956
Atp6v1b1	0	0	0	0	-2.8365	-4.32193	0	0	0	0	-4.32193	0	0	0
Hlcs	2.23573	2.43029	2.44626	2.22342	1.91456	1.41684	2.06005	2.16672	2.0072	2.24793	2.30743	2.13093	2.1635	2.36177
Rpl10	10.525	10.4933	10.4321	10.5993	10.7953	10.4457	10.7974	10.8954	10.7303	10.5905	10.9765	10.8798	10.9306	10.7228
D17H6S56E-5	1.848	1.42223	1.33342	4.765	4.34341	5.42861	5.20281	5.904	5.22033	5.16229	5.57743	5.76129	6.03518	5.62819
D1Pas1	0	-4.32193	0	-5.05889	0	0	0	0	0	0	0	0	-5.05889	-5.05889
M1ap	-3.32193	0	0	0	-1.51457	-3.47393	-2	-2.64386	0	-1.51457	-1.94342	-2.12029	-2.05889	-2.55639
Nudt19	4.72137	4.80839	4.53543	5.04089	5.48961	5.07639	4.63401	4.7447	4.53169	4.43496	5.1815	4.72792	4.96901	4.98322
Tars	6.97888	7.09339	7.00675	7.08353	6.97533	7.01725	6.55628	6.42509	6.51507	6.4822	6.62117	6.79546	6.71905	6.77965
Mbd6	3.87381	3.53605	3.73985	3.85898	4.02237	3.79909	4.15299	4.12598	4.04614	3.96809	4.27724	4.17632	3.94205	4.09761
Erc1	2.45418	2.49057	2.43029	2.5509	2.66903	2.66221	2.46989	2.52607	2.37295	2.60644	2.51602	2.33342	2.48027	2.42223
Pecr	8.0881	8.15987	8.2811	8.26931	8.28193	7.95099	7.15775	6.77162	7.1153	7.32616	7.626	7.05083	7.19446	7.65406
Hmga1b	0	0	0	0	0	0	0	0	-2.47393	0	0	-3.47393	-2.39593	0
Dxo	4.15785	4.14241	4.19377	4.57894	5.18468	4.64212	4.50526	4.74039	4.59634	4.44095	5.01792	4.44095	4.59753	4.42492
Egln1	3.56071	3.66107	3.71918	3.85898	3.81352	3.62527	3.88069	4.02768	3.81762	3.81762	3.86096	3.71589	3.80839	3.69488
Egln2	5.82299	5.87504	5.83744	5.94064	5.9905	5.83693	5.87234	5.78319	5.71891	5.74416	6.08555	5.68061	5.82222	5.87086
Egln3	3.75702	3.77926	3.24489	3.848	3.81352	3.69265	5.48671	5.47735	5.68622	5.63894	4.99548	5.61117	5.42021	4.70044
Zfp607b	-2.39593	-2.8365	-2.8365	-2.39593	-1.94342	-2.25154	-2.18442	-1.73697	-1.32193	-2.39593	-1.68966	-1.88897	-2.55639	-2.73697
Ugt2b37	2.89724	3.10769	2.70708	3.56682	1.83188	3.03386	0.773996	-2	-0.340075	1.40054	2.39232	0.895303	0.333424	2.33056
1700102P08Rik	-1.8365	-1.8365	-3.47393	-3.32193	0	-2.32193	-2.47393	-1.08927	-3.32193	-1.05889	-2.39593	-1.05889	0	-0.643856
Ifit1bl2	0	-4.32193	-5.05889	-3.18442	-5.05889	0	-2.32193	-1.73697	-2.39593	-2.8365	-2.64386	-3.64386	-2.47393	-2.94342
Zfp979	-5.05889	-3.8365	-3.32193	-2.8365	-2.47393	-2.47393	-0.810966	-1.02915	-0.943416	-0.915936	-1.152	-0.810966	-0.415037	-1.4344
Gm20517	-1.152	0	0	-1.78588	0	0	0	-1	-1.68966	-0.836501	0	0	0	0
Pzp	11.1045	10.8971	10.912	10.8721	10.935	11.2121	11.5402	11.367	11.4945	11.4269	11.0818	11.5136	11.142	11.2758
Aanat	0	0	0	-3.64386	0	0	0	0	0	0	0	0	0	0
Shld3	0.367371	0.903038	0.321928	0.333424	0.432959	1.28688	0.963474	0.963474	0.83996	0.432959	0.432959	0.695994	1.0072	0.948601
Aatk	0.344828	0.485427	0.948601	0.226509	0.238787	0.344828	1.20163	1.17632	1.05658	0.613532	0.910733	0.765535	0.687061	0.333424
Abca1	4.38128	4.5008	4.04701	4.82171	4.72846	4.74846	4.72738	4.97774	4.96671	4.94533	4.44559	4.75328	4.80064	4.72846
Abca4	-3.64386	-5.05889	-5.64386	-3.05889	-3.64386	-5.05889	-3.18442	-3.05889	-2.73697	-2.94342	-3.32193	-4.32193	-3.64386	-3.47393
Abca2	4.21801	4.27053	4.18824	4.66619	4.51854	4.2032	3.2765	3.27053	3.15056	3.53854	3.94767	3.6241	3.56682	3.94392
Abcb7	2.88947	2.85997	2.75061	3.24945	3.19535	3.15218	2.78241	3.06867	3	3.07724	3.1127	3.22497	3.21412	3.32625
Abcg1	1.45943	1.59455	1.51602	2.31325	2.83188	2.57531	4.28836	4.5097	4.20163	4.05137	3.91361	3.98094	4.18031	3.98185
Abi1	3.8679	3.79909	3.82579	4.3512	4.4363	4.45681	4.54659	4.83491	4.60703	4.73877	4.60051	4.7137	4.63923	4.83238
Abl1	3.11936	3.0197	3.03562	3.25248	3.41414	3.17313	3.59335	3.853	3.46467	3.47768	3.87381	3.40463	3.48285	3.6311
Abl2	0.871844	0.641546	0.286881	0.863938	0.933573	1.22651	1.1635	1.852	1.61353	1.40054	1.35614	1.70044	1.42761	1.52105
Lrrc70	-1	-0.621488	-1.32193	-3.47393	-1.21759	-3.47393	-0.454032	0.226509	-0.234465	0.344828	-0.251539	-0.217591	-1.64386	-0.136062
Acadl	7.46785	7.18606	7.3386	7.02259	7.17891	7.09244	6.58931	6.67539	6.67412	6.67129	7.01692	6.897	6.58075	6.96682
Acadm	7.68124	7.55367	7.66185	7.26828	7.42836	7.51033	6.55903	6.70529	6.69279	6.55628	7.27137	7.03771	6.95385	7.3185
Acadvl	8.35742	8.19111	8.37626	7.99774	8.0806	7.99249	7.63517	7.57682	7.63423	7.68145	7.96174	7.79799	7.64623	7.81044
Vmn1r53	-2.47393	0	0	0	0	0	0	-1.8365	0	0	0	0	-3.47393	-1.88897
Acaa1a	6.9216	6.66021	6.93934	6.61088	6.82439	6.54736	6.53792	6.68468	6.76009	6.55167	7.19328	6.49985	6.73606	7.03837
Acads	7.13812	7.08693	7.22052	6.93581	7.07543	6.93946	6.48945	6.34855	6.45582	6.46858	6.91013	6.53232	6.52403	6.71493
Laptm4b	4.20711	4.03562	4.29131	4.7866	4.7241	4.64731	4.18745	4.19061	4.15381	4.17073	4.58135	4.48285	4.34837	4.40667
Foxp2	-0.621488	-1.73697	-1.05889	-1.8365	-1.88897	-2.25154	-2	-2.25154	-1.47393	-2.12029	-2.25154	-1.39593	-2.25154	-1.55639
Atp6v0b	6.74362	6.67073	6.71905	6.8775	7.06878	6.94603	7.32616	7.42299	7.21208	7.19417	7.41346	7.09508	7.31007	7.12866
Slc33a1	4.82273	5.07895	4.73606	5.50621	5.37782	5.3466	4.8495	4.91073	4.98231	4.89724	5.28355	5.42291	5.26003	5.18587
Asic2	0	0	0	0	0	0	0	0	0	0	0	0	0	-6.64386
Asic1	0	0	0	0	0	0	0	0	0	0	-4.32193	0	0	0
Ace	-0.785875	-1	-1.47393	0.545968	1.01436	0.713696	1.65535	2.15381	1.66448	1.71809	2.23879	2.08746	2.63459	1.14405
Kiss1r	-0.599462	-1.73697	-0.434403	-0.535332	-0.888969	-1.4344	-0.785875	-0.971431	-0.494109	-0.736966	-1.02915	-0.643856	-0.971431	-1.21759
Ache	-0.535332	-1.39593	-1.59946	0.0426443	-0.434403	-0.168123	0.713696	0.948601	1.29866	-0.434403	-0.286304	0.613532	0.650765	0.495695
Aipl1	0	0	0	-4.32193	0	0	-4.05889	0	-5.64386	-4.05889	0	-4.05889	0	-4.05889
Npnt	-2.32193	-2.94342	-1.59946	-0.643856	-0.862496	-1.21759	-4.64386	-4.05889	-4.64386	-2.64386	-1.78588	-2.05889	-2.73697	-1
Apoc4	11.2848	11.2714	11.2149	10.997	10.9134	10.8992	10.4373	10.3786	10.3716	10.5053	10.7107	10.5958	10.5741	10.5165
Dok4	0.594549	0.505891	0.238787	1.29278	0.933573	-0.0144996	1.36177	1.05658	1.47508	0.910733	1.09085	1.15704	1.20163	1.0635
Macf1	2.54102	2.43563	2.35896	2.74416	2.64847	2.72465	3.15381	3.41278	3.14731	3.21412	3.12598	3.30305	3.19849	3.15866
Aco1	6.88472	6.95233	6.85412	7.04275	6.89893	6.84887	6.07874	6.02081	6.04243	6.26866	6.62585	6.16249	6.21393	6.36159
Aco2	6.71672	6.7003	6.71905	6.78895	6.87184	6.57213	6.65449	6.67299	6.62234	6.53978	6.95105	6.63256	6.83226	6.76434
Acox1	9.79303	9.37558	9.61932	9.22511	9.19864	9.27803	8.69829	8.49281	8.69923	8.78179	9.04609	8.69995	8.60681	9.00031
Palmd	5.08194	4.54782	5.1469	5.22149	5.20085	5.47086	4.63343	4.41752	4.75114	4.50144	5.41244	5.37051	5.21218	5.40054
Slc28a3	-4.64386	-5.64386	-5.64386	-4.05889	-2.94342	-4.64386	-3.47393	-3.05889	-4.64386	-4.64386	-3.18442	-2.8365	-5.64386	-3.8365
Acp1	4.95884	4.85898	4.91073	5.20633	5.14649	5.16511	4.98641	5.02281	4.8748	5.11187	5.06996	5.15987	5.06523	5.01837
Acp2	4.41143	4.47897	4.40327	4.64559	4.59216	4.38474	4.926	5.18706	4.96671	5.06867	5.01525	4.90641	4.93168	5.29866
Acp5	7.03265	7.02647	7.10957	7.10003	7.22786	7.30131	7.62176	7.69585	7.3936	7.4071	7.58067	7.42358	7.488	7.60437
Lyve1	2.73985	2.66221	3.4019	4.06178	3.83188	3.52607	4.12681	4.2817	3.93074	3.72247	3.9644	3.92505	3.81455	3.67243
Acr	-2.8365	0	0	0	-6.64386	-2.73697	-1.55639	-1.8365	0	0	-2.32193	0	-3.05889	0
Chrna1	-5.64386	-4.64386	-4.64386	-5.64386	-5.64386	0	-5.64386	-3.64386	0	-4.64386	0	-5.64386	-5.64386	-5.64386
Chrna4	2.80116	3.61353	1.67356	5.08023	4.37504	1.87971	1.9486	2.04963	1.45418	3.33056	2.51349	0.422233	1.71809	0.879706
Chrna7	-4.64386	0	0	0	0	0	0	0	0	0	0	0	0	0
Chrnb1	-0.666576	-0.810966	-0.713119	1.48027	1.774	0.847997	0.516015	0.925999	0.773996	0.201634	1.87971	1.1635	1.52105	1.67356
Chrnb2	-0.915936	-1.59946	-0.736966	-2.47393	-2.18442	-2.25154	-1.25154	-1.21759	-1.18442	-1.64386	-2.12029	-1.88897	-2.94342	-1.88897
Chrnd	0	0	0	0	0	0	-5.05889	-3.47393	-2.47393	0	0	0	-5.05889	0
Slc5a5	0	0	0	-5.05889	-5.05889	0	0	-5.05889	0	-5.05889	0	0	0	0
Chrne	-0.943416	-1.32193	-2.55639	-2.8365	0	-2.8365	0	0	-3.18442	-2.94342	-2.25154	0	0	0
Adipoq	0	0	0	0	0	0	-3.64386	0	0	0	0	0	0	0
Csprs	-0.836501	-0.666576	-2.64386	0.333424	-0.621488	-1.08927	0.344828	0.992768	0.526069	0.632268	1.23266	1.04963	1.1375	1.01436
Zbtb21	1.76977	1.87184	1.81558	1.93734	1.69599	2.51096	2.1375	2.11437	2.14405	2.14405	2.28688	2.81762	2.33628	2.27501
Crip3	-0.415037	0.214125	-0.286304	-0.104697	0.275007	-1.25154	-0.915936	-0.666576	-1.18442	-1	-0.268817	-1.68966	-0.643856	-1.08927
Clic1	4.99548	5.07639	4.98504	5.71287	5.99977	5.77979	7.2241	7.56209	7.17702	7.2211	7.10601	7.04581	7.25984	7.05658
D17H6S53E	2.6893	2.1635	2.28983	2.48543	2.61824	2.32193	2.89142	2.88557	2.93734	2.49313	2.99458	2.65992	2.58976	2.83794
Acta1	0	0	0	-2.32193	0	0	-4.05889	-2.94342	-3.8365	0	0	-2.94342	-2	-4.05889
Ehbp1l1	2.88362	2.93734	2.75702	3.92695	3.49953	3.38957	4.68706	5.15178	4.7866	4.45022	4.80787	4.5656	4.7845	4.58075
Zmynd10	-3.18442	0	-2.8365	-3.18442	-3.18442	-2.55639	-2.64386	-3.18442	-3.64386	-4.05889	-4.05889	-3.05889	-4.32193	-2.18442
Prdm15	0.632268	0.344828	0.286881	0.321928	0.773996	0.613532	1.07724	1.31034	0.887525	0.815575	0.807355	0.823749	0.887525	0.863938
Tle6	0.765535	0.879706	0.748461	1.02857	0.432959	0.333424	1.37851	1.70487	0.863938	1.22651	1.25096	0.765535	0.823749	1.01436
Actb	8.67987	8.79038	8.5097	9.36003	9.44479	9.75261	10.2102	10.5655	10.2619	10.2039	10.1226	10.271	10.3917	10.1544
Elac1	1.73985	1.79494	1.70044	1.62293	1.65076	0.641546	1.64616	1.70044	1.57531	1.46989	1.60407	1.63691	1.55582	1.72247
Actc1	-3.8365	-4.05889	-4.05889	-1.2863	-0.888969	-2.25154	-2.39593	-3.8365	-3.8365	0	-3.8365	-1.05889	-2.39593	-2.32193
Rpl31	8.12536	7.70715	7.78869	8.1353	8.10737	7.7224	8.63096	8.88893	8.57137	8.39943	8.6241	8.69749	8.77867	8.62637
Brdt	-1.02915	-1.25154	-1.25154	-1.73697	-1.39593	-0.810966	-1.68966	-1.18442	-1.68966	-1.94342	-0.862496	-1.18442	-1.2863	-0.810966
Oas1c	-0.200913	-0.0291463	0.286881	0.910733	0.831877	0.678072	0.731183	1.15056	0.124328	0.722466	1.58015	0.214125	1.26903	1.11103
Slc13a3	4.20477	4.47184	4.0268	3.16511	3.17632	3.62761	6.60303	6.71822	6.58346	6.82807	5.1334	6.04701	5.61853	4.83036
Actg1	7.50684	7.30405	6.98105	8.45685	8.65001	9.18505	9.24672	9.61932	9.33157	9.16548	9.2205	9.45603	9.50289	9.11082
Ly6g6d	-2.05889	-2.32193	-2.32193	-2.18442	-2.25154	-0.621488	-1.2863	0.367371	-0.251539	-1.2863	-0.666576	-1.88897	-0.0291463	-0.577767
Prss28	0	0	0	0	0	0	0	-2.55639	0	0	0	0	0	0
Prss29	0	0	0	0	0	0	-3.64386	0	0	0	0	-1.88897	0	0
Impa2	1.38957	0.871844	1.81558	1.45943	1.61353	1.48543	2.63691	2.73118	2.44095	1.8953	2.33342	2.10769	2.52857	2.37295
Hsd17b11	6.96151	6.85237	6.97717	6.65249	6.71658	6.75275	6.02702	5.92837	5.95838	6.17632	6.17712	6.15543	5.97705	6.24031
4930444G20Rik	0	0	0	0	0	0	0	0	0	0	-4.32193	0	-4.32193	-4.32193
Gtf2ird2	1.25096	1.34483	1.05658	1.34483	1.5656	1.76553	1.50589	1.47508	1.89142	1.69599	1.48543	1.60407	1.64616	1.49057
Selenom	2.09085	2.10434	1.74846	3.0321	2.96532	2.49825	4.26754	4.65249	4.14649	4.22497	4.38612	4.15299	4.337	3.38405
Actg2	-2.18442	-0.761213	-2.8365	-1.68966	-2.12029	-1.68966	0.925999	1.35614	1.64155	1.28688	-0.268817	0	-1.21759	-2.18442
Actl7b	0	0	0	0	0	0	0	0	0	0	0	0	0	-3.8365
Rasa2	-0.0291463	-0.862496	-0.971431	0.137504	0.604071	0.978196	0.613532	1.25701	0.85599	0.83996	0.847997	1.14405	0.799087	1.09761
Rad51c	-0.810966	-1.18442	-1.55639	-0.0740006	-0.943416	-1.08927	0.0565835	0.333424	-0.621488	-0.136062	0.214125	-0.304006	-0.535332	-0.577767
Spred1	2.41684	1.97453	2.26003	2.46728	2.46989	2.91073	3.09085	3.32769	3.13914	3.22651	3	3.27501	3.15381	3.06178
Spred2	2.58736	2.45681	2.35332	2.65992	2.9222	2.95977	2.48285	2.66221	2.5435	2.58736	3.04089	3.15218	2.68257	2.94673
Actn2	0	-5.05889	0	0	0	-4.64386	-5.05889	-2.47393	-4.05889	-3.8365	-3.8365	-3.18442	-2.94342	-2.8365
Actn3	0	0	0	-5.05889	-5.05889	-4.05889	-5.05889	-5.05889	-5.05889	0	0	-5.05889	-4.05889	-5.05889
Supt16	3.31904	3.24641	3.15543	3.59813	3.63343	3.67582	3.90111	4.04177	3.81147	3.90497	3.81352	3.81455	3.90014	3.82883
Acta2	1.88753	2.1635	1.20789	2.76341	1.70929	3.82273	5.8748	5.59842	5.24641	5.25927	4.55152	5.16672	4.2149	3.72465
Acvr1	3.10098	3.36177	2.9241	3.58496	3.62176	3.42626	3.85798	3.89918	3.64039	3.7761	3.64962	3.59932	3.40054	3.68482
Pawr	2.28096	1.87578	2.3505	3.45812	3.80632	4.16189	3.45812	3.62293	3.37295	3.32481	3.64616	3.73769	3.80012	4.0072
Acvr1b	2.47768	2.33056	2.40599	2.7137	3.03386	2.44361	3.04614	3.34199	3.06523	2.96532	3.31904	2.92029	3.17473	3.15866
Acvr2a	2.54597	2.22651	2.10769	2.43563	2.26604	2.35332	2.08066	1.8953	2.27798	2.33914	1.95233	2.16993	2.13093	2.18587
Acvr2b	0.545968	-0.0439433	0.275007	-0.104697	0.201634	0.0285692	-0.0892673	0	-0.454032	0.0840643	-0.304006	0	-0.136062	0.0976108
Acvrl1	1.42223	0.739848	1.15704	2.17313	1.72683	2.40599	3.73118	3.88557	3.7126	3.63227	3.65764	3.5741	3.6893	3.59574
Aspa	3.46597	3.02503	3.37434	2.52607	2.45418	2.488	2.41143	2.28688	2.65535	2.71809	2.41684	2.69153	2.3505	2.44095
LOC114841036	1.47508	1.80735	1.28096	1.79494	2.17951	1.73985	2.25399	1.64616	2.0036	1.97085	2.06005	1.58496	1.79077	1.31034
Ada	0.815575	1.45418	0.201634	0.739848	0.925999	1.20163	2.0072	2.69377	2.52105	2.52857	1.63691	2.12433	2.02857	1.85997
Plpbp	5.6343	5.51096	5.62	5.60763	5.91672	5.58976	5.39232	5.31506	5.29499	5.29756	5.64184	5.48123	5.56651	5.60229
Adam10	3	3.07895	2.9241	3.83996	3.8679	3.76341	4.78084	4.94251	4.69877	4.80168	4.51538	4.79857	4.71589	4.53605
Psg29	-5.64386	-4.64386	-5.64386	-4.64386	-5.05889	-6.64386	0	0	0	-4.64386	0	-5.64386	-5.05889	-4.64386
Dscaml1	0	-6.64386	-4.05889	-3.32193	-4.64386	-4.32193	0	0	-6.64386	-5.64386	-5.64386	-4.64386	-5.64386	-4.64386
Ddhd1	3.28983	3.10601	3.12102	3.34199	3.05485	3.5373	4.38128	4.29866	4.13586	4.15704	3.82069	4.13504	3.9607	4.12681
Plcz1	-4.64386	0	0	0	0	0	0	0	-4.64386	0	0	-4.64386	0	0
Adam11	0.536053	0.411426	0.722466	2.81558	3.03562	2.26003	1.3505	1.61824	1.83592	1.72683	2.67582	1.62761	2.14405	3.1177
Cygb	2.55336	2.28688	2.36737	4.40599	4.72247	4.30012	6.03716	6.03958	5.76447	5.71727	5.897	5.83794	5.73254	5.20242
Adam12	-3.05889	-2.8365	-4.05889	-2.55639	-2.05889	-2.39593	1.81147	1.83188	1.35614	1.81558	0.464668	1.22651	0.584963	-0.234465
Dcun1d1	4.13011	4.05485	3.77294	4.12102	4.1914	4.08746	4.21335	4.32337	4.34412	4.23573	4.26228	4.17792	4.33271	4.27277
Afg3l1	5.21179	5.11811	5.19101	5.1643	5.38785	5.14445	5.09803	5.11353	4.97499	4.91695	5.3579	5.04571	5.11936	4.99865
Adam15	1.5008	1.81558	1.36177	2.59694	2.65076	2.74416	4.10266	4.21568	4.07382	3.95884	3.85	3.849	3.89045	3.32193
Adam17	3.07211	2.9855	2.69377	3.26754	3.45812	3.61706	4.05485	4.44692	4.11853	4.07125	4.06523	4.08576	4.13504	4.37434
Adam19	-0.120294	-0.514573	-0.836501	0.238787	0.641546	0.485427	2.90497	3.42089	3.1811	3.25248	2.71809	2.73985	2.76765	2.60644
Adam2	0	0	0	0	-5.05889	0	0	0	0	0	0	0	0	0
Adam22	-4.64386	-5.05889	-5.05889	-6.64386	-3.8365	-5.05889	-3.47393	-3.32193	-3.47393	-3.32193	-3.47393	-5.05889	-3.64386	-2.47393
Adam3	0	0	0	0	0	0	0	-2.55639	0	-4.64386	0	-4.64386	0	0
Adam4	-1.18442	-2.8365	-2.64386	-1.4344	-2.8365	-1.64386	-0.836501	-1.2863	-1.2863	-1.25154	-0.666576	-1.8365	-1.25154	-1.08927
Adam5	0	0	0	-4.64386	-2.8365	-3.8365	-5.05889	0	0	0	-2.47393	-4.64386	0	0
Adam8	-1.47393	-1.64386	-2.25154	1.35614	2.47508	2.4957	4.69153	5.02192	4.78188	4.7761	4.33485	4.59395	4.61471	3.75168
Adam9	4.84499	4.82324	4.7366	5.04701	5.01792	5.26679	5.17233	5.26716	5.05398	5.22188	5.14364	5.22497	5.09043	5.13052
Adamts1	1.73985	1.96717	1.9486	2.67582	2.40871	3.40871	3.02503	3.15056	3.27798	3.32048	2.88557	3.62761	3.13422	2.93734
Adcy6	3.70044	3.14731	3.34767	3.61706	3.8125	3.45154	3.5472	3.57773	3.4489	3.61353	4.01167	3.63575	3.72901	3.71589
Adcy7	0.782409	0.704872	0.400538	1.98914	2.48027	1.89918	3.57289	4.10601	3.62176	3.6893	3.854	3.66676	3.68257	3.70044
Adcy8	0	-5.64386	0	-5.64386	-2.55639	-4.64386	0	0	0	0	-5.64386	0	0	0
Adcy9	2.28983	2.25096	2.5435	2.38681	2.74201	2.12433	1.71809	1.87184	1.66448	1.94486	2.20477	1.82782	1.91839	2.35896
Adcyap1r1	-1.12029	-0.415037	-0.358454	0.565597	0.443607	-0.120294	2.05658	2.16672	1.89142	2.01792	1.49057	1.68257	1.24489	0.903038
Add1	4.27426	4.23419	4.30232	4.72137	4.97682	4.57954	4.93593	5.13299	4.8802	4.94017	5.13955	5.09297	5.05268	5.03606
Add2	0	0	0	0	0	0	-1.47393	-1	-1	-1.78588	-4.32193	-2.73697	-1.32193	-2.64386
Plin2	9.36072	8.53325	9.71321	8.69714	8.45976	9.45553	7.88387	7.69836	7.91719	7.65277	8.50418	9.06649	8.2318	9.01636
Adh1	11.611	11.7192	11.6472	11.8465	11.6092	11.3972	11.3315	11.2398	11.304	11.6413	11.5566	11.2173	11.2933	11.3205
Adh7	0.526069	0.15056	0.695994	0.124328	0.0285692	-0.454032	1.46467	0.948601	1.4957	0.757023	0.9855	1.19535	1.23879	0.739848
Adh5	8.48531	8.42135	8.44008	8.46822	8.35606	8.17383	8.11322	7.97206	8.01859	8.16546	8.18344	7.96555	8.05436	8.11499
Adk	8.72165	8.68678	8.6978	8.7764	8.71455	8.61394	8.02054	8.03897	8.0031	8.13545	8.3466	8.22429	8.16651	8.44207
Adm	1.15704	0.713696	1.37851	0.871844	0.505891	0.978196	3.12267	3.36737	3.06178	2.9279	2.05658	2.84599	2.5008	2.20477
Gpr182	5.53419	5.32121	5.71149	5.64097	5.12267	5.44659	5.17113	5.13832	5.13996	5.30268	5.32337	5.06781	4.60348	4.79753
Cfd	0	0	0	0	0	0	-1.51457	-2.64386	0	0	-2.05889	-3.05889	-1.55639	0
Adnp	3.94298	3.66562	3.80116	4.0045	4.18982	4.09761	4.04089	4.23189	4.07039	4.05572	4.2032	4.20633	4.04963	4.35826
Adora1	1.04963	1.05658	0.831877	0.933573	1.37851	1.17632	1.04963	1.91073	1.81967	1.37295	2.65992	1.29278	1.74846	1.97085
Adora2a	0.238787	0.584963	0.389567	1.43829	1.76977	1.60407	2.86196	3.0321	2.84398	2.60881	2.61353	2.72028	2.73769	2.74631
Adora2b	0	0	0	-1.4344	-0.971431	0.263034	1.83188	2.14731	1.80735	1.75275	1.47508	1.67807	1.43829	0.411426
Adora3	0	-3.8365	0	-3.05889	-2.73697	0	0.189034	1.29866	1.5509	0.575312	0.189034	-0.251539	0.613532	0.0976108
Adprh	3.64962	4.15704	3.8339	3.95233	3.70708	3.83996	5.09339	5.17712	4.94533	4.91886	4.71315	4.75969	4.78136	4.50208
Parp1	4.10769	4.21956	4.17393	4.49825	4.70653	4.24565	4.5509	4.66562	4.50208	4.59156	4.64443	4.58976	4.64616	4.59991
Parp2	2.77821	2.89142	3.16511	3.58376	3.76977	3.04614	3.63807	4.04264	3.71039	3.81558	3.98277	3.7845	4.03386	3.89433
Adra1b	5.95257	6.02104	6.12391	5.77505	5.48478	5.20242	5.45516	4.83996	5.14812	5.35755	5.56682	4.96394	4.85798	5.07039
Gm51425	0.713696	0.545968	0.495695	0.823749	0.948601	0.321928	0.333424	0.678072	0.263034	0.565597	0.831877	0.731183	0.505891	0.831877
Gm51464	-4.64386	0	0	0	0	0	0	0	-4.64386	0	0	0	0	0
Gm45095	-5.64386	0	-6.64386	-5.05889	-4.05889	-4.64386	-6.64386	-4.32193	-5.05889	-4.64386	-3.47393	0	-4.64386	-4.05889
LOC115486519	0	0	0	0	0	0	0	0	0	-5.64386	-5.64386	0	0	0
Gm51483	0	0	0	0	0	-0.68966	0	-1.78588	-0.736966	-1.73697	0	-0.736966	0	-1.73697
LOC115486880	-1.94342	-2.55639	-3.64386	-3.47393	-2.47393	0	-1.94342	0	-3.47393	-1.88897	-3.47393	0	-3.64386	0
Gm51579	-4.64386	0	-2.64386	-4.64386	-3.64386	-1.73697	0	0	-3.64386	-4.64386	-4.64386	0	-2.64386	-2.32193
Gm29667	-2.32193	-3.32193	-3.18442	-5.05889	-4.32193	-3.8365	-4.05889	-3.8365	-3.18442	-5.05889	-1.8365	-5.05889	-5.05889	-4.32193
Tma7-ps	0	0	0	0	0	-0.713119	0	-2.32193	0	0	0	0	0	0
Gm51691	-5.64386	-5.05889	-5.05889	-5.05889	-4.05889	-5.64386	-4.32193	-6.64386	-4.64386	-5.05889	-4.32193	-4.64386	-5.05889	-5.05889
Gm39743	1.40054	0.722466	1.58976	0.298658	-0.621488	1.90689	0.903038	1.29278	1.54102	1.23266	1.19535	-1.51457	-2.8365	-1.51457
Gm48826	0	0	0	-4.64386	0	0	-3.64386	0	0	-4.64386	0	0	0	0
Gm51776	0	0	0	-3.47393	0	0	-1.94342	0	-4.64386	0	0	0	0	0
Gm51791	0	0	-2	0	0	0	0	0	0	0	0	0	0	0
Gm51792	0	0	0	0	0	0	0	-4.32193	0	-3.32193	0	0	0	0
Gm51793	0	0	0	0	0	0	-3.64386	0	-4.64386	0	-6.64386	-4.64386	0	-3.64386
Gm51877	-1.152	-1.18442	-1.05889	-1.51457	-1.78588	-1.2863	-0.494109	-2.12029	-4.05889	-2.55639	-1.8365	-1.51457	-1.88897	-1.8365
Gm10840	0	0	-4.05889	0	0	0	0	-3.8365	0	0	-2.94342	-3.8365	0	-4.05889
Gm51965	0	0	0	0	-4.64386	0	0	0	0	-4.64386	0	-4.64386	0	-3.8365
LOC115488002	-2.73697	-5.05889	-2.94342	-1.94342	-1.94342	-5.05889	-1.12029	-1.73697	-3.18442	-1.78588	-1.59946	-1.51457	-1.47393	-1.94342
Gm51999	0	-4.05889	-3.05889	0	-3.8365	-3.8365	0	-3.8365	0	0	0	-3.8365	0	-4.05889
Gm52009	-2.73697	-3.8365	-1.78588	-0.836501	-3.64386	-3.64386	-1.73697	-2.73697	-0.888969	-2.73697	-1.12029	-2.64386	-1.78588	-3.8365
LOC115488029	5.57713	5.2211	6.18289	5.19298	5.30634	6.23515	5.8296	6.53885	6.57713	5.73308	6.48527	5.82248	3.46467	4.24945
Gm47655	0	0	0	0	-3.05889	0	0	0	0	0	-2.73697	-3.05889	0	0
LOC115488130	0.555816	0.275007	0.978196	1.1375	0.879706	0.555816	0.516015	0.226509	0.799087	1.03562	1.0072	0.910733	0.887525	0.731183
Gm52042	0	0	0	0	0	-3.64386	-2.18442	-2.94342	0	-2.55639	0	0	-3.64386	-3.32193
Gm52051	0	-4.64386	0	-4.64386	0	0	0	0	0	0	0	0	-4.64386	0
Rpl27a-ps4	-4.64386	-4.64386	-4.32193	-4.64386	-4.05889	-5.05889	0	-4.05889	-4.64386	-3.47393	-4.05889	-2.94342	-3.05889	-4.32193
Gm48350	-5.05889	0	-5.05889	0	0	0	0	0	-5.64386	-5.64386	0	-5.64386	0	0
LOC115488203	-2.94342	0	0	0	0	0	-2.94342	0	-2.94342	0	0	0	-3.05889	0
Gm45623	0	-4.64386	-5.64386	0	0	-5.64386	-4.64386	-5.64386	-4.32193	-5.64386	-5.64386	0	-5.64386	0
Gm3512	0	0	0	-5.05889	0	0	-3.8365	-2.8365	-3.47393	-2.8365	-2.47393	-5.05889	-2.39593	-2.94342
Gm3752	-4.32193	0	0	0	0	-0.943416	0	0	0	0	-2.64386	0	-3.47393	-2.8365
LOC115488350	-1.94342	-2.73697	-2.73697	-3.18442	-2.64386	-2.64386	-1.68966	-2.25154	-3.18442	-3.18442	-3.18442	-2.18442	-2.73697	-2.73697
Gm52140	0	0	0	0	0	-4.32193	0	0	0	0	0	0	0	0
LOC115488470	-4.64386	-5.05889	-5.64386	-4.32193	-5.05889	-5.05889	-4.64386	-4.64386	-4.32193	-4.32193	-5.05889	-3.47393	-5.05889	-4.05889
LOC115488490	0	0	-3.64386	-3.47393	0	-3.47393	0	-3.47393	-3.47393	-3.47393	0	0	0	0
LOC115488529	0	-3.18442	0	0	0	0	0	0	-4.05889	0	-4.05889	0	0	-4.05889
Gm52217	-4.64386	0	-5.64386	-4.64386	0	-4.64386	0	0	-4.64386	0	0	0	0	-4.32193
Gm52229	-3.8365	-3.8365	-3.32193	-3.8365	-3.8365	-4.64386	-3.8365	-4.05889	-3.8365	-4.05889	-3.47393	-3.8365	-4.05889	-3.8365
LOC115488671	-5.05889	-5.64386	-5.64386	-6.64386	-6.64386	-6.64386	-5.05889	-6.64386	-5.05889	-5.64386	-5.64386	-5.05889	-6.64386	-5.05889
LOC115488765	0	-2.55639	0	0	0	0	-2.73697	0	-2.64386	0	0	0	-2.73697	0
LOC115488789	-1	-1.21759	-1.55639	-0.666576	-0.943416	-1.88897	-2.18442	-1.152	-1.73697	-1.32193	-1.12029	-1.59946	-0.888969	-1.32193
Gm52310	-3.64386	-6.64386	-4.64386	-5.05889	-3.64386	-5.64386	-3.32193	-3.05889	-5.05889	-2.55639	-4.32193	-4.05889	-3.8365	-5.05889
9430078G10Rik	-5.64386	0	-5.64386	-3.8365	-3.8365	0	-3.8365	0	-5.64386	-5.64386	0	-3.32193	-4.32193	-4.32193
LOC115489044	-1.51457	-2.39593	-0.577767	-2.47393	-2.64386	-2.55639	-1.4344	-2.32193	-2.47393	-2.55639	-2.55639	-1.59946	-1.68966	-0.666576
Gm14681	0	0	-1.73697	0	0	0	0	0.0976108	-0.200913	-2.73697	-0.514573	-4.05889	-4.32193	0
Gm52481	0.0426443	0	0	-3.47393	-4.32193	-1.59946	-1.94342	-2.94342	-1.88897	-3.47393	-2.8365	-1.8365	-1.39593	-1.94342
LOC115489397	0	0	0	0	0	0	0.137504	1.25096	0.731183	-1.35845	-1.2863	-1.32193	0	0
LOC115489417	2.91839	2.93734	2.45418	3.45943	3.33914	3.02857	3.21257	3.5008	3.35896	3.49057	3.17951	3.41414	3.30451	3.51728
Gm13194	2.02857	2.14078	1.85599	1.25701	1.60881	0.970854	1.09761	-1.4344	0.604071	0.565597	1.91456	1.18269	0.545968	1.91073
Gm52512	3.15704	3.35332	3.20789	3.19849	2.82171	3.91361	3.14893	3.83996	3.6017	3.23726	3.35896	1.5656	1.41143	2.37016
Gm14200	-2.25154	-2.25154	0	-2.18442	0	0	0	0	-2.25154	0	0	0	0	0
LOC115489545	-1.59946	-2.39593	-0.943416	-2.18442	-3.64386	-2.47393	0	-2.64386	-4.05889	-3.05889	-1.94342	-1.64386	-1.35845	-1.88897
LOC115489748	-2.05889	-1.73697	-1.68966	0	-0.340075	-0.888969	-1.12029	-1.4344	-0.888969	-1.8365	-2.39593	-1.25154	0	-1.59946
Gm52666	3.44758	3.1177	3.82985	2.94298	2.51349	4.74739	3.6893	3.81455	3.47119	3.85898	4.29057	2.22342	1.83592	1.62761
Zfp988	0	0	0	-5.05889	0	0	0	-5.05889	0	0	0	0	-4.32193	0
Gm52720	-4.32193	-1.68966	-6.64386	-2.73697	-0.514573	-2.47393	1.32769	1.40054	0.978196	1.30451	0.903038	1.26903	0.933573	-0.136062
LOC115489981	1.5008	1.5656	1.67356	1.55582	1.53605	1.39506	1.91073	1.85997	1.89142	1.8953	1.774	1.82375	1.94486	1.75275
Adra1a	0.765535	0.495695	0.956057	-0.136062	-0.251539	-0.761213	-0.761213	-1.02915	-0.599462	-0.713119	-0.304006	-0.577767	-1.39593	-0.785875
Gm10461	-2.32193	-2	-2.94342	-1.8365	-0.915936	-2.47393	-1.73697	-2.73697	-2.55639	-2.55639	-2.55639	-2.55639	-2.18442	-3.05889
Gm42517	0	-4.64386	0	0	0	-4.64386	-3.18442	-2.12029	-2.39593	-3.64386	-3.18442	0	-3.18442	-4.64386
Gm52800	2.24793	1.72247	1.94111	1.7866	1.96717	1.83188	1.45418	1.68257	1.47508	1.58496	1.39506	1.74416	1.9855	1.95606
Gm42427	3.95606	3.58256	3.81455	4.76341	5.48607	5.988	5.00764	6.22381	5.80503	4.81916	5.80529	5.46369	5.92955	4.94439
Gm52817	0	0	0	0	0	0	0	0	0	-6.64386	0	0	0	0
LOC115490200	0	0	0	0.85599	0.584963	-0.454032	0	-5.64386	0	-5.64386	0.669027	0.31034	0.641546	0.356144
Gm44180	-0.535332	0.189034	-0.168123	-0.434403	-0.736966	-1.12029	0.275007	0.201634	0.485427	0	-0.514573	-1.08927	-0.577767	-1.08927
Gm52875	0	0	0	0	0	0	0	0	-4.05889	0	0	0	0	0
Gm10209	0	-2.64386	-3.64386	0	-1.94342	-1.18442	-3.64386	0	-2.55639	0	-2.55639	-3.47393	-2.05889	-2
Adra1d	0	0	0	-4.64386	0	0	-5.05889	0	0	0	0	0	0	0
Adra2a	-5.64386	-5.64386	-2.73697	-5.64386	0	0	-1.32193	-1.12029	-2.12029	-1.59946	-3.47393	0	-1.73697	-3.8365
Adra2b	1.5008	1.54597	1.58976	2.01078	2.03562	1.26903	2.83188	2.60881	2.45681	3.04789	1.7137	2.12102	1.94111	1.24489
Adra2c	-4.32193	-3.18442	-3.64386	0	0	-5.05889	0	0	0	-5.05889	0	0	0	0
Adrb1	-0.599462	-1.59946	-1.12029	-1.25154	-1.39593	-0.736966	1.19535	1.11103	0.722466	0.226509	0.0565835	0.378512	0.0840643	-0.200913
Adrb2	0.286881	-0.168123	-0.217591	0.0976108	-0.395929	-0.785875	0.62293	1.41143	1.05658	1.38957	1.02148	0.704872	0.933573	1.01436
Adrb3	2.05311	1.48543	1.848	-0.494109	-1.64386	-0.761213	1.28096	0.505891	1.44361	0.992768	-2.47393	-1.39593	-2.12029	-1.64386
Adsl	2.85798	2.9222	2.94673	3.18903	3.11437	2.87381	3.32625	3.53232	3.43696	3.21568	3.48285	3.3505	3.47379	3.33771
Adssl1	4.07039	3.89336	4.12846	4.8674	5.12102	4.36737	3.62761	3.92125	4.0036	3.96993	4.44493	3.79909	4.07125	4.28318
Adss	4.10098	4.03562	4.02237	4.95931	5.06996	4.98504	4.774	4.96578	4.81455	4.72792	5.28059	5.23764	5.51286	5.28392
Avil	-1.94342	0	-1.88897	0	-3.47393	-5.05889	-5.05889	-2.32193	-3.05889	-3.05889	0	-2.47393	-3.18442	0
Aebp1	-1.18442	-0.621488	-0.713119	1.89142	1.7866	1.35614	4.05224	3.84298	3.55827	3.59335	3.10769	3.24336	3.07895	2.39232
Aebp2	2.47249	2.16993	2.41954	2.97269	2.96532	3.3147	3.14893	3.39917	3.30012	3.25701	3.13914	3.39917	3.28096	3.39643
Crisp1	0	0	0	0	0	0	-2.94342	-2.25154	0	-3.8365	-3.8365	0	-2.94342	0
Crisp3	0	-3.8365	0	0	0	0	-2.94342	-3.8365	-2.8365	-3.8365	0	-3.8365	-2.94342	-3.8365
Afp	-1.35845	-1.55639	-2.55639	0	-0.321928	0	-0.862496	-0.268817	-0.251539	-0.68966	-0.0588937	0.214125	0.863938	0.970854
Aga	4.28983	4.41819	4.26604	4.8485	4.80941	4.58976	4.76288	4.80684	4.59813	4.58676	4.8802	4.60822	4.72629	4.77136
Ager	-1.73697	-3.64386	-2.12029	-0.862496	-0.168123	-0.136062	0.713696	0.0840643	1.19535	0.485427	0.918386	-1.02915	0.925999	-0.0740006
Angpt1	-2.25154	-1.4344	-1.73697	-0.810966	-0.286304	-1.35845	-1.88897	-0.621488	-0.915936	-1.25154	-0.666576	-2.55639	-0.37707	-0.713119
Angpt2	-1.39593	-1.39593	-1.21759	-0.621488	-1.35845	0.298658	1.70487	1.78241	1.53107	1.32193	0.565597	1.29866	0.956057	0.505891
Angpt4	-4.64386	0	-4.64386	-1.64386	-2.64386	-3.64386	-3.8365	-3.64386	-3.05889	-3.05889	-3.64386	-4.64386	0	-2.39593
Agrn	3.39369	3.45812	3.41007	4.29499	4.67016	3.90304	3.6837	3.80219	3.77083	3.854	4.52293	3.92979	3.86493	4.14241
Agrp	0	0	0	0	0	0	-2.39593	0	0	0	0	0	0	-2.73697
Gla	1.61353	1.5509	1.54102	2.0321	2.25701	2.4489	2.58496	2.854	2.42223	2.46467	2.68032	2.51854	2.97453	2.38681
Agt	9.55764	9.48109	9.62549	9.1554	9.37691	9.52393	9.14713	8.69624	9.08151	9.09162	8.98211	8.93106	8.68331	8.90524
Agtr1a	5.93876	5.6241	5.97911	5.65134	5.74389	5.19259	5.34802	5.48123	5.5598	5.58105	5.52168	5.67864	5.30232	5.68032
Agtrap	1.68706	1.85997	1.33342	2.10769	2.18269	1.72683	3.81558	4.11103	3.73877	3.58496	3.50208	3.45549	3.45812	3.46467
Agxt	8.79331	8.58785	8.80242	8.74123	9.14555	8.65227	7.271	6.65206	7.15866	6.9956	8.17852	7.66818	7.28392	7.70196
Gm4737	0	1.87578	-0.234465	0	-0.494109	1.22033	0	-0.971431	0.713696	0	-1.64386	0	1.48543	0.695994
Ahr	3.66334	3.72247	3.00899	3.49697	2.79077	2.73335	4.63575	4.51475	4.79753	4.55336	4.18982	4.69711	4.6011	4.19771
Ahrr	-3.18442	-2.94342	-4.32193	-3.64386	-4.64386	-3.47393	-2.05889	-3.05889	-2.39593	-2.64386	-2	-1.78588	-2.47393	-2.05889
Ahsg	13.6753	13.9282	13.5679	13.8804	13.771	14.0046	14.034	13.7742	14.0726	14.1303	13.7425	14.3918	13.9455	13.8459
Aicda	0	0	-4.64386	-4.64386	0	-4.64386	-4.64386	-4.64386	-4.64386	0	0	-3.64386	0	-4.64386
Aif1	3.15704	3.51096	3.13258	4.01792	4.15056	4.0268	5.99299	6.52011	5.81686	5.71507	6.01413	5.92837	6.19081	6.44328
Crybg1	2.06695	1.72247	2.04264	2.32769	2.61824	2.35332	2.37851	3.04264	2.72683	2.50589	3.11437	2.94298	2.9782	3.59694
Aip	5.18388	5.2149	5.38336	5.33664	5.50684	5.30195	5.89748	5.89433	5.73227	5.51979	5.94626	5.68594	5.93664	5.7241
Aire	0	0	0	0	0	0	0	0	-2.55639	-3.18442	-3.18442	0	-3.64386	0
Ak1	-3.47393	-1.51457	-2.55639	0.0703893	1.15704	-0.104697	1.9486	2.0321	1.94486	2.31325	2.21101	1.4957	2.07382	0.948601
Ak2	7.48551	7.41473	7.55044	7.64616	7.68306	7.36387	7.13227	7.28799	7.28503	7.15026	7.56811	7.37834	7.42551	7.60177
Ak4	4.23113	3.97545	4.11936	4.44228	4.42223	4.41143	2.7761	3.15056	2.69153	2.78869	4.12102	3.99729	3.82375	4.2555
Akap1	5.90038	5.65935	6.05463	5.36422	5.33664	5.34696	5.2114	5.14323	5.21529	5.26604	5.26115	5.2075	5.12267	5.32121
Akap3	0	0	0	-5.05889	0	0	0	0	0	-5.05889	-5.05889	-5.05889	-5.05889	0
Alpl	2.42761	2.95977	2.9982	3.92125	3.67694	3.47508	2.79286	3.42895	3.20477	2.44361	3.90689	3.53481	3.71039	3.3147
Alppl2	0	0	0	0	0	0	-2.94342	-4.64386	0	0	0	0	0	0
Akt1	5.65764	5.40122	5.47054	5.82043	6.00383	5.90424	6.44394	6.45878	6.34021	6.29241	6.31234	6.13237	6.22226	6.0072
Akt2	6.01235	5.91958	5.94509	5.94158	6.13484	5.99932	6.07039	6.0237	5.89142	5.91648	6.18903	6.07339	5.96671	5.95233
Alas1	6.8157	6.33468	7.54697	6.93038	6.64602	6.55674	6.95327	6.57849	6.85125	6.57728	7.51523	7.28854	7.05626	7.59976
Alas2	4.94953	4.51286	4.5552	3.99277	4.48091	4.89724	6.17911	6.2447	6.23764	6.08428	5.30159	5.64847	6.15015	6.27929
Alb	16.32	16.363	16.1741	16.4206	15.967	16.6496	15.7255	15.6896	16.0287	16.0184	15.3405	15.8675	15.7385	15.6059
Alcam	3.60763	3.69153	3.55949	4.87283	5.22304	5.01881	4.67751	4.72792	4.48091	4.30597	4.90256	5.03342	5.13175	5.04614
Derpc	3.8748	3.69822	3.72792	4.06091	4.17233	4.33128	4.40871	4.35332	4.29352	4.24565	4.48414	4.39712	4.34341	4.26303
Abcd1	3.89433	3.77189	3.78136	4.03562	4.03738	3.55336	3.91456	4.1819	4.0798	3.95606	4.56071	3.95513	4.25701	4.39985
Aldh1a1	9.05555	9.32407	9.11681	9.1343	9.0876	9.46391	8.06953	8.03529	8.2879	8.13324	9.37758	8.71229	9.0263	9.26803
Aldh2	10.7063	10.8187	10.7874	10.6261	10.6423	10.6395	10.1581	9.86197	10.1195	10.3741	10.2118	9.91907	9.65869	10.0163
Aldh3a1	0	0	-4.05889	0	-4.05889	0	-3.05889	-4.05889	-3.05889	-2.47393	-1.73697	0	-4.05889	0
Fgfrl1	4.22959	4.17712	4.12846	4.20867	4.17712	3.95699	3.88557	3.83086	3.7845	4.18031	4.39163	3.8125	3.99095	4.13011
Aldh3a2	7.4031	6.93251	7.46589	6.63038	6.43879	6.55781	5.53978	5.43996	5.52576	5.99661	6.23324	5.90953	5.52888	5.7126
Tsga13	-6.64386	0	0	0	0	0	0	-6.64386	0	0	0	0	0	0
Vps4a	4.01078	3.92029	3.90304	4.25096	4.26604	4.1152	4.35896	4.33914	4.32048	4.37643	4.2426	4.20398	4.16108	4.18349
Aldoa	6.77321	6.53496	6.56514	6.90761	7.2031	7.17423	8.51033	8.91639	8.6279	8.49402	8.23338	8.39472	8.61747	8.31918
Lsm10	5.06738	4.37921	4.89385	4.80374	4.95047	4.58195	4.76394	4.76977	4.65707	4.50906	4.95327	4.49506	4.85549	4.854
Aldoc	3.11603	3.06005	3.23419	3.53232	3.62176	2.26903	2.81967	3.43429	3.33771	3.37712	3.11936	2.88753	3.18903	2.91839
Akr1b3	4.26153	4.23573	4.04089	5.06867	4.98778	4.77136	5.77558	5.98504	5.65105	5.54195	5.65735	5.65821	5.72	5.67469
Rims1	-5.64386	-5.64386	-4.05889	-3.64386	-4.05889	-4.64386	0	0	0	-5.64386	0	-4.64386	-5.05889	-5.64386
Rims2	-5.05889	-6.64386	-4.64386	-2.12029	-1.55639	-3.8365	-3.47393	-3.64386	-3.64386	-3.64386	-2.25154	-3.32193	-5.05889	-1.88897
Alox12	-0.415037	0.0565835	-0.37707	-0.251539	0.0285692	0.641546	1.45943	2.34199	2.10769	1.43296	1.04264	1.43296	1.90304	1.54102
Prelp	4.95652	5.01123	5.24222	6.0018	5.56255	5.61765	6.55704	6.73118	6.35632	6.41802	6.72165	6.85537	6.48349	6.51507
Baz2a	3.20006	2.83188	2.66903	3.44228	3.39506	3.23879	3.44758	3.83996	3.70155	3.52982	3.81147	3.71039	3.62877	3.7939
Alox12e	0	0	0	-2.05889	-3.05889	-4.64386	-1.152	0.31034	0.0143553	-0.577767	0.956057	-0.862496	0.400538	0.695994
Akr1c20	7.13894	7.29682	7.05626	7.14282	6.8885	6.98094	7.053	7.16932	7.13052	7.45516	6.96671	7.01502	7.031	6.71644
Alox15	-4.64386	-4.64386	-3.8365	-0.535332	-1.4344	-2.39593	4.26153	5.09719	4.9241	4.69766	3.2032	3.36877	4.24565	2.0072
Mta1	4.11353	4.20789	3.78555	4.28762	4.51728	4.15947	4.49761	4.68426	4.52293	4.48607	4.70044	4.50335	4.72028	4.58616
Mta3	3.55704	3.7366	3.58736	3.90014	3.8953	3.73444	4.24945	4.44029	4.36247	4.20789	4.6017	4.32697	4.49185	4.52795
Serpinb7	-3.32193	0	0	0	0	0	-4.32193	-1.78588	-4.32193	-4.32193	0	-3.32193	-2.39593	-2.05889
Stim2	2.39506	2.64847	2.43029	3.21412	3.11103	3.17792	3.06867	2.96717	2.85	3.13586	3.2032	3.07039	2.93546	2.8953
Alox8	0	0	0	-5.05889	0	0	-1.68966	-1.78588	-2.18442	-5.05889	-2.39593	-2	-2.8365	-2.94342
Alox5	-5.05889	-3.47393	0	-2.12029	-1.8365	-1.51457	1.83188	2.58496	2.41954	2.36177	1.18903	1.76553	2.1177	0.632268
Derl2	5.17513	5.59634	5.09761	5.50938	5.50398	5.15785	5.1807	4.97728	5.03122	5.14119	5.47832	5.13134	5.17313	5.31578
Alox5ap	2.91456	2.66903	2.87971	2.96717	3.19219	3.49825	5.26191	6.33771	5.98573	5.71589	5.25437	5.44659	5.916	4.84197
Calcb	0	0	0	0	0	0	0	-5.05889	0	0	-5.05889	0	0	0
Alpk3	0	-6.64386	-6.64386	0	-6.64386	0	-6.64386	0	0	-4.64386	-5.05889	-4.64386	0	-6.64386
Dph1	3.7366	3.82782	3.50716	3.85699	3.79597	3.63343	3.80735	3.70487	3.74846	3.47638	3.83996	3.68594	3.74953	3.59216
Slc19a2	5.85125	6.0365	5.38922	5.57289	5.59156	5.15056	5.18309	5.11395	5.22882	5.41177	5.2032	5.38716	4.88655	4.95
Gfer	4.99232	4.91982	4.80323	4.71094	4.72137	4.49825	4.73606	4.58075	4.57046	4.61412	4.75542	4.56499	4.66732	4.55704
Pnpla3	3.25701	5.48993	3.06005	5.9364	4.48156	3.34483	1.29866	1.14405	1.09085	2.39232	3.22497	0.713696	0.992768	1.28096
Tgs1	2.20163	1.99639	2.07724	2.48027	2.08066	2.32769	2.65535	2.82985	2.74201	2.63227	2.52857	2.76341	2.57046	2.9486
Alx4	0	0	0	-5.64386	0	0	-5.64386	0	-4.32193	-5.05889	0	-5.64386	-5.64386	0
Tlcd3a	0.831877	1.42761	1.22033	1.64616	1.15704	1.0072	1.89918	1.80323	1.81967	1.97453	1.67807	1.45418	1.41143	1.53107
Ambn	0	0	0	0	0	0	0	0	0	0	-4.32193	0	0	0
Ambp	11.8709	11.6939	11.7962	11.9611	11.9784	12.2525	12.2113	11.9419	12.0734	12.2399	11.9588	12.0506	11.9015	12.0581
Amd1	4.06953	3.67807	3.72465	4.40939	4.15947	4.36527	4.74416	5.03738	4.71644	4.85798	4.5373	4.59395	4.86443	4.49121
Amelx	0	0	0	0	0	0	0	0	0	0	0	0	-2.8365	-2.8365
Amh	-2.64386	-4.32193	-3.32193	0	0	-2.12029	-3.18442	-3.18442	-2.55639	-4.05889	0	-3.18442	-4.32193	-2.64386
Pop5	5.23993	5.18587	5.05311	4.853	5.14975	4.74524	5.04439	4.87725	4.89869	4.72683	4.87578	4.88704	4.82273	4.69766
Ube3b	4.30232	4.23266	4.18982	4.20006	4.49121	4.0781	4.17313	4.30378	4.16912	4.20477	4.41752	4.20085	4.2032	4.35403
Acsm1	8.55635	8.42874	8.46679	8.23988	8.02309	8.12939	8.07162	7.96376	8.17108	8.25399	8.47257	8.22954	8.16274	8.30437
Necab2	-2.8365	-4.32193	-2.32193	-2.12029	-2.25154	-1.18442	0	-0.666576	-2.25154	-3.18442	-1.25154	-1.152	-1.88897	-0.395929
Tirap	3.07724	2.74201	2.86196	3.3799	3.31325	3.1811	3.0268	3.1635	3.16832	3.07895	2.94673	3.18903	3.09255	3.26454
Pip4k2c	3.66221	3.49442	3.65535	3.79597	4.03562	3.80012	3.90111	4.0635	3.9222	3.90304	4.1375	4.03034	4.02326	4.03914
Ttyh2	4.75061	4.90304	4.55704	5.06393	5.21684	5.29609	4.90977	4.8674	4.77979	4.851	5.06953	4.87873	5.04045	4.85
Steap4	6.30597	5.6427	5.79649	6.67737	7.14954	8.02603	7.88917	8.41827	8.00932	7.53021	7.53582	8.34656	8.24232	7.9939
Ampd3	0.0703893	-0.643856	-0.454032	0.0143553	0.163499	0.356144	1.15704	2.06695	1.58976	1.48027	1.23266	1.23879	1.7137	1.04963
1110038F14Rik	3.07553	2.73552	2.98732	3	3.15381	2.92979	3.51728	3.74953	3.52857	3.49057	3.47897	3.22342	3.51979	3.6565
Bloc1s4	3.57773	3.66107	3.65076	3.62059	3.79597	3.79909	3.96625	3.79909	3.50589	3.74416	4.01792	3.58616	3.88166	3.84197
Ivns1abp	5.19298	5.1014	5.12846	5.74362	5.84298	5.68734	5.68061	6.01078	5.8515	5.76155	5.8296	5.87307	5.89312	5.76553
Mat1a	10.5314	10.4685	10.4265	10.1935	10.2084	9.96773	9.74451	9.41494	10.0355	9.89373	10.2048	10.05	9.80816	10.1306
Amy1	7.732	7.90382	7.68972	7.14119	6.7494	7.31452	6.66605	6.61648	6.69752	6.62585	6.9279	6.82896	6.59649	6.75916
Ang	9.14759	8.47419	8.44646	8.0068	8.70657	9.15459	9.61574	9.51787	9.49007	9.75138	8.87873	9.48651	8.80726	8.9092
Ang2	0	0	0	0	0	0	-1.2863	-1.21759	0	0	0	0	0	0
Ank	4.19771	4.2854	4.07553	3.7301	3.51979	3.44095	3.42492	3.27352	3.33485	3.53978	3.56316	3.76235	3.49313	3.2854
Ank1	-3.47393	-4.05889	-4.32193	-2.18442	-1.59946	-2.73697	-0.862496	-0.0291463	-0.535332	-1.152	-2.18442	-1.25154	-0.514573	-0.434403
Ank3	0.807355	0.748461	0.678072	1.91073	2.16027	1.26903	0.831877	1.28688	0.85599	0.871844	1.7137	0.941106	1.26903	1.18269
Ankfy1	2.88166	2.80116	2.67582	3.23266	3.25096	3.08406	3.42492	3.81865	3.52982	3.56071	3.5741	3.55336	3.68032	3.58976
Anp32a	6.73931	6.54859	6.89651	6.66334	6.57577	5.69655	6.41024	6.44559	6.37417	6.48365	6.60984	6.37626	6.37138	6.44361
Slc25a4	2.88166	3.33771	2.87184	4.27426	4.53543	3.80426	5.93074	6.12122	5.92576	5.77795	5.47379	5.69711	5.70874	5.47865
Slc25a5	9.03351	9.04305	8.86084	9.37506	9.23173	8.93343	8.98413	9.15532	8.9784	9.12655	9.16005	8.99684	9.21631	9.22841
Anxa11	4.75007	4.79909	4.87234	4.72574	4.74578	4.65421	4.81609	5.23764	5.02104	4.96578	4.78607	4.8485	4.8748	4.92647
Anxa3	2.36457	2.65764	2.43829	3.82782	4.28762	4.08321	5.28021	5.47444	5.09761	5.12184	5.21956	5.04002	5.11187	5.01926
Anxa4	5.26941	5.04264	5.17911	6.00675	6.25871	5.75061	5.9507	6.18745	6.00921	6.04396	6.37521	6.19338	6.31361	6.39318
Anxa5	6.23304	6.27463	6.21859	7.61176	8.04341	7.9708	7.08481	7.23352	7.01469	7.01558	7.97223	7.68538	7.83251	7.8116
Anxa6	6.71081	6.62936	6.69209	6.81724	6.94427	6.48156	6.50112	6.54628	6.41346	6.54133	6.90533	6.43396	6.44692	6.67948
Anxa7	5.33878	5.12722	5.13545	5.70183	5.79312	6.02015	5.52763	5.84348	5.74658	5.64703	6.16892	5.96486	6.06113	6.18725
Anxa8	0	-4.32193	-3.47393	0	0	0	-0.304006	0	0	0	-3.32193	0	-2.32193	0
Aoc3	-4.64386	0	-3.8365	-3.18442	-4.05889	-3.18442	-3.18442	-2.8365	-4.64386	-3.05889	-2.8365	-3.05889	0	-4.05889
Prdx3	7.10213	7.06026	6.83782	7.21607	7.20144	7.0268	7.40897	7.64313	7.50653	7.48196	7.68587	7.47176	7.70591	7.42719
Prdx6	8.47066	8.57372	8.43116	8.33365	8.26983	8.22935	7.51515	7.48067	7.61036	7.78175	8.32674	7.83112	7.87664	8.1153
A1bg	10.776	9.96796	9.65802	8.82655	7.32148	7.34917	3.90014	-2	0.807355	3.94017	3.55704	1.32769	-0.666576	-0.234465
Asb7	1.25701	1.03562	1.04963	1.29866	1.34483	0.970854	1.32193	1.54597	1.24489	1.36737	1.4957	1.59932	1.23266	1.76553
Asb10	-4.64386	0	0	0	-4.64386	-3.64386	-2.32193	-3.05889	-4.64386	-3.64386	-4.64386	-4.64386	-4.64386	-4.64386
Slc2a9	4.08066	4.12267	4.12267	4.03122	4.14649	3.72028	3.52982	3.67016	3.72356	3.848	3.80941	3.46989	3.5656	3.83592
B3galt6	0.454176	0.604071	0.687061	0.545968	0.454176	0.799087	1.70044	1.07724	1.45418	1.22033	1.31615	1.15056	1.20163	1.09761
Helb	2.08066	1.96717	1.78241	2.09085	2.10098	2.19219	2.65764	2.49313	2.44626	2.56071	2.30159	2.49313	2.35332	2.44626
Srgap1	-2.05889	-2.47393	-2.18442	-1.08927	-1.39593	-1.35845	-0.666576	-0.251539	-0.666576	-0.321928	-0.736966	-0.943416	-0.836501	-1.08927
Boc	-2.55639	-3.8365	-2	-1.32193	-1.12029	-1.32193	-0.104697	-0.494109	-1.68966	-0.514573	-0.234465	-0.535332	-0.621488	-1.64386
Aox1	4.93263	5.01391	4.73173	4.63459	4.6011	4.82426	4.53667	5.26529	4.8846	4.81198	5.68958	5.00495	5.43896	5.54967
Ap1b1	4.80684	4.77136	4.72955	5.03518	5.20633	4.9472	5.4489	5.48123	5.35297	5.34056	5.35085	5.2407	5.29094	5.27836
Ap1g1	4.05572	4.16189	3.90014	4.42223	4.43296	4.36107	4.20398	4.28392	4.2555	4.32553	4.23955	4.31904	4.36457	4.38267
Ap1g2	2.33914	2.03914	2.31615	2.86592	2.82579	2.58496	3.15381	3.51602	3.19061	3.22033	3.34199	3.11936	3.29131	3.21101
Ap1m1	4.65306	4.48478	4.45418	4.66278	5.04352	4.78084	4.88509	4.99729	4.9982	4.9528	5.08534	5.01837	5.07468	5.0197
Ap1m2	-3.18442	-1.4344	-1.2863	0.604071	0.62293	-0.120294	-1.68966	-0.736966	-3.18442	-2.64386	1.15704	-0.473931	0.176323	0.757023
Ap1s1	5.1807	5.16993	5.09339	5.62176	5.72928	5.49697	5.81275	6.04111	5.93452	5.78712	6.03254	5.81711	6.01592	5.84499
Fabp4	4.16189	4.25323	4.63052	4.75756	4.40531	4.70819	7.03991	7.13011	6.72547	7.1813	5.90111	6.61309	6.38871	5.95187
Ap2a1	3.92884	4.14812	3.96347	4.36807	4.56377	4.49697	4.69432	4.69711	4.51854	4.50526	4.61412	4.54967	4.59634	4.39094
Ap2a2	5.23036	5.32157	5.25626	5.55029	5.55674	5.60822	5.58706	5.51759	5.38198	5.47768	5.62936	5.35014	5.46826	5.42089
Ap2m1	6.80465	6.76739	6.59589	7.02912	7.20006	7.00101	7.45105	7.48357	7.34207	7.31542	7.36361	7.35438	7.33744	7.23582
Ap3b1	4.15543	3.89142	4.05918	4.17473	4.38267	4.31325	4.37712	4.3505	4.25399	4.29352	4.55275	4.48414	4.52732	4.69822
Ap3b2	0	0	0	0	0	0	0	0	-5.64386	0	0	-5.64386	0	0
Ap3d1	4.52042	4.68426	4.60822	5.03562	5.12309	4.90641	5.12639	5.16792	5.04571	5.13586	5.30415	4.97039	5.13381	5.08194
Ap3s1	4.69988	4.59932	4.56071	5.00809	5.07425	5.27538	5.00675	5.31796	5.12639	5.11312	5.44328	5.19692	5.24527	5.18428
Ap3s2	2.85798	2.95047	2.80116	3.10936	3.30159	2.91839	3.07724	3.0036	3.01614	3.06523	3.36597	3.32912	3.25096	3.28688
Ap4m1	3.15218	2.67582	3.2032	2.96717	3.52231	3.18745	3.16993	3.26604	3.15704	2.86987	3.44228	3.29719	3.17792	3.48414
Ap4s1	3.56438	3.33914	3.70155	3.69822	3.69265	3.30597	3.88557	3.8846	3.56316	3.46597	4.10769	3.55949	3.5656	3.69265
Apaf1	-0.184425	0.163499	0	0.925999	1.1375	1.22033	2.29572	2.71809	2.19219	2.35332	2.01792	2.49825	2.45681	2.51096
Apba2	-2.94342	-3.64386	-3.64386	0	0	-4.32193	-5.05889	0	-4.32193	-4.32193	-5.05889	-5.05889	0	-5.05889
Apbb1	-0.943416	-0.736966	-1.64386	0.189034	-0.136062	-0.888969	0.286881	-0.286304	-0.200913	-0.217591	0.176323	-0.217591	-0.120294	-0.358454
Apbb2	0.594549	0.669027	0.495695	0.903038	1	1.13093	1.42761	1.05658	0.815575	1.16993	1.23879	1.20789	0.807355	1.15704
Apc	1.97453	1.76129	1.69153	2.07039	2.28688	2.28392	1.98914	2.31325	2.26903	2.16027	1.96717	2.28392	2.12433	2.23266
Speg	-1.68966	0.0285692	-1.12029	1.09085	1.37851	0.782409	1.17632	1.91839	1.98914	1.91839	1.73552	1.66448	1.73552	1.5656
Gm16286	4.26303	4.32912	4.4121	4.49442	4.63227	4.3978	4.78607	4.89918	4.79442	4.47314	4.82731	4.55888	4.77241	4.57894
Apex1	5.11811	5.25852	4.81352	5.53232	5.76792	5.50811	5.65249	5.6761	5.69738	5.47508	5.61736	5.6372	5.66278	5.36142
Atg5	4.8339	4.69599	4.79597	4.76924	4.7021	4.47897	4.42895	4.59335	4.6017	4.61353	4.78346	4.59036	4.59455	4.72901
Gm48552	-0.971431	-0.736966	-0.358454	-0.888969	0.321928	-1.21759	0.367371	0.298658	0.31034	0.31034	0.176323	0.0703893	-1.35845	-0.304006
Birc3	2.82985	3.13586	2.91073	3.76871	3.8885	4.0027	4.0018	4.62059	4.36527	4.06867	4.39163	4.48349	4.38059	4.72028
Birc2	3.17473	3.11103	2.8679	3.75809	3.854	3.84197	3.99367	4.25399	4.12184	3.82782	4.23113	4.01614	4.36107	4.26078
Xiap	4.37156	4.21723	4.19061	4.62994	4.43229	4.40667	4.11437	4.39025	4.24793	4.44692	4.15218	4.50653	4.33414	4.45549
Birc5	0.695994	0.422233	-0.836501	2.70266	0.722466	3.81455	4.06609	4.62761	4.03474	3.88947	3.63227	4.02591	4.38198	3.32769
Api5	4.52168	4.53294	4.50526	5.01926	4.97269	4.83592	4.97361	5.142	4.99367	4.95838	4.96162	5.0691	5.03166	5.0387
Cd5l	7.26866	7.03254	6.80155	7.39943	7.20643	8.02918	9.06496	9.35874	8.88075	8.90593	8.6423	8.88121	8.99362	8.95513
Aplp1	-1.152	-1.78588	-2	0.226509	0.739848	0.0703893	0.422233	0.650765	-0.0291463	0.367371	0.516015	0.250962	0.464668	0.432959
Aplp2	7.27445	7.29866	7.18973	7.54928	7.51759	7.46091	6.97648	6.97694	7.02481	7.13576	7.42475	7.15107	7.19613	7.51869
Apoa1	13.7632	13.8435	13.9043	13.572	13.556	13.6597	13.4079	13.3748	13.4917	13.3824	13.3885	13.6566	13.674	13.7196
Apoa2	14.6165	14.7223	14.6417	14.2508	14.2433	14.1504	13.5453	13.2102	13.4561	13.5295	13.8961	13.607	13.4673	13.7047
Apoa4	9.79774	9.72617	9.91093	9.81015	9.58088	9.88682	8.19111	8.00506	8.6732	8.57611	8.7975	8.59496	8.26814	8.17832
Apobec1	3.44626	3.64501	3.43962	4.36177	4.72792	4.89821	4.78869	4.90593	4.49697	4.57713	5.04614	5.05181	4.94626	5.07639
Apobec2	0	0	0	-3.47393	0	0	-0.836501	-2	-3.64386	0	-3.64386	-3.47393	-1.64386	-2.05889
Apoc1	13.8594	13.993	14.0538	13.9505	14.1832	13.8055	12.926	12.8438	12.9083	13.0458	13.5032	13.1143	13.1316	13.3116
Apoc2	8.75522	8.57471	8.80071	9.47039	9.83173	9.58641	7.97154	7.67483	7.87443	7.74873	9.20281	8.72846	8.93511	9.38761
Apoc3	12.9949	13.2425	13.2047	12.9515	12.8552	12.7486	11.8487	11.6691	11.7333	11.9415	12.3099	11.8268	11.8626	12.043
Apod	0	0	0	-4.32193	0	0	-3.47393	-3.47393	-4.32193	0	0	-4.32193	-4.64386	0
Apoe	14.516	14.727	14.8951	15.0223	14.9711	14.9261	14.1835	13.8499	14.1387	14.3586	14.3202	14.1661	14.0973	14.567
Apoh	11.9353	11.9592	12.0378	11.5438	11.5767	11.5701	11.5805	11.2714	11.471	11.4159	11.3158	11.2495	11.2292	11.4114
Nr2f2	2.96532	2.96717	2.91456	3.73335	3.65992	3.06005	3.57289	3.45681	3.50208	3.56071	3.49825	3.10601	3.11936	3.31759
App	5.5656	5.58316	5.48382	6.41633	6.4048	6.27109	6.95268	7.15107	6.92006	6.81006	7.00932	7.05365	6.9542	7.00259
Aprt	5.73037	5.44029	5.42761	6.38491	6.54767	6.18249	6.72642	6.7241	6.64371	6.65449	6.94111	6.52058	6.80374	6.93711
Aqp1	6.80258	6.83693	6.72738	7.06318	6.74187	7.08693	6.78999	6.41684	6.52199	7.01235	6.81147	6.8813	6.25361	6.25285
Aqp3	0	0	0	-3.18442	-4.32193	0	-0.104697	-0.785875	-0.761213	-0.514573	-1.05889	-0.286304	-1.152	-1.47393
Aqp4	-2.8365	-1.73697	-2.73697	-2.32193	-1.51457	-3.05889	-5.64386	-5.05889	-5.64386	-5.05889	-4.32193	-5.05889	-5.64386	-4.32193
Aqp5	0	-3.05889	0	-0.971431	-0.836501	-1.64386	-4.05889	-4.05889	-4.05889	-4.05889	-1.21759	-4.05889	0	-2.47393
Aqp7	-3.64386	-3.32193	-4.64386	-0.434403	-0.68966	-1.39593	-1.21759	-1.12029	-1.08927	-1.68966	0.695994	-0.304006	0.389567	1.04264
Aqp8	8.50267	8.69279	8.36602	7.98891	7.60726	7.02989	5.91385	5.56346	5.48123	6.05983	6.97923	5.07382	6.31252	6.77558
Aqr	2.7761	3.04789	2.93357	3.32193	3.50208	3.13258	3.39643	3.50843	3.36597	3.41007	3.3799	3.39917	3.40871	3.42492
Ar	1.09761	1.21412	0.978196	-1.21759	-2.32193	-0.68966	0.613532	0.0143553	0.275007	0.400538	-1.59946	-1.8365	-1.94342	-2
Araf	5.58406	5.62498	5.63923	5.8071	5.98459	5.63691	5.63952	5.79727	5.65421	5.70432	6.03672	5.83036	5.77452	5.97407
Rplp0	9.27146	9.20858	9.1641	9.55092	9.75956	9.53706	10.1831	10.2982	10.2362	10.0609	10.0616	10.2162	10.2917	10.0163
Arc	-2.55639	-3.18442	-3.18442	-0.836501	-1.78588	-1.08927	-1.35845	-3.18442	-1.64386	-1.94342	-0.217591	-0.514573	-1.02915	-2
Areg	0	0	0	0	-3.64386	-2.55639	-0.304006	-0.120294	0.333424	-0.761213	-2.55639	-1.55639	-1.08927	-2
Arf1	7.57886	7.672	7.60718	8.05077	8.22313	8.09107	8.18611	8.31714	8.1953	8.06609	8.32926	8.27249	8.32224	8.21621
Arf2	2.93357	3.14731	2.74201	3.75489	3.7866	3.72137	4.44956	4.53356	4.32841	4.33771	4.15785	4.36807	4.18824	3.97453
Arf3	5.01792	4.82477	4.7148	5.42794	5.59276	5.57833	5.8212	6.17991	5.94696	5.97774	6.0045	6.12184	6.22014	6.29664
Arf4	6.56056	6.67016	6.56651	7.47346	7.76055	7.53138	7.4508	7.51861	7.47913	7.37295	7.66078	7.7952	7.74893	7.61184
Arf5	6.87627	7.04941	6.76487	6.97613	7.21374	6.85723	7.07863	6.94837	6.85599	6.88277	7.14934	6.84046	6.85574	6.78869
Klf16	1.58976	0.933573	1.03562	1.74846	2.06695	2.36457	2.38957	2.70266	2.44095	2.32481	2.63691	2.29866	2.20163	2.38128
Gjc3	-0.473931	-1	-0.599462	-0.785875	-0.68966	-0.304006	-1.4344	-1.47393	-1.2863	-1.88897	-0.37707	-1.25154	-0.599462	-0.434403
Synpo2	-3.32193	-4.05889	-3.47393	-2.55639	-1.88897	-2.47393	-1.08927	-0.251539	-0.862496	-1.94342	-1.08927	-0.836501	-1.18442	-0.943416
Arf6	4.43363	4.34056	4.19456	4.83441	4.86096	4.94626	5.49697	5.70072	5.57289	5.46826	5.33878	5.48929	5.52042	5.3194
Mrps2	4.83086	4.74524	4.91982	5.05875	5.10978	4.82934	4.9514	4.848	4.80529	4.90833	5.0009	4.81762	4.90545	4.98596
Baalc	-3.8365	-5.05889	-5.05889	-4.32193	-6.64386	-4.64386	-4.32193	0	0	-3.8365	-4.64386	-5.64386	-4.64386	-2.94342
Mmp28	-2.73697	-2.25154	-3.05889	-1.2863	-1.73697	-2.12029	-2.39593	-1.88897	-1.51457	-2.47393	-1.8365	-1.12029	-1.59946	-1.78588
Gjc2	-0.200913	-0.304006	-0.577767	0.613532	0.823749	-0.713119	2.0036	1.45943	1.25701	1.26903	1.32769	1.35614	1.03562	0.910733
Arg1	10.1334	10.2136	10.2346	10.3301	9.95511	9.67361	10.2216	10.3889	10.2975	9.92713	10.4529	9.91512	10.3815	10.3597
Arg2	-2.25154	-2.32193	-2.32193	-1.78588	-1.8365	-0.643856	0.739848	0.389567	0.613532	0.739848	0.226509	0.495695	1.01436	0.356144
Rhoa	7.04144	6.94813	7.0662	7.22805	7.36886	7.20124	7.44659	7.59552	7.38552	7.35966	7.61361	7.52669	7.38828	7.43829
Rhob	4.20867	4.16108	4.32481	4.87135	4.70321	5.8392	6.18488	6.19476	5.9939	6.08958	5.57894	6.01302	5.78607	5.39438
Rhoc	4.19456	3.82477	4.19377	5.47832	5.70432	5.71177	6.18408	6.20281	5.91073	6.05159	6.09043	6.28114	6.0607	5.87455
Rhod	5.13258	4.83946	4.85549	5.21801	5.54473	5.94205	4.80941	4.8525	4.85898	4.55704	5.65735	5.43329	5.36807	5.38198
Arhgap5	3.06695	2.78241	2.76129	3.4489	3.14241	3.1127	2.72028	3.0321	3.04264	3.1127	2.97453	3.2032	3.09424	3.28983
Arhgap6	1	0.367371	0.713696	0.687061	0.516015	0.879706	0.978196	1.16993	1.16993	1.16993	1.11103	1.24489	0.807355	0.722466
LOC118567331	0	-0.915936	0	0	0	-2.25154	-1.47393	0	-0.473931	-1.2863	0	0	-2.39593	-1.32193
LOC118567336	-0.888969	-0.915936	-1.152	0	-0.321928	-0.785875	0.189034	0.790772	0.286881	0.321928	0.641546	0.226509	0.443607	0.238787
LOC118567343	0	0	-2.94342	0	0	0	0	-3.18442	0	0	-2.47393	0	-0.761213	0
LOC118567355	-3.47393	0	-3.47393	0	0	0	-3.47393	0	-2.39593	-2.47393	-4.32193	-3.8365	0	0
LOC118567373	0	0	0	0	-4.32193	-4.32193	0	0	0	-3.18442	0	-3.18442	-2.8365	-4.32193
LOC118567384	2.57046	2.57531	2.11437	2.98914	2.73769	2.68257	2.36737	2.95977	2.68032	3.08576	2.25399	2.39506	3.33056	2.16027
LOC118567439	1.12433	1	1.18903	1.9486	2.88753	1.848	2.22959	2.69599	2.15056	2.21101	2.48285	2.56316	2.9542	3.08236
LOC118567440	0	-3.47393	0	0	0	-4.32193	0	-4.64386	-4.32193	0	-5.64386	-3.64386	-3.8365	0
LOC118567464	0	0	0	0	0	0	0	0	0	-4.64386	0	-4.64386	0	0
LOC118567466	0	0	0	0	0	0	-2.94342	0	0	0	0	0	0	0
LOC118567479	-2	-3.32193	-2.94342	-2.8365	-1.88897	0	2.24184	1.66448	1.95977	1.59932	0.378512	1.60407	1.1177	0.0976108
LOC118567481	5.74281	5.71425	6.2407	5.63169	5.2426	6.36352	5.60703	5.3194	5.11686	5.46858	5.68762	4.26303	3.06523	3.27798
LOC118567495	0	0	0	0	0	0	0	-3.8365	0	0	0	0	0	0
LOC118567505	0	-6.64386	-6.64386	0	-6.64386	0	-6.64386	-6.64386	-5.64386	0	0	-6.64386	-6.64386	0
LOC118567551	-2.55639	-2.55639	-2.18442	-1.78588	-1.25154	-2.32193	-2.12029	-2.55639	-1.88897	-2.73697	-1.94342	-2	-2.94342	-1.94342
LOC118567557	4.82833	4.47832	5.14037	4.85	5.10978	7.01056	6.70196	6.84336	6.73823	6.43713	7.05181	6.01436	4.95884	5.45319
LOC118567621	5.98391	6.10014	6.24963	6.10266	6.19042	6.43212	5.53667	5.67129	5.6744	5.8301	5.84449	5.36247	5.07125	5.48736
LOC118567625	2.58736	0.62293	2.10769	-1.4344	0.632268	2.58496	0.464668	2.52857	2.52356	2.38957	4.08831	0.584963	1.36737	-0.37707
LOC118567631	-2.64386	-2.12029	-1.78588	-1.73697	-1.18442	-1.94342	-2.55639	-1.68966	-2.18442	-1.68966	-1.88897	-1.88897	-2.94342	-1.12029
LOC118567641	1.15704	0.669027	2.0321	1.59932	1.68257	2.51096	1.14405	1.23266	1.15704	1.52105	1.60881	2.16672	1.22651	2.11103
LOC118567643	-4.05889	-3.05889	-4.05889	-1.18442	-2.47393	0	-4.05889	-3.05889	-2.47393	-3.05889	-2.47393	-2.39593	-1.32193	-2.05889
LOC118567664	-2.73697	-2.39593	-2.73697	-3.18442	-2.73697	-3.64386	-3.47393	-1.94342	-3.05889	-2.47393	-1.88897	-2.32193	-2.64386	-2.39593
LOC118567691	0	0	0	0	0	0	-5.64386	-5.64386	0	0	0	0	0	0
LOC118567759	0	0	0	-1.02915	0	-5.64386	-2.12029	0.464668	-0.971431	-0.971431	-0.761213	-2.55639	-0.785875	-0.304006
LOC118567760	0	0	0	0	0	0	0	-1.78588	0	0	0	0	0	0
LOC118567769	-1.94342	-3.47393	-3.18442	-2.25154	-1.47393	-3.47393	0.641546	-0.666576	-1.12029	-1.64386	-1.39593	-0.943416	-0.785875	0
LOC118567777	0	0	0	0	0	0	0	-2.32193	0	0	0	0	0	0
LOC118567814	-4.64386	-5.64386	-5.64386	0	-5.64386	0	-5.64386	-4.64386	-5.64386	-4.32193	-4.64386	-3.8365	-5.64386	0
LOC118567837	-0.473931	-0.643856	-0.473931	-0.862496	-3.05889	0.641546	-1.02915	-0.304006	-0.836501	0.0703893	0.0703893	-2.25154	-5.64386	0
LOC118567843	-1.08927	-1.55639	0.238787	0.85599	-0.736966	2.12763	0.910733	1.85997	2.12763	1.28096	1.35614	2.40599	0	0
LOC118567871	0.263034	-0.104697	0.124328	0.201634	-0.0291463	-0.0892673	-0.0588937	-0.168123	0.124328	-0.321928	0.0840643	0.0426443	0.0426443	-0.340075
LOC118567886	-3.32193	-3.47393	-3.47393	-3.32193	0	-2.32193	0	-3.32193	-3.32193	-3.32193	-3.32193	-1.02915	-3.47393	-2.39593
LOC118567893	4.48736	4.16511	5.06566	4.0798	3.8885	5.26078	4.61824	5.05441	5.09635	4.56255	4.99729	3.96901	2.35332	2.78241
LOC118567918	-0.217591	-0.577767	0.0840643	-1.12029	-1.32193	0.454176	0.389567	1.15056	0.731183	-0.304006	0.992768	-0.286304	-0.217591	-0.0740006
LOC118567927	-4.32193	-3.8365	-4.32193	-3.64386	-2.47393	-2.94342	-3.32193	-2.73697	-4.32193	-2.94342	-3.32193	-2.47393	-4.32193	-2.73697
LOC118567987	-4.64386	-4.32193	-2.47393	-3.18442	-4.32193	-5.05889	-3.47393	-4.64386	-3.64386	-2.25154	-2.55639	-2.73697	-3.05889	-2.05889
LOC118567992	-5.05889	-5.64386	-4.32193	-5.64386	-3.18442	-4.64386	-4.05889	-2.73697	-4.32193	-4.32193	-4.64386	-5.64386	-4.32193	-3.8365
LOC118568006	0	-3.47393	-3.47393	-4.32193	-3.32193	0	-3.47393	-4.32193	0	-3.32193	-3.32193	-3.32193	0	-4.32193
LOC118568020	-0.666576	-1.2863	-0.915936	-0.971431	-1.32193	-0.643856	-2.05889	-1.08927	-1.02915	-0.862496	-2	-0.136062	-1.18442	-0.713119
LOC118568028	-3.47393	-3.32193	-3.8365	-2.8365	-1.88897	0	-2.8365	-2.94342	-1.73697	0	0	0	-2	0
LOC118568032	5.13422	4.64501	5.26303	5.48027	5.69237	6.48607	6.16912	6.90376	6.59305	6.14037	6.64313	6.5359	5.77689	6.21004
LOC118568050	-5.64386	-6.64386	-5.64386	-5.05889	-5.05889	-6.64386	-5.05889	-2.47393	-3.8365	-3.64386	-4.05889	-4.05889	-2.94342	-3.64386
LOC118568052	0	0	0	0	0	0	-4.64386	0	0	0	0	0	-4.64386	0
LOC118568056	0	0	0	0	0	0	0	0	0	0	-2	0	-2.73697	-0.0892673
LOC118568062	-5.05889	0	0	-1.68966	-1.05889	-3.32193	1.31034	1.44361	1.18903	1.17632	0.823749	0.378512	0.970854	-0.494109
LOC118568072	0.432959	0.757023	0.333424	0.739848	1.25701	0.847997	0.669027	0.695994	0.516015	0.948601	0.970854	0.831877	0.333424	1.13093
LOC118568080	4.96717	5.02989	5.70625	5.08958	5.20594	6.6605	5.88166	6.05615	5.87086	5.69655	6.14914	5.01659	4.69098	4.99684
LOC118568094	-1.35845	-1.47393	-1.59946	-0.736966	-0.761213	-1.12029	-1.18442	-0.971431	-1.32193	-1.32193	-1.18442	-1.05889	-0.915936	-1.152
LOC118568135	0	0	-1.78588	0	0	0	0	0	0	0	0	-3.64386	0	-4.05889
LOC118568152	4.12516	4.0321	4.33628	4.74953	5.23802	6.61971	5.4663	6.2891	6.08916	5.37747	6.20457	5.6008	5.39266	5.06781
LOC118568183	0	0	-1.64386	-2.47393	0	-2.55639	0	0	0	0	-2.55639	0	-2.64386	-2.55639
LOC118568219	0	0	0	0	0	-5.05889	-6.64386	0	0	-6.64386	0	0	0	0
LOC118568222	0	0	-3.64386	0	0	0	-3.47393	0	0	-3.47393	0	-3.47393	0	0
LOC118568241	6.17173	5.83365	6.52904	6.36755	6.76315	7.16742	6.6343	7.5093	7.11863	6.32499	6.9913	7.09761	6.60303	6.70224
LOC118568243	-2.94342	-3.05889	-3.64386	-3.8365	-3.18442	-3.18442	-1.88897	-1.73697	-1.8365	-4.64386	-2.12029	-1.8365	-3.32193	-4.05889
LOC118568255	0	0	-4.64386	0	0	0	0	0	0	0	0	0	0	0
LOC118568281	-1.94342	-1.59946	-0.915936	-2.18442	-1.59946	-1.35845	-0.666576	-1.39593	-0.862496	-1.59946	-2	-0.340075	-1.02915	-1.02915
LOC118568284	0	0	0	-0.577767	-0.971431	0	0	0	0	-1.4344	0	0	-1.94342	0
LOC118568297	1.66903	1.91456	1.85997	1.8953	1.97453	1.22033	1.35614	1.46989	1.41684	1.89142	1.45418	1.36177	1.79077	1.65535
LOC118568299	-0.556393	-2	-0.136062	0	0	-0.268817	-1.59946	-2	-0.971431	0	-2	0.526069	-1.18442	0.0703893
LOC118568300	0.0565835	0.807355	0.443607	1.08406	1.13093	0.659925	0.356144	0.687061	0.400538	0.0285692	-0.120294	0.650765	0.111031	-0.0740006
LOC118568301	-2.8365	-1.59946	0	-2.39593	-1.94342	0.400538	0	-0.251539	-0.120294	-0.217591	-1	0.62293	-2.12029	0.189034
LOC118568304	-3.18442	-0.971431	-1.18442	-0.454032	-0.666576	-0.395929	-0.535332	-0.454032	-0.494109	-0.251539	-0.473931	0.298658	-0.37707	-0.321928
LOC118568306	1.62293	0.815575	1.24489	0.31034	0.0976108	1.24489	0.650765	1.20163	1.27501	1.62293	1.33914	0.731183	1.70044	1.01436
LOC118568307	1.72247	1.59932	1.37295	1.76129	1.98914	1.64155	2.22651	2.55582	2.45943	2.29572	2.25096	2.60881	2.04614	2.53107
LOC118568308	1.04963	1.24489	0.970854	0.286881	-0.535332	-1.59946	0.422233	0.367371	0.250962	0.250962	-1.68966	-0.599462	-1.08927	-0.494109
LOC118568310	0.400538	0.454176	0.333424	0.238787	-0.599462	-0.599462	0.757023	-0.0439433	0.704872	0.201634	-0.358454	-0.251539	-0.666576	-0.761213
LOC118568311	-1.18442	-2.32193	-3.32193	-2.73697	-1.39593	-1.4344	-2.25154	-0.810966	-2.55639	-1.4344	-1.73697	-1.64386	-1.18442	-1.78588
LOC118568335	3.39917	2.65764	2.56071	3.55582	2.0036	4.27352	4.54967	5.36001	5.52168	5.26454	5.36947	4.393	1.29866	1.51096
LOC118568337	2.14731	1.96347	2.52607	0.505891	-0.599462	0.286881	1.79077	1.36737	1.45943	1.59455	0.863938	0.831877	-0.643856	1.09761
LOC118568338	-3.18442	0	0	0	-4.05889	-4.05889	-2.64386	-2.73697	-4.05889	-2.55639	0	0	-2.8365	-2.39593
LOC118568339	-0.217591	-0.168123	0.0285692	-0.415037	-0.168123	0.226509	-1	-0.473931	0.124328	0.575312	-0.434403	-1.21759	-0.888969	-0.340075
LOC118568340	-1.55639	-3.32193	-1.59946	-1.21759	-0.286304	-1.25154	-0.599462	-1.59946	-2.94342	0	-1.32193	0	-2.18442	0.485427
LOC118568343	1.8953	1.97085	2.10098	2.4489	2.41414	1.41143	0.0426443	1.36177	1.29866	2.06005	1.38405	1.93734	1.5509	1.70044
LOC118568345	-0.120294	0.356144	-0.184425	-0.621488	-1.32193	-1.35845	-0.395929	0.344828	0.163499	-0.304006	-2.8365	-1.32193	-0.395929	0.275007
LOC118568348	0.356144	0.333424	0.226509	0.189034	0.526069	0.584963	0.847997	-0.862496	0.594549	0.298658	-0.862496	0.678072	-0.358454	-0.104697
LOC118568354	0	0	0	-1.8365	0	0	0	0	0	0	0	0	0	0
LOC118568368	0	-1.21759	-2.25154	0	0	0	0	0	0	-2.18442	0	0	0	0
LOC118568416	-0.888969	-1.64386	-0.666576	0.0840643	0.432959	-0.286304	3.05311	3.12763	3.03386	2.75275	2.64386	2.78031	2.38957	1.81558
Akap17a	2.88166	2.88947	3.01792	2.81762	3.26754	3.33485	3.47897	3.30012	2.96717	3.01792	3.31759	3.27352	3.28836	3.30305
LOC118568432	-2.32193	-2.73697	-2.25154	-0.434403	-3.05889	1.19535	-0.415037	-0.415037	0.0285692	-0.514573	-0.454032	-0.736966	-2	-3.8365
Rpa4	0	0	0	0	0	-6.64386	-6.64386	0	-6.64386	0	-6.64386	0	0	0
LOC118568468	-3.18442	0	0	0	0	0	-3.05889	-0.454032	0	-3.18442	-2.94342	-0.599462	-1.78588	0
LOC118568473	0	0	0	0	0	0	0	0	-3.8365	-3.8365	0	-2.25154	-3.64386	-2.8365
LOC118568475	-2.94342	-3.64386	0	0	-3.64386	-3.64386	-1.59946	-0.395929	-0.556393	-1.68966	-1.4344	-1.4344	-0.473931	-0.862496
LOC118568567	-6.64386	0	0	0	-6.64386	0	0	0	0	0	0	0	0	0
LOC118568585	-3.47393	0	-3.47393	0	0	0	-3.47393	0	0	0	0	0	0	-2.47393
LOC118568593	2.73552	2.47249	2.33056	2.85997	2.82782	2.09085	3.20006	2.72901	2.82579	3.05832	3.16027	3.0993	2.96162	2.47768
LOC118568594	-3.32193	-2.32193	-2.39593	0	-2.25154	-1.21759	0	0	-1.68966	0	0	0	-2.32193	0
LOC118568607	0	0	0	0	0	0	0	0	-2.8365	0	0	0	0	0
LOC118568612	0	0	0	0	0	0	0	0	0	0	0	0	-3.05889	-2.05889
LOC118568627	0	0	0	0	0	0	-1.25154	-2.8365	0	0	-1.78588	-2.73697	-1.8365	-2.8365
LOC118568632	-0.0144996	-0.136062	0.575312	0.773996	-1.12029	-0.888969	-0.666576	-0.268817	-0.454032	-0.234465	-0.104697	-0.915936	0.0976108	-1.18442
LOC118568634	2.29866	2.42223	2.20789	2.14078	2.41143	2.21412	2.54597	2.83188	2.53356	2.88557	2.40871	3.13093	2.37295	2.80529
LOC118568637	0	0	0	0	-5.64386	0	0	-5.64386	0	-5.64386	-5.05889	0	0	-5.05889
LOC118568644	-6.64386	0	0	0	-5.64386	0	-4.64386	0	-2.8365	0	-5.64386	-3.64386	0	0
LOC118568645	-4.05889	-3.8365	-4.05889	-4.05889	-5.05889	-2.94342	-4.32193	-3.32193	-3.47393	-3.47393	-3.47393	-4.32193	-2.8365	-3.32193
LOC118568650	0	0	0	0	0	-2.73697	0	0	0	0	0	0	0	0
LOC118568652	-3.47393	-3.05889	-3.8365	-1.88897	-2.64386	-2.55639	1.51602	3.35473	3.1127	2.16993	1.68706	1.8679	1.83996	1.71809
LOC118568653	-2.47393	-2.39593	0	-2.94342	-0.286304	0	2.04264	3.04789	3.59455	2.22342	2.14731	2.24184	2.47508	2.02857
LOC118568662	0	0	0	-2.55639	0	0	0	0	0	0	0	0	0	-2.64386
LOC118568683	6.90617	6.52607	7.05387	7.44178	7.74099	8.48535	7.77505	8.59753	8.24031	7.68257	8.07601	8.09011	7.78031	7.65177
LOC118568702	0	-3.05889	-4.05889	-2.94342	-2.94342	-4.05889	-3.05889	-2.39593	-1.68966	-4.05889	-4.05889	-1.64386	-3.05889	-2.47393
LOC118568705	7.50708	7.14924	7.54605	8.55578	9.10308	9.60776	8.91004	9.93984	9.48782	8.53609	9.2724	9.47508	9.48557	9.11614
LOC118568718	10.785	10.744	10.4725	10.708	10.5695	10.8144	9.95558	9.98004	9.73341	9.95529	10.216	10.3305	10.0004	10.3794
LOC118568753	-5.64386	0	-5.64386	0	0	0	0	0	-5.64386	0	-5.64386	-5.64386	-5.64386	-5.64386
LOC118568783	4.97957	5.00315	5.21645	5.08746	5.06867	4.89772	5.10559	5.36001	5.26454	5.1631	5.19535	5.31107	4.99141	5.15664
LOC118568792	4.81147	4.26153	5.07296	4.44427	3.83491	5.17792	5.11437	5.7703	5.46467	5.27612	5.75542	4.72137	3.67129	3.94392
LOC118568793	0	0	-5.05889	0	0	0	-3.64386	-3.47393	0	-5.05889	0	-4.05889	0	-3.47393
[truncated: 15,574 more rows]
